# Supplementary material for: A novel systems biology approach to evaluate mouse models of late-onset Alzheimer’s disease
Source: Mol Neurodegener. 2020 Nov 10;15:67. doi: 10.1186/s13024-020-00412-5 (PMC7656729; doi:10.1186/s13024-020-00412-5)
Supplement: Supplementary file 1 — Additional file 1. [file 13024_2020_412_MOESM1_ESM.zip]

Archive with 4 entries (4 files):
- Supplemental_Material_Preuss_et_al_09_28.docx
- Supplemental_Table_6_Results_DE_Analysis.xls
- Supplemental_Table_7_Trem2R47H_to_APOE4_comparison.xls
- Supplemental_Table_S3_Nanostring_Annotations.xls
