# Supplementary material for: A novel systems biology approach to evaluate mouse models of late-onset Alzheimer’s disease
Source: Mol Neurodegener. 2020 Nov 10;15:67. doi: 10.1186/s13024-020-00412-5 (PMC7656729; doi:10.1186/s13024-020-00412-5)
Supplement: Supplementary file 1 — Additional file 1. [file 13024_2020_412_MOESM1_ESM.zip › Supplemental_Table_6_Results_DE_Analysis.xls]

## Sheet: Overview
Overview
This document contains the results of the differential expression analysis for three LOAD mouse models. 760 key NanoString probes from the Mouse AD panel were used to identify differentially expressed probe sets across strains using a linear mixed model with an FDR adjusted p-value cutoff of 0.05. The 10 houskeeping control probes used for additional quality control steps were excluded from the a…
LOAD mouse model	Comparison with Strain	Timepoint
Trem2*R47H	C57BL/6J	2-5 months
Trem2*R47H	C57BL/6J	6-9 months
Trem2*R47H	C57BL/6J	10-14 months
APOE4 KI	C57BL/6J	2-5 months
APOE4 KI	C57BL/6J	6-9 months
APOE4 KI	C57BL/6J	10-14 months
APOE4 KI/Trem2*R47H	C57BL/6J	2-5 months
APOE4 KI/Trem2*R47H	C57BL/6J	6-9 months
APOE4 KI/Trem2*R47H	C57BL/6J	10-14 months

## Sheet: 2-5months_Trem2R47H_vs_B6
GeneSymbol	logFC	AveExpr	t	P.Value	adj.P.Val	B	Comparsion	Age
Cd2ap	0.0845838	5.77803	3.05811	0.00319025	0.258145	-1.88988	Trem2*R47H vs. B6	2-5 months
Amer3	0.0693553	6.38725	3.17903	0.00223001	0.258145	-1.57402	Trem2*R47H vs. B6	2-5 months
Cggbp1	-0.0556108	7.12889	-3.29505	0.00156925	0.258145	-1.26264	Trem2*R47H vs. B6	2-5 months
Itgb5	-0.0601068	6.98079	-3.13803	0.0025203	0.258145	-1.68213	Trem2*R47H vs. B6	2-5 months
Fermt2	-0.0638865	7.62042	-3.03664	0.00339664	0.258145	-1.94501	Trem2*R47H vs. B6	2-5 months
Nufip2	-0.0641849	6.94796	-3.10111	0.00281154	0.258145	-1.77859	Trem2*R47H vs. B6	2-5 months
Fam129b	-0.0722975	6.27161	-3.12225	0.00264115	0.258145	-1.72346	Trem2*R47H vs. B6	2-5 months
Cmtm6	-0.0763582	6.21193	-3.19446	0.00212912	0.258145	-1.53307	Trem2*R47H vs. B6	2-5 months
Tyrobp	-0.0944875	6.12807	-3.26712	0.00170894	0.258145	-1.33832	Trem2*R47H vs. B6	2-5 months
Trem2	-0.250265	3.17656	-3.30061	0.00154275	0.258145	-1.24752	Trem2*R47H vs. B6	2-5 months
Ctss	-0.0731403	7.05084	-3.00377	0.00373687	0.258184	-2.02886	Trem2*R47H vs. B6	2-5 months
Mrps7	-0.081442	5.71864	-2.97307	0.00408299	0.258589	-2.10656	Trem2*R47H vs. B6	2-5 months
Qk	-0.0537034	9.32546	-2.87115	0.00545656	0.27894	-2.36013	Trem2*R47H vs. B6	2-5 months
Eps8	-0.064354	6.80358	-2.85402	0.00572568	0.27894	-2.4021	Trem2*R47H vs. B6	2-5 months
Itgb1	-0.0677615	7.51666	-2.83263	0.00607873	0.27894	-2.45421	Trem2*R47H vs. B6	2-5 months
Wwtr1	-0.0781424	5.51275	-2.82327	0.00623945	0.27894	-2.47692	Trem2*R47H vs. B6	2-5 months
Fxyd5	-0.139271	5.88414	-2.8696	0.00548042	0.27894	-2.36393	Trem2*R47H vs. B6	2-5 months
Ptp4a2	-0.0441974	8.02266	-2.77034	0.00722398	0.303404	-2.60421	Trem2*R47H vs. B6	2-5 months
Amer2	-0.045515	7.52491	-2.75258	0.00758511	0.303404	-2.64651	Trem2*R47H vs. B6	2-5 months
Kctd1	-0.0627648	6.82025	-2.71875	0.0083191	0.311254	-2.72648	Trem2*R47H vs. B6	2-5 months
Heca	-0.0656093	6.41247	-2.7065	0.00860044	0.311254	-2.75524	Trem2*R47H vs. B6	2-5 months
Lims1	-0.07271	6.20468	-2.68271	0.00917215	0.316856	-2.81082	Trem2*R47H vs. B6	2-5 months
Cyp27a1	0.154358	4.28977	2.66604	0.00959291	0.316983	-2.84951	Trem2*R47H vs. B6	2-5 months
Tmem125	0.111409	5.04932	2.54586	0.0131865	0.368488	-3.12279	Trem2*R47H vs. B6	2-5 months
Efcab14	-0.0495112	6.85139	-2.52117	0.0140607	0.368488	-3.17765	Trem2*R47H vs. B6	2-5 months
Gja1	-0.0543044	8.25172	-2.52297	0.0139953	0.368488	-3.17367	Trem2*R47H vs. B6	2-5 months
Cflar	-0.0649961	6.14782	-2.58288	0.0119673	0.368488	-3.03969	Trem2*R47H vs. B6	2-5 months
Cald1	-0.0712207	5.59066	-2.55131	0.013	0.368488	-3.1106	Trem2*R47H vs. B6	2-5 months
Cldn5	-0.155614	6.88778	-2.53999	0.0133897	0.368488	-3.13587	Trem2*R47H vs. B6	2-5 months
Syt16	0.0611295	6.46594	2.49404	0.0150815	0.382064	-3.23744	Trem2*R47H vs. B6	2-5 months
Sun2	0.103134	5.06888	2.39229	0.0195298	0.390597	-3.45689	Trem2*R47H vs. B6	2-5 months
6430548M08Rik	0.0684604	6.97803	2.40349	0.0189886	0.390597	-3.43311	Trem2*R47H vs. B6	2-5 months
Psmb2	0.0601385	6.87618	2.46472	0.016259	0.390597	-3.30144	Trem2*R47H vs. B6	2-5 months
Mon2	-0.0378775	7.25473	-2.39618	0.0193406	0.390597	-3.44865	Trem2*R47H vs. B6	2-5 months
Mrps6	-0.0517681	7.19714	-2.42579	0.0179503	0.390597	-3.38547	Trem2*R47H vs. B6	2-5 months
Itga6	-0.0575688	6.34393	-2.3987	0.0192187	0.390597	-3.4433	Trem2*R47H vs. B6	2-5 months
Tjp2	-0.0591785	6.53599	-2.44935	0.0169089	0.390597	-3.33475	Trem2*R47H vs. B6	2-5 months
Rell1	-0.0805011	5.51348	-2.40724	0.0188102	0.390597	-3.42512	Trem2*R47H vs. B6	2-5 months
C130074G19Rik	0.10599	5.16557	2.37251	0.0205201	0.390694	-3.49868	Trem2*R47H vs. B6	2-5 months
Col9a2	0.0976211	5.26916	2.37167	0.0205628	0.390694	-3.50043	Trem2*R47H vs. B6	2-5 months
Ppox	0.0696401	5.87084	2.32959	0.0228235	0.423069	-3.58833	Trem2*R47H vs. B6	2-5 months
Ahsa1	-0.0535945	8.09685	-2.30683	0.0241354	0.431542	-3.6353	Trem2*R47H vs. B6	2-5 months
Lats2	-0.0573041	6.48217	-2.3021	0.0244162	0.431542	-3.64501	Trem2*R47H vs. B6	2-5 months
Scai	0.0871435	5.29983	2.27829	0.0258752	0.446935	-3.69366	Trem2*R47H vs. B6	2-5 months
Tagln2	-0.103984	4.53474	-2.26854	0.0264945	0.447463	-3.71346	Trem2*R47H vs. B6	2-5 months
Hsph1	-0.0753543	8.08355	-2.24237	0.0282216	0.46627	-3.76623	Trem2*R47H vs. B6	2-5 months
Cirbp	0.115586	7.34482	2.18693	0.0322121	0.470792	-3.87631	Trem2*R47H vs. B6	2-5 months
Arhgef9	0.0651971	6.403	2.20994	0.0304997	0.470792	-3.83091	Trem2*R47H vs. B6	2-5 months
Wac	-0.030573	7.82421	-2.21772	0.0299389	0.470792	-3.81547	Trem2*R47H vs. B6	2-5 months
Ntrk2	-0.0333835	8.8983	-2.22409	0.0294866	0.470792	-3.80279	Trem2*R47H vs. B6	2-5 months
Prickle1	-0.0551565	6.90028	-2.19325	0.0317336	0.470792	-3.86388	Trem2*R47H vs. B6	2-5 months
Gramd3	-0.0720969	5.59789	-2.19944	0.0312709	0.470792	-3.85168	Trem2*R47H vs. B6	2-5 months
Rras	0.0986755	4.36491	2.14165	0.0358289	0.494785	-3.96444	Trem2*R47H vs. B6	2-5 months
Mecr	0.0906659	4.76912	2.08688	0.0406734	0.494785	-4.06892	Trem2*R47H vs. B6	2-5 months
Dock3	0.0561379	6.93813	2.08065	0.0412585	0.494785	-4.08064	Trem2*R47H vs. B6	2-5 months
Lrtm2	0.0549963	6.50647	2.07139	0.0421424	0.494785	-4.09803	Trem2*R47H vs. B6	2-5 months
Syp	0.0533619	8.41806	2.14825	0.0352806	0.494785	-3.95169	Trem2*R47H vs. B6	2-5 months
Actr3b	0.049118	6.9454	2.09082	0.0403063	0.494785	-4.06147	Trem2*R47H vs. B6	2-5 months
Mea1	0.0437779	7.17422	2.13493	0.036395	0.494785	-3.97739	Trem2*R47H vs. B6	2-5 months
Alg2	0.0417521	7.13178	2.0435	0.0449028	0.494785	-4.14997	Trem2*R47H vs. B6	2-5 months
Nudt21	0.039736	6.56537	2.02736	0.0465716	0.494785	-4.17976	Trem2*R47H vs. B6	2-5 months
Gnai2	-0.0284392	8.56692	-2.08886	0.0404888	0.494785	-4.06518	Trem2*R47H vs. B6	2-5 months
Syngr3	-0.0290162	8.41388	-2.03479	0.0457969	0.494785	-4.16607	Trem2*R47H vs. B6	2-5 months
Rdx	-0.029288	7.62027	-2.0159	0.0477875	0.494785	-4.20077	Trem2*R47H vs. B6	2-5 months
Ppp4r2	-0.0354065	7.5223	-2.017	0.0476696	0.494785	-4.19876	Trem2*R47H vs. B6	2-5 months
Lrrc49	-0.0376276	7.17963	-2.1261	0.0371508	0.494785	-3.99435	Trem2*R47H vs. B6	2-5 months
Stx4a	-0.0423357	7.57341	-2.05105	0.0441407	0.494785	-4.13597	Trem2*R47H vs. B6	2-5 months
Evi2a	-0.0441981	7.22702	-2.03253	0.0460311	0.494785	-4.17024	Trem2*R47H vs. B6	2-5 months
Psmc6	-0.0529045	8.39235	-2.01229	0.0481764	0.494785	-4.20738	Trem2*R47H vs. B6	2-5 months
Rb1	-0.0540814	7.35603	-2.0401	0.0452507	0.494785	-4.15628	Trem2*R47H vs. B6	2-5 months
Soat1	-0.0628758	5.53538	-2.0184	0.0475202	0.494785	-4.1962	Trem2*R47H vs. B6	2-5 months
Trim59	-0.0697737	6.66496	-2.1159	0.0380404	0.494785	-4.01386	Trem2*R47H vs. B6	2-5 months
Gng11	-0.0764171	6.42309	-2.05065	0.0441805	0.494785	-4.13671	Trem2*R47H vs. B6	2-5 months
Hspa1b	-0.192059	5.51217	-2.08275	0.0410606	0.494785	-4.0767	Trem2*R47H vs. B6	2-5 months
Csrnp3	0.0375977	6.99447	1.97158	0.0527528	0.499848	-4.28108	Trem2*R47H vs. B6	2-5 months
Dnaja2	-0.0307242	7.23336	-1.97817	0.0519878	0.499848	-4.26924	Trem2*R47H vs. B6	2-5 months
Parm1	-0.0412968	6.53917	-1.9849	0.0512154	0.499848	-4.2571	Trem2*R47H vs. B6	2-5 months
Cachd1	-0.0561189	5.8182	-1.99399	0.0501897	0.499848	-4.24067	Trem2*R47H vs. B6	2-5 months
Slc5a3	-0.0723205	6.89389	-1.96714	0.0532732	0.499848	-4.28903	Trem2*R47H vs. B6	2-5 months
Srrm4	-0.0793183	5.66569	-1.99131	0.0504903	0.499848	-4.24552	Trem2*R47H vs. B6	2-5 months
Jmjd6	-0.0858285	5.02512	-1.98405	0.0513132	0.499848	-4.25865	Trem2*R47H vs. B6	2-5 months
Endod1	0.0721837	6.1924	1.96094	0.0540081	0.500563	-4.30012	Trem2*R47H vs. B6	2-5 months
Svop	0.0443253	6.95168	1.9458	0.0558384	0.511291	-4.32706	Trem2*R47H vs. B6	2-5 months
Plekhh1	-0.0399774	6.6272	-1.92944	0.057875	0.523631	-4.35596	Trem2*R47H vs. B6	2-5 months
Amot	0.134453	3.41885	1.88935	0.0631355	0.528041	-4.42586	Trem2*R47H vs. B6	2-5 months
Imp3	-0.0298019	7.27716	-1.88472	0.063767	0.528041	-4.43384	Trem2*R47H vs. B6	2-5 months
Rnf13	-0.0360405	8.43242	-1.88495	0.063736	0.528041	-4.43345	Trem2*R47H vs. B6	2-5 months
Sclt1	-0.0441437	6.4124	-1.91452	0.0597872	0.528041	-4.38212	Trem2*R47H vs. B6	2-5 months
Usp31	-0.0456856	7.19495	-1.89146	0.0628489	0.528041	-4.42222	Trem2*R47H vs. B6	2-5 months
Bmpr1b	-0.0513743	6.08176	-1.88361	0.0639208	0.528041	-4.43577	Trem2*R47H vs. B6	2-5 months
Gtpbp4	-0.0648079	5.45031	-1.90191	0.0614455	0.528041	-4.4041	Trem2*R47H vs. B6	2-5 months
Chordc1	-0.0715958	7.20245	-1.88404	0.0638615	0.528041	-4.43502	Trem2*R47H vs. B6	2-5 months
Trpc1	-0.0351724	7.39991	-1.86451	0.0665919	0.538402	-4.4685	Trem2*R47H vs. B6	2-5 months
2900026A02Rik	-0.0567723	5.68672	-1.86524	0.0664892	0.538402	-4.46727	Trem2*R47H vs. B6	2-5 months
Sema6a	-0.0416587	6.5417	-1.85713	0.06765	0.5412	-4.48108	Trem2*R47H vs. B6	2-5 months
Sub1	0.0424862	5.89981	1.83389	0.0710731	0.56093	-4.52039	Trem2*R47H vs. B6	2-5 months
Bag2	-0.060666	5.36786	-1.83044	0.0715924	0.56093	-4.52618	Trem2*R47H vs. B6	2-5 months
Gns	0.0479357	6.14248	1.77786	0.0799241	0.581091	-4.61331	Trem2*R47H vs. B6	2-5 months
Hgsnat	0.0310068	7.04154	1.78565	0.0786413	0.581091	-4.60055	Trem2*R47H vs. B6	2-5 months
Vsnl1	-0.0234326	9.55969	-1.78914	0.0780728	0.581091	-4.59482	Trem2*R47H vs. B6	2-5 months
Chgb	-0.0315588	8.20965	-1.79553	0.0770387	0.581091	-4.58428	Trem2*R47H vs. B6	2-5 months
Atg14	-0.041313	6.29182	-1.77561	0.0802987	0.581091	-4.61699	Trem2*R47H vs. B6	2-5 months
Ybx3	-0.042162	6.4173	-1.78807	0.078246	0.581091	-4.59657	Trem2*R47H vs. B6	2-5 months
Tln1	-0.0447832	5.97987	-1.76659	0.0818115	0.581091	-4.63169	Trem2*R47H vs. B6	2-5 months
Dnajb4	-0.0450716	7.11471	-1.7812	0.0793728	0.581091	-4.60785	Trem2*R47H vs. B6	2-5 months
Snap29	-0.0542023	5.84147	-1.76842	0.0815027	0.581091	-4.62871	Trem2*R47H vs. B6	2-5 months
Rasgrp3	-0.0796558	5.09968	-1.79985	0.0763472	0.581091	-4.57716	Trem2*R47H vs. B6	2-5 months
Lgr5	0.156036	4.60498	1.74434	0.0856456	0.598961	-4.66766	Trem2*R47H vs. B6	2-5 months
Slc6a17	0.039413	8.15705	1.7424	0.0859868	0.598961	-4.67077	Trem2*R47H vs. B6	2-5 months
Tnfaip8	-0.0591435	5.4025	-1.73841	0.0866917	0.598961	-4.67717	Trem2*R47H vs. B6	2-5 months
Idh2	0.12027	3.5357	1.71778	0.0904157	0.600445	-4.71005	Trem2*R47H vs. B6	2-5 months
Rasal2	0.0413283	6.63111	1.71703	0.0905526	0.600445	-4.71123	Trem2*R47H vs. B6	2-5 months
Stx1a	-0.0402434	7.42808	-1.71538	0.0908568	0.600445	-4.71385	Trem2*R47H vs. B6	2-5 months
Fam171a1	-0.0509594	6.35769	-1.72804	0.0885479	0.600445	-4.69375	Trem2*R47H vs. B6	2-5 months
Acvrl1	-0.0829592	4.48634	-1.73182	0.0878675	0.600445	-4.68771	Trem2*R47H vs. B6	2-5 months
Tgfbr1	-0.0457386	6.23279	-1.70546	0.0927	0.607345	-4.7295	Trem2*R47H vs. B6	2-5 months
Gdap1l1	0.0651825	5.82473	1.67833	0.0978999	0.624337	-4.77191	Trem2*R47H vs. B6	2-5 months
Rhou	0.0574182	6.86099	1.68219	0.0971469	0.624337	-4.76592	Trem2*R47H vs. B6	2-5 months
Myl6b	0.0474766	5.97935	1.68258	0.0970704	0.624337	-4.76531	Trem2*R47H vs. B6	2-5 months
Ift27	0.0388294	5.98122	1.67488	0.0985795	0.624337	-4.77727	Trem2*R47H vs. B6	2-5 months
Tfeb	0.068787	4.87575	1.66676	0.10019	0.627759	-4.78981	Trem2*R47H vs. B6	2-5 months
Nfib	0.026493	7.35351	1.66385	0.100772	0.627759	-4.79429	Trem2*R47H vs. B6	2-5 months
Trem1	0.189245	2.44729	1.65005	0.103572	0.635843	-4.81545	Trem2*R47H vs. B6	2-5 months
Ndufa2	-0.0570337	5.59591	-1.64922	0.103743	0.635843	-4.81672	Trem2*R47H vs. B6	2-5 months
Tmem231	0.0790029	4.611	1.60105	0.114028	0.6405	-4.88927	Trem2*R47H vs. B6	2-5 months
Tprn	0.0702221	5.49556	1.59907	0.11447	0.6405	-4.89222	Trem2*R47H vs. B6	2-5 months
Tmtc2	0.0378566	5.97947	1.63255	0.107214	0.6405	-4.84206	Trem2*R47H vs. B6	2-5 months
Tpi1	0.0366637	6.58447	1.61024	0.112006	0.6405	-4.87559	Trem2*R47H vs. B6	2-5 months
Sec23ip	-0.0259126	6.58939	-1.59841	0.114616	0.6405	-4.8932	Trem2*R47H vs. B6	2-5 months
Lamp2	-0.0285413	7.76876	-1.62697	0.108397	0.6405	-4.85048	Trem2*R47H vs. B6	2-5 months
Leprot	-0.0294552	6.2471	-1.63847	0.10597	0.6405	-4.83308	Trem2*R47H vs. B6	2-5 months
Psen1	-0.0299329	6.65745	-1.59914	0.114453	0.6405	-4.89211	Trem2*R47H vs. B6	2-5 months
Cldn10	-0.032867	7.36319	-1.60088	0.114067	0.6405	-4.88953	Trem2*R47H vs. B6	2-5 months
Rgs4	-0.0367346	8.84914	-1.62546	0.108719	0.6405	-4.85276	Trem2*R47H vs. B6	2-5 months
Ermn	-0.0427836	7.81956	-1.61986	0.109918	0.6405	-4.86117	Trem2*R47H vs. B6	2-5 months
Cdh20	-0.0451855	5.65283	-1.6046	0.113245	0.6405	-4.884	Trem2*R47H vs. B6	2-5 months
Cdh22	0.0381037	6.18105	1.59276	0.11588	0.642194	-4.90157	Trem2*R47H vs. B6	2-5 months
C1qc	-0.0476089	6.32807	-1.58579	0.117454	0.642194	-4.91185	Trem2*R47H vs. B6	2-5 months
Gpi1	-0.0623444	4.71435	-1.58612	0.11738	0.642194	-4.91137	Trem2*R47H vs. B6	2-5 months
Fkbp4	0.0649562	5.87621	1.5762	0.119648	0.649517	-4.92593	Trem2*R47H vs. B6	2-5 months
Slc9a9	0.0488112	6.66612	1.54454	0.127126	0.680392	-4.97186	Trem2*R47H vs. B6	2-5 months
Tppp3	0.0380979	7.10873	1.54743	0.126428	0.680392	-4.9677	Trem2*R47H vs. B6	2-5 months
Itgb8	0.0354645	6.29407	1.53631	0.129131	0.682565	-4.98367	Trem2*R47H vs. B6	2-5 months
Pfkfb3	-0.0625092	6.34205	-1.5355	0.129328	0.682565	-4.98482	Trem2*R47H vs. B6	2-5 months
Aldh9a1	0.0275522	6.52388	1.52775	0.131242	0.687887	-4.99588	Trem2*R47H vs. B6	2-5 months
Tshz1	0.101803	4.84422	1.50953	0.135823	0.693611	-5.02164	Trem2*R47H vs. B6	2-5 months
Ica1	-0.0225898	7.48553	-1.5089	0.135984	0.693611	-5.02253	Trem2*R47H vs. B6	2-5 months
Sorbs1	-0.0308414	7.44175	-1.50907	0.13594	0.693611	-5.02229	Trem2*R47H vs. B6	2-5 months
Rbm45	-0.0343745	6.36681	-1.51853	0.133544	0.693611	-5.00895	Trem2*R47H vs. B6	2-5 months
Klk6	0.0921372	3.60577	1.44343	0.153518	0.705598	-5.11274	Trem2*R47H vs. B6	2-5 months
Pde8a	0.0829191	4.46529	1.46557	0.147403	0.705598	-5.08266	Trem2*R47H vs. B6	2-5 months
Cbln1	0.0692948	7.25621	1.42168	0.159718	0.705598	-5.14188	Trem2*R47H vs. B6	2-5 months
Phyhip	0.068474	6.73265	1.43475	0.155968	0.705598	-5.12441	Trem2*R47H vs. B6	2-5 months
Armcx5	0.0577378	5.45344	1.4796	0.143625	0.705598	-5.06336	Trem2*R47H vs. B6	2-5 months
Lamb2	0.0569201	5.25212	1.48847	0.141278	0.705598	-5.05109	Trem2*R47H vs. B6	2-5 months
Cacng8	0.0493044	7.34144	1.42345	0.159205	0.705598	-5.13952	Trem2*R47H vs. B6	2-5 months
Vav2	0.0492775	5.34806	1.43187	0.156788	0.705598	-5.12827	Trem2*R47H vs. B6	2-5 months
Unc5d	0.0468516	5.77472	1.44104	0.154191	0.705598	-5.11597	Trem2*R47H vs. B6	2-5 months
Vps33b	0.0423181	5.4155	1.43205	0.156738	0.705598	-5.12804	Trem2*R47H vs. B6	2-5 months
Scamp2	0.0408038	5.36802	1.41539	0.161545	0.705598	-5.15022	Trem2*R47H vs. B6	2-5 months
Commd4	0.0386024	5.5585	1.42253	0.159472	0.705598	-5.14075	Trem2*R47H vs. B6	2-5 months
Chrm1	0.037167	7.2791	1.48565	0.14202	0.705598	-5.05499	Trem2*R47H vs. B6	2-5 months
Bbx	0.0334418	5.93886	1.41726	0.161001	0.705598	-5.14775	Trem2*R47H vs. B6	2-5 months
Mlc1	0.0320118	6.70911	1.43837	0.154943	0.705598	-5.11955	Trem2*R47H vs. B6	2-5 months
Pcsk2	0.0281144	7.68325	1.4183	0.160698	0.705598	-5.14637	Trem2*R47H vs. B6	2-5 months
Pop4	0.0274187	6.51735	1.42106	0.159895	0.705598	-5.14269	Trem2*R47H vs. B6	2-5 months
Glud1	-0.0217194	8.72349	-1.44777	0.152304	0.705598	-5.10687	Trem2*R47H vs. B6	2-5 months
Dars	-0.0260941	7.41886	-1.46743	0.146897	0.705598	-5.08011	Trem2*R47H vs. B6	2-5 months
Cntn4	-0.0291015	7.17514	-1.44979	0.151741	0.705598	-5.10414	Trem2*R47H vs. B6	2-5 months
Elovl7	-0.0388321	6.28597	-1.43527	0.15582	0.705598	-5.12371	Trem2*R47H vs. B6	2-5 months
Ano6	-0.0526732	4.96479	-1.4589	0.149223	0.705598	-5.09175	Trem2*R47H vs. B6	2-5 months
Myh9	-0.0528675	5.79656	-1.42008	0.16018	0.705598	-5.144	Trem2*R47H vs. B6	2-5 months
C1qa	-0.0546409	6.10594	-1.44215	0.153876	0.705598	-5.11446	Trem2*R47H vs. B6	2-5 months
Ccdc117	-0.0654591	6.20923	-1.48384	0.142498	0.705598	-5.0575	Trem2*R47H vs. B6	2-5 months
Snap47	0.0358911	7.31716	1.41144	0.162703	0.706595	-5.15546	Trem2*R47H vs. B6	2-5 months
Picalm	-0.0234773	7.78777	-1.40309	0.165165	0.709185	-5.16644	Trem2*R47H vs. B6	2-5 months
Nptx2	-0.0859326	5.5191	-1.4061	0.164275	0.709185	-5.16249	Trem2*R47H vs. B6	2-5 months
Klc2	0.0700201	5.28539	1.39431	0.167792	0.715351	-5.17796	Trem2*R47H vs. B6	2-5 months
Aph1a	0.0688051	4.55351	1.39201	0.168484	0.715351	-5.18096	Trem2*R47H vs. B6	2-5 months
Atg4c	-0.022195	7.37516	-1.38832	0.169597	0.716076	-5.18575	Trem2*R47H vs. B6	2-5 months
Map3k9	0.0495862	5.44699	1.36825	0.175765	0.733964	-5.21169	Trem2*R47H vs. B6	2-5 months
St18	-0.0528776	6.80905	-1.36828	0.175755	0.733964	-5.21164	Trem2*R47H vs. B6	2-5 months
Ahnak	0.056456	5.72518	1.35887	0.178706	0.739488	-5.22369	Trem2*R47H vs. B6	2-5 months
Pbxip1	0.0497571	5.07985	1.34153	0.184239	0.739488	-5.24565	Trem2*R47H vs. B6	2-5 months
Dlgap1	0.0477503	6.84011	1.33614	0.185986	0.739488	-5.25243	Trem2*R47H vs. B6	2-5 months
Gfra2	0.0475616	6.43854	1.3492	0.181775	0.739488	-5.23597	Trem2*R47H vs. B6	2-5 months
Tenm2	0.0400279	6.22883	1.3306	0.187791	0.739488	-5.25936	Trem2*R47H vs. B6	2-5 months
Lifr	0.0292541	6.29125	1.34589	0.182833	0.739488	-5.24015	Trem2*R47H vs. B6	2-5 months
Pik3r1	0.0263885	6.77674	1.33209	0.187304	0.739488	-5.2575	Trem2*R47H vs. B6	2-5 months
Impact	-0.0174712	8.35647	-1.34793	0.182182	0.739488	-5.23758	Trem2*R47H vs. B6	2-5 months
Skp1a	-0.0174891	8.55401	-1.33144	0.187516	0.739488	-5.25831	Trem2*R47H vs. B6	2-5 months
Il17d	-0.0368391	5.59412	-1.35608	0.179587	0.739488	-5.22723	Trem2*R47H vs. B6	2-5 months
Ugt8a	-0.0507814	6.93933	-1.34175	0.184168	0.739488	-5.24538	Trem2*R47H vs. B6	2-5 months
Grn	0.0397884	5.86882	1.32592	0.18933	0.740013	-5.2652	Trem2*R47H vs. B6	2-5 months
Gabbr2	0.0366514	7.07416	1.32428	0.189872	0.740013	-5.26725	Trem2*R47H vs. B6	2-5 months
Pex16	0.0445841	5.57573	1.31814	0.191907	0.74035	-5.27486	Trem2*R47H vs. B6	2-5 months
Tgfbr2	-0.0479249	5.34304	-1.3194	0.191489	0.74035	-5.27331	Trem2*R47H vs. B6	2-5 months
Unc119	0.028724	6.13447	1.30728	0.195546	0.746616	-5.28826	Trem2*R47H vs. B6	2-5 months
Snx5	0.0227058	6.78172	1.30453	0.196478	0.746616	-5.29164	Trem2*R47H vs. B6	2-5 months
Cox7a2l	-0.0194755	8.29905	-1.30873	0.195057	0.746616	-5.28647	Trem2*R47H vs. B6	2-5 months
Csf1	0.0311097	6.13594	1.29245	0.200601	0.754736	-5.30638	Trem2*R47H vs. B6	2-5 months
Nucks1	0.0175504	8.33141	1.29393	0.200094	0.754736	-5.30459	Trem2*R47H vs. B6	2-5 months
Bola3	0.0299774	6.31222	1.27452	0.206844	0.769222	-5.32804	Trem2*R47H vs. B6	2-5 months
Trappc4	0.0261924	6.24176	1.27309	0.207348	0.769222	-5.32976	Trem2*R47H vs. B6	2-5 months
Ston2	-0.0338898	5.69527	-1.27269	0.207488	0.769222	-5.33023	Trem2*R47H vs. B6	2-5 months
Reep3	-0.03876	5.71989	-1.26918	0.208731	0.770076	-5.33444	Trem2*R47H vs. B6	2-5 months
C1qb	-0.0427332	6.87559	-1.26086	0.211695	0.7735	-5.34434	Trem2*R47H vs. B6	2-5 months
Serpinb1a	-0.0530457	5.94962	-1.26107	0.21162	0.7735	-5.3441	Trem2*R47H vs. B6	2-5 months
Lrp4	0.112102	3.28438	1.24524	0.217342	0.773581	-5.36278	Trem2*R47H vs. B6	2-5 months
Ppp1r2	0.020067	8.04922	1.25364	0.21429	0.773581	-5.35289	Trem2*R47H vs. B6	2-5 months
Cyfip2	-0.0153125	9.5131	-1.24703	0.216689	0.773581	-5.36067	Trem2*R47H vs. B6	2-5 months
Gng12	-0.0248167	6.2796	-1.24643	0.21691	0.773581	-5.36138	Trem2*R47H vs. B6	2-5 months
Secisbp2l	-0.0263029	6.92699	-1.24115	0.218842	0.773581	-5.36758	Trem2*R47H vs. B6	2-5 months
Slc38a2	-0.0355071	7.41774	-1.2439	0.217833	0.773581	-5.36435	Trem2*R47H vs. B6	2-5 months
Bcl2	-0.054178	4.95261	-1.24398	0.217803	0.773581	-5.36426	Trem2*R47H vs. B6	2-5 months
Nkx6-2	0.0796653	3.91837	1.22864	0.223469	0.777024	-5.38214	Trem2*R47H vs. B6	2-5 months
Mog	0.0311296	7.27575	1.22688	0.224125	0.777024	-5.38417	Trem2*R47H vs. B6	2-5 months
Prkar1b	0.0205563	8.39919	1.22473	0.224928	0.777024	-5.38666	Trem2*R47H vs. B6	2-5 months
Hsp90aa1	-0.0234027	10.1748	-1.22531	0.224711	0.777024	-5.38598	Trem2*R47H vs. B6	2-5 months
Sppl2b	-0.0328038	5.84917	-1.2345	0.221291	0.777024	-5.37533	Trem2*R47H vs. B6	2-5 months
Zbtb33	-0.048619	5.44423	-1.22166	0.226081	0.777472	-5.3902	Trem2*R47H vs. B6	2-5 months
Evc	0.0661081	4.21423	1.1604	0.249968	0.77859	-5.45908	Trem2*R47H vs. B6	2-5 months
Ehd3	0.0539284	6.28134	1.21725	0.227743	0.77859	-5.39527	Trem2*R47H vs. B6	2-5 months
Ptprn	0.0493166	6.67018	1.16636	0.247569	0.77859	-5.45253	Trem2*R47H vs. B6	2-5 months
Ndufa5	0.0484855	4.69482	1.18197	0.241361	0.77859	-5.43522	Trem2*R47H vs. B6	2-5 months
Myo1c	0.0463995	4.98008	1.18888	0.238647	0.77859	-5.42748	Trem2*R47H vs. B6	2-5 months
Zkscan6	0.0432457	5.18935	1.16485	0.248174	0.77859	-5.45419	Trem2*R47H vs. B6	2-5 months
Trmt10b	0.0398501	5.45707	1.17604	0.243705	0.77859	-5.44182	Trem2*R47H vs. B6	2-5 months
Cpt1a	0.0392835	5.39095	1.18431	0.240439	0.77859	-5.4326	Trem2*R47H vs. B6	2-5 months
Vamp1	0.0378888	8.00662	1.16525	0.248013	0.77859	-5.45375	Trem2*R47H vs. B6	2-5 months
Gpr62	0.0375239	5.43842	1.18351	0.240753	0.77859	-5.4335	Trem2*R47H vs. B6	2-5 months
U2af2	0.0277084	6.15587	1.2029	0.233211	0.77859	-5.41165	Trem2*R47H vs. B6	2-5 months
Rab31	0.0226675	7.16303	1.17535	0.243977	0.77859	-5.44258	Trem2*R47H vs. B6	2-5 months
Tmed10	0.0211901	6.97057	1.20998	0.2305	0.77859	-5.40359	Trem2*R47H vs. B6	2-5 months
Gpr158	0.0178439	7.47572	1.1633	0.248798	0.77859	-5.4559	Trem2*R47H vs. B6	2-5 months
Atp5h	-0.0143351	9.18853	-1.17186	0.245366	0.77859	-5.44645	Trem2*R47H vs. B6	2-5 months
Map4k5	-0.0221363	6.73141	-1.19648	0.235688	0.77859	-5.41892	Trem2*R47H vs. B6	2-5 months
Phldb1	-0.0233984	6.91587	-1.16509	0.248076	0.77859	-5.45392	Trem2*R47H vs. B6	2-5 months
Phlpp1	-0.0236629	7.19927	-1.18091	0.241778	0.77859	-5.4364	Trem2*R47H vs. B6	2-5 months
Sorl1	-0.0237623	8.45993	-1.16262	0.24907	0.77859	-5.45664	Trem2*R47H vs. B6	2-5 months
D430041D05Rik	-0.0237842	7.42272	-1.19329	0.236927	0.77859	-5.42252	Trem2*R47H vs. B6	2-5 months
Foxn3	-0.0251865	7.09218	-1.18213	0.241297	0.77859	-5.43504	Trem2*R47H vs. B6	2-5 months
Atp8a2	-0.0273686	7.10797	-1.2036	0.232944	0.77859	-5.41086	Trem2*R47H vs. B6	2-5 months
Kcnq5	-0.0322009	6.36484	-1.19116	0.237756	0.77859	-5.42492	Trem2*R47H vs. B6	2-5 months
Uros	0.0222772	6.25566	1.14335	0.256928	0.787359	-5.47766	Trem2*R47H vs. B6	2-5 months
Dnajb6	-0.0146829	7.98054	-1.14449	0.256458	0.787359	-5.47642	Trem2*R47H vs. B6	2-5 months
Sh3glb1	-0.0196352	7.15459	-1.14488	0.256297	0.787359	-5.476	Trem2*R47H vs. B6	2-5 months
Prr18	-0.0245899	7.00196	-1.15069	0.253915	0.787359	-5.46969	Trem2*R47H vs. B6	2-5 months
Pak1	-0.0148078	8.95652	-1.13713	0.259501	0.79205	-5.48436	Trem2*R47H vs. B6	2-5 months
Acp1	0.0580758	4.40456	1.10142	0.274622	0.795184	-5.5222	Trem2*R47H vs. B6	2-5 months
Stard8	0.0482641	5.41272	1.11218	0.27	0.795184	-5.51091	Trem2*R47H vs. B6	2-5 months
Syngr1	0.0468117	7.02964	1.12257	0.26559	0.795184	-5.49992	Trem2*R47H vs. B6	2-5 months
Lnx1	0.0449479	4.95178	1.11738	0.267789	0.795184	-5.50543	Trem2*R47H vs. B6	2-5 months
Slc39a1	0.0411317	5.34973	1.10455	0.273272	0.795184	-5.51892	Trem2*R47H vs. B6	2-5 months
Ogfod3	0.0354757	5.45766	1.13139	0.261891	0.795184	-5.49052	Trem2*R47H vs. B6	2-5 months
Dtd1	0.0212271	6.36211	1.12037	0.266522	0.795184	-5.50226	Trem2*R47H vs. B6	2-5 months
Cd47	0.019484	7.74701	1.105	0.273078	0.795184	-5.51845	Trem2*R47H vs. B6	2-5 months
Pi4ka	0.0192345	7.9713	1.10014	0.275175	0.795184	-5.52353	Trem2*R47H vs. B6	2-5 months
Arhgap5	-0.0223024	8.32722	-1.1167	0.268076	0.795184	-5.50615	Trem2*R47H vs. B6	2-5 months
Hspa4	-0.0241488	7.85287	-1.12656	0.263914	0.795184	-5.49568	Trem2*R47H vs. B6	2-5 months
Ptpn5	-0.0274794	7.42903	-1.10605	0.272625	0.795184	-5.51735	Trem2*R47H vs. B6	2-5 months
Fam107b	-0.0503629	6.21442	-1.12056	0.266441	0.795184	-5.50206	Trem2*R47H vs. B6	2-5 months
Tcirg1	-0.0541337	4.49683	-1.11463	0.268959	0.795184	-5.50834	Trem2*R47H vs. B6	2-5 months
Stom	0.0425291	5.41873	1.09066	0.279295	0.80403	-5.53336	Trem2*R47H vs. B6	2-5 months
Mccc2	0.0396956	5.21351	1.08172	0.283223	0.807882	-5.54257	Trem2*R47H vs. B6	2-5 months
Cdk14	-0.0173103	7.37135	-1.08239	0.282924	0.807882	-5.54188	Trem2*R47H vs. B6	2-5 months
Wwc1	-0.0315031	5.88911	-1.08036	0.283822	0.807882	-5.54396	Trem2*R47H vs. B6	2-5 months
Fcer1g	-0.0479942	4.75468	-1.07772	0.28499	0.80818	-5.54666	Trem2*R47H vs. B6	2-5 months
Myl12a	0.0843972	3.29468	0.958346	0.341304	0.809701	-5.66207	Trem2*R47H vs. B6	2-5 months
Ccdc115	0.0799028	3.48272	1.05973	0.293039	0.809701	-5.56489	Trem2*R47H vs. B6	2-5 months
Cdc42ep4	0.0516958	4.67729	0.912462	0.364769	0.809701	-5.70293	Trem2*R47H vs. B6	2-5 months
Smg9	0.0513808	4.66754	1.0196	0.311555	0.809701	-5.60449	Trem2*R47H vs. B6	2-5 months
Slc2a1	0.0500429	5.85852	1.01908	0.311797	0.809701	-5.60498	Trem2*R47H vs. B6	2-5 months
Coro2a	0.0460189	4.4355	0.958268	0.341343	0.809701	-5.66214	Trem2*R47H vs. B6	2-5 months
Cuedc1	0.0454268	4.51552	0.93856	0.351298	0.809701	-5.67992	Trem2*R47H vs. B6	2-5 months
Idnk	0.0406523	4.90305	0.911304	0.365374	0.809701	-5.70393	Trem2*R47H vs. B6	2-5 months
Npc2	0.0391596	4.59745	1.03731	0.303286	0.809701	-5.58719	Trem2*R47H vs. B6	2-5 months
Ezr	0.0355947	5.21854	0.91896	0.361384	0.809701	-5.69726	Trem2*R47H vs. B6	2-5 months
Srebf1	0.0331532	5.93585	0.944233	0.348413	0.809701	-5.67484	Trem2*R47H vs. B6	2-5 months
Wscd2	0.0319223	6.38715	0.996083	0.322762	0.809701	-5.627	Trem2*R47H vs. B6	2-5 months
Rab27b	0.0306463	5.01687	1.05336	0.295929	0.809701	-5.57128	Trem2*R47H vs. B6	2-5 months
Map7	0.0301983	6.5421	1.06432	0.290971	0.809701	-5.56027	Trem2*R47H vs. B6	2-5 months
Agbl4	0.0301388	5.38329	0.932715	0.354287	0.809701	-5.68513	Trem2*R47H vs. B6	2-5 months
Zmiz2	0.0289299	7.43211	0.937814	0.351679	0.809701	-5.68059	Trem2*R47H vs. B6	2-5 months
Arhgdib	0.0272509	5.7764	0.963092	0.338934	0.809701	-5.65773	Trem2*R47H vs. B6	2-5 months
Lmo2	0.0269588	6.29078	0.910888	0.365591	0.809701	-5.70429	Trem2*R47H vs. B6	2-5 months
Thrb	0.0257234	5.75148	0.924178	0.358681	0.809701	-5.69268	Trem2*R47H vs. B6	2-5 months
Aldh6a1	0.0246257	6.00919	0.983966	0.328641	0.809701	-5.6384	Trem2*R47H vs. B6	2-5 months
Igf1r	0.0245037	6.76432	0.93629	0.352457	0.809701	-5.68195	Trem2*R47H vs. B6	2-5 months
Psmg1	0.0239817	5.95952	0.933105	0.354087	0.809701	-5.68478	Trem2*R47H vs. B6	2-5 months
Tmbim1	0.0239328	6.50989	0.980095	0.330534	0.809701	-5.64202	Trem2*R47H vs. B6	2-5 months
Ctnna1	0.0232584	5.88881	0.954207	0.343379	0.809701	-5.66583	Trem2*R47H vs. B6	2-5 months
Slc8a2	0.0205836	7.74253	0.994017	0.32376	0.809701	-5.62895	Trem2*R47H vs. B6	2-5 months
Rab3a	0.0199507	9.06075	0.961113	0.339921	0.809701	-5.65954	Trem2*R47H vs. B6	2-5 months
Parl	0.018499	6.86923	0.908775	0.366698	0.809701	-5.70613	Trem2*R47H vs. B6	2-5 months
Cct3	0.0183363	7.23463	0.954893	0.343034	0.809701	-5.66521	Trem2*R47H vs. B6	2-5 months
Chrnb2	0.0174894	6.65125	0.907128	0.367562	0.809701	-5.70755	Trem2*R47H vs. B6	2-5 months
Limk2	0.017372	6.95177	0.986144	0.327579	0.809701	-5.63636	Trem2*R47H vs. B6	2-5 months
Necap1	0.0169832	7.85074	0.959912	0.340521	0.809701	-5.66064	Trem2*R47H vs. B6	2-5 months
Mapk9	0.0163704	7.92587	0.959999	0.340477	0.809701	-5.66056	Trem2*R47H vs. B6	2-5 months
Cops3	0.0148426	7.68481	0.920855	0.360401	0.809701	-5.6956	Trem2*R47H vs. B6	2-5 months
Ran	0.0132583	7.63745	1.05135	0.296842	0.809701	-5.57328	Trem2*R47H vs. B6	2-5 months
Dnm1	0.0128624	9.60742	0.937302	0.35194	0.809701	-5.68105	Trem2*R47H vs. B6	2-5 months
Reep1	0.0125557	7.80264	0.933497	0.353886	0.809701	-5.68444	Trem2*R47H vs. B6	2-5 months
Napb	0.012216	8.65182	1.01815	0.312238	0.809701	-5.60589	Trem2*R47H vs. B6	2-5 months
Dtna	-0.0129387	7.9364	-0.918282	0.361736	0.809701	-5.69785	Trem2*R47H vs. B6	2-5 months
Vapb	-0.0147716	7.83357	-1.01456	0.313935	0.809701	-5.60936	Trem2*R47H vs. B6	2-5 months
Herpud2	-0.0152735	7.37246	-0.917126	0.362337	0.809701	-5.69886	Trem2*R47H vs. B6	2-5 months
Synj1	-0.0156292	8.39902	-1.06676	0.289874	0.809701	-5.5578	Trem2*R47H vs. B6	2-5 months
Ktn1	-0.015679	7.46249	-0.910747	0.365665	0.809701	-5.70442	Trem2*R47H vs. B6	2-5 months
Kif3a	-0.0157594	7.44943	-1.02893	0.307179	0.809701	-5.59541	Trem2*R47H vs. B6	2-5 months
Msi2	-0.0162663	8.48798	-0.920316	0.36068	0.809701	-5.69607	Trem2*R47H vs. B6	2-5 months
Mapk6	-0.0176418	7.43513	-0.995055	0.323258	0.809701	-5.62797	Trem2*R47H vs. B6	2-5 months
Fam49a	-0.0176481	7.50468	-0.954958	0.343002	0.809701	-5.66515	Trem2*R47H vs. B6	2-5 months
Mboat2	-0.0183681	7.04175	-0.915961	0.362944	0.809701	-5.69988	Trem2*R47H vs. B6	2-5 months
Fam213a	-0.0183793	7.77791	-1.02127	0.310768	0.809701	-5.60287	Trem2*R47H vs. B6	2-5 months
Cldn11	-0.0185567	7.69789	-0.925365	0.358068	0.809701	-5.69163	Trem2*R47H vs. B6	2-5 months
Vamp3	-0.0188212	6.96789	-1.00736	0.317355	0.809701	-5.61627	Trem2*R47H vs. B6	2-5 months
Fmnl2	-0.0188449	7.27978	-1.03809	0.302928	0.809701	-5.58643	Trem2*R47H vs. B6	2-5 months
Alcam	-0.0189126	7.60916	-0.954421	0.343271	0.809701	-5.66564	Trem2*R47H vs. B6	2-5 months
Edil3	-0.0195021	7.3062	-1.05341	0.295906	0.809701	-5.57123	Trem2*R47H vs. B6	2-5 months
Rnf141	-0.0196335	6.1427	-0.910623	0.36573	0.809701	-5.70452	Trem2*R47H vs. B6	2-5 months
Atcay	-0.0200597	7.7843	-1.05975	0.293033	0.809701	-5.56487	Trem2*R47H vs. B6	2-5 months
Dnajc9	-0.0205584	6.32153	-0.932946	0.354168	0.809701	-5.68493	Trem2*R47H vs. B6	2-5 months
Pak3	-0.0211584	6.51835	-0.969082	0.335959	0.809701	-5.65222	Trem2*R47H vs. B6	2-5 months
St3gal3	-0.022004	6.83837	-0.951905	0.344537	0.809701	-5.66792	Trem2*R47H vs. B6	2-5 months
Ttyh2	-0.0225183	7.26297	-1.01301	0.31467	0.809701	-5.61085	Trem2*R47H vs. B6	2-5 months
Slc2a13	-0.0234649	7.08568	-0.955043	0.342959	0.809701	-5.66507	Trem2*R47H vs. B6	2-5 months
Syt13	-0.0243977	7.76342	-0.99549	0.323048	0.809701	-5.62756	Trem2*R47H vs. B6	2-5 months
Olfm3	-0.0243991	7.3222	-0.97217	0.334432	0.809701	-5.64937	Trem2*R47H vs. B6	2-5 months
Myo10	-0.024514	5.96945	-1.04354	0.300415	0.809701	-5.58104	Trem2*R47H vs. B6	2-5 months
Mob1a	-0.0249124	5.81954	-0.914191	0.363866	0.809701	-5.70142	Trem2*R47H vs. B6	2-5 months
Arhgef26	-0.0269045	6.66446	-1.05945	0.293168	0.809701	-5.56518	Trem2*R47H vs. B6	2-5 months
Gabrd	-0.0269992	6.9541	-1.07199	0.287536	0.809701	-5.5525	Trem2*R47H vs. B6	2-5 months
Plod3	-0.0284288	5.75813	-0.958983	0.340985	0.809701	-5.66148	Trem2*R47H vs. B6	2-5 months
Hspb8	-0.0290434	5.93421	-0.917511	0.362137	0.809701	-5.69853	Trem2*R47H vs. B6	2-5 months
Fryl	-0.029333	6.57751	-1.02852	0.30737	0.809701	-5.59581	Trem2*R47H vs. B6	2-5 months
Pttg1ip	-0.0324102	5.41555	-0.911071	0.365496	0.809701	-5.70413	Trem2*R47H vs. B6	2-5 months
Mical2	-0.0358434	7.8509	-1.02777	0.307721	0.809701	-5.59654	Trem2*R47H vs. B6	2-5 months
Arpc1b	-0.0381604	5.5639	-0.941064	0.350023	0.809701	-5.67768	Trem2*R47H vs. B6	2-5 months
Enpp2	-0.0391432	7.9288	-0.991777	0.324843	0.809701	-5.63107	Trem2*R47H vs. B6	2-5 months
Tmem176a	-0.0409492	5.16402	-0.953135	0.343918	0.809701	-5.6668	Trem2*R47H vs. B6	2-5 months
A2m	-0.0472591	5.86207	-1.00088	0.320455	0.809701	-5.62245	Trem2*R47H vs. B6	2-5 months
Prr5l	-0.0512309	4.75238	-1.03322	0.305181	0.809701	-5.59121	Trem2*R47H vs. B6	2-5 months
Tspo	-0.0761084	3.65016	-0.965554	0.33771	0.809701	-5.65547	Trem2*R47H vs. B6	2-5 months
Ncald	0.0156702	8.79701	0.90301	0.369727	0.809777	-5.7111	Trem2*R47H vs. B6	2-5 months
Qdpr	-0.0159649	8.87896	-0.904618	0.368881	0.809777	-5.70972	Trem2*R47H vs. B6	2-5 months
Nudt9	0.0236357	6.4642	0.896604	0.373112	0.812379	-5.71659	Trem2*R47H vs. B6	2-5 months
Spr	0.0209438	6.6264	0.894701	0.374122	0.812379	-5.71822	Trem2*R47H vs. B6	2-5 months
Mcl1	-0.0257539	6.74768	-0.896217	0.373318	0.812379	-5.71693	Trem2*R47H vs. B6	2-5 months
Tmcc3	-0.0234582	6.16976	-0.890535	0.376338	0.81398	-5.72176	Trem2*R47H vs. B6	2-5 months
Plekha7	-0.0337103	5.21073	-0.88929	0.377001	0.81398	-5.72282	Trem2*R47H vs. B6	2-5 months
Syt1	0.0201416	8.20982	0.873687	0.385382	0.829718	-5.73593	Trem2*R47H vs. B6	2-5 months
Vezf1	0.0335421	5.73063	0.856106	0.394964	0.831475	-5.75044	Trem2*R47H vs. B6	2-5 months
Mag	0.0279764	6.73748	0.856061	0.394989	0.831475	-5.75047	Trem2*R47H vs. B6	2-5 months
Lyrm9	0.0231618	5.96231	0.86815	0.388384	0.831475	-5.74053	Trem2*R47H vs. B6	2-5 months
Fubp3	0.0230332	5.81892	0.861133	0.392209	0.831475	-5.74632	Trem2*R47H vs. B6	2-5 months
Cpne2	0.0223074	5.9379	0.858467	0.393669	0.831475	-5.74851	Trem2*R47H vs. B6	2-5 months
2410015M20Rik	0.0156438	7.31537	0.852152	0.397139	0.831475	-5.75366	Trem2*R47H vs. B6	2-5 months
Stx1b	0.0129562	8.94463	0.854424	0.395888	0.831475	-5.75181	Trem2*R47H vs. B6	2-5 months
St6galnac5	-0.0212026	6.76775	-0.858004	0.393922	0.831475	-5.74889	Trem2*R47H vs. B6	2-5 months
Man2a1	-0.0230249	5.98244	-0.854762	0.395703	0.831475	-5.75154	Trem2*R47H vs. B6	2-5 months
Mfsd8	-0.0347452	4.92195	-0.854083	0.396076	0.831475	-5.75209	Trem2*R47H vs. B6	2-5 months
Anapc11	0.0574023	3.83201	0.765078	0.446888	0.837405	-5.82092	Trem2*R47H vs. B6	2-5 months
Prex1	0.0360149	4.83968	0.772404	0.442567	0.837405	-5.81553	Trem2*R47H vs. B6	2-5 months
Pde1c	0.0341604	5.21004	0.819362	0.41546	0.837405	-5.77982	Trem2*R47H vs. B6	2-5 months
Anxa2	0.0340731	5.17204	0.827587	0.410817	0.837405	-5.77335	Trem2*R47H vs. B6	2-5 months
Pcyox1l	0.0305924	5.21006	0.76574	0.446497	0.837405	-5.82043	Trem2*R47H vs. B6	2-5 months
Efemp2	0.0299956	5.42601	0.842178	0.402658	0.837405	-5.76172	Trem2*R47H vs. B6	2-5 months
Trappc6a	0.0278385	5.29252	0.777285	0.439703	0.837405	-5.81192	Trem2*R47H vs. B6	2-5 months
Inha	0.0256973	5.38725	0.784225	0.435648	0.837405	-5.80674	Trem2*R47H vs. B6	2-5 months
Mbp	0.0251301	8.37053	0.842336	0.402571	0.837405	-5.7616	Trem2*R47H vs. B6	2-5 months
Tmem63a	0.0230352	5.80358	0.765599	0.44658	0.837405	-5.82054	Trem2*R47H vs. B6	2-5 months
Bin1	0.0195361	7.05981	0.788513	0.433153	0.837405	-5.80351	Trem2*R47H vs. B6	2-5 months
Nmnat2	0.0185547	7.56584	0.763122	0.448046	0.837405	-5.82235	Trem2*R47H vs. B6	2-5 months
Tatdn3	0.0183683	6.79071	0.787668	0.433644	0.837405	-5.80415	Trem2*R47H vs. B6	2-5 months
Gna13	0.0180384	6.46755	0.837698	0.405153	0.837405	-5.76532	Trem2*R47H vs. B6	2-5 months
Gstz1	0.0176255	6.29895	0.760349	0.44969	0.837405	-5.82437	Trem2*R47H vs. B6	2-5 months
Hint2	0.0153915	6.93031	0.786341	0.434416	0.837405	-5.80515	Trem2*R47H vs. B6	2-5 months
Apoe	0.0147374	8.79458	0.791252	0.431564	0.837405	-5.80145	Trem2*R47H vs. B6	2-5 months
Sv2a	0.0126054	8.89249	0.813868	0.418579	0.837405	-5.78411	Trem2*R47H vs. B6	2-5 months
Cd81	0.0124865	9.04108	0.779568	0.438366	0.837405	-5.81022	Trem2*R47H vs. B6	2-5 months
Atp1a3	0.0114621	10.5485	0.813826	0.418602	0.837405	-5.78414	Trem2*R47H vs. B6	2-5 months
Eno2	0.0112986	9.4203	0.770967	0.443413	0.837405	-5.81659	Trem2*R47H vs. B6	2-5 months
Atp6ap2	0.0100035	8.42857	0.80992	0.420828	0.837405	-5.78717	Trem2*R47H vs. B6	2-5 months
Sult4a1	-0.00956544	9.03239	-0.8036	0.424445	0.837405	-5.79204	Trem2*R47H vs. B6	2-5 months
Cops4	-0.0104582	7.53542	-0.801042	0.425914	0.837405	-5.794	Trem2*R47H vs. B6	2-5 months
Slc12a5	-0.0107462	8.84123	-0.780103	0.438053	0.837405	-5.80982	Trem2*R47H vs. B6	2-5 months
Pcdh9	-0.0119793	8.33819	-0.799086	0.427039	0.837405	-5.79549	Trem2*R47H vs. B6	2-5 months
Atp6v1f	-0.0120421	8.24868	-0.820013	0.415091	0.837405	-5.77931	Trem2*R47H vs. B6	2-5 months
Ranbp1	-0.0121316	7.5051	-0.776414	0.440213	0.837405	-5.81256	Trem2*R47H vs. B6	2-5 months
Mta3	-0.0143451	6.8295	-0.771559	0.443065	0.837405	-5.81616	Trem2*R47H vs. B6	2-5 months
Ndrg1	-0.0159294	7.51833	-0.810211	0.420662	0.837405	-5.78694	Trem2*R47H vs. B6	2-5 months
Dbndd2	-0.0167809	6.3229	-0.78934	0.432673	0.837405	-5.80289	Trem2*R47H vs. B6	2-5 months
Igfbp5	-0.0170816	7.16728	-0.764256	0.447375	0.837405	-5.82152	Trem2*R47H vs. B6	2-5 months
Efhd1	-0.0175061	6.45879	-0.792869	0.430628	0.837405	-5.80022	Trem2*R47H vs. B6	2-5 months
Pde1a	-0.0176459	8.1376	-0.807157	0.422407	0.837405	-5.7893	Trem2*R47H vs. B6	2-5 months
Tcf12	-0.017911	6.41297	-0.80931	0.421177	0.837405	-5.78764	Trem2*R47H vs. B6	2-5 months
H2afz	-0.0188102	7.58021	-0.795069	0.429356	0.837405	-5.79855	Trem2*R47H vs. B6	2-5 months
Foxn2	-0.0214203	5.90286	-0.810299	0.420612	0.837405	-5.78687	Trem2*R47H vs. B6	2-5 months
Zfp592	-0.0245465	5.83236	-0.781438	0.437273	0.837405	-5.80882	Trem2*R47H vs. B6	2-5 months
Cyba	-0.0284655	5.44599	-0.807573	0.422169	0.837405	-5.78898	Trem2*R47H vs. B6	2-5 months
Lcp1	-0.028509	5.00732	-0.758723	0.450656	0.837405	-5.82555	Trem2*R47H vs. B6	2-5 months
Bcar3	-0.0328775	5.11914	-0.799634	0.426724	0.837405	-5.79508	Trem2*R47H vs. B6	2-5 months
Chrac1	-0.0336316	4.98064	-0.761668	0.448908	0.837405	-5.82341	Trem2*R47H vs. B6	2-5 months
Srgn	-0.0356429	5.05283	-0.818694	0.415838	0.837405	-5.78034	Trem2*R47H vs. B6	2-5 months
Zfp36l1	-0.0361627	5.57059	-0.760207	0.449774	0.837405	-5.82447	Trem2*R47H vs. B6	2-5 months
Per1	-0.0599379	6.38733	-0.759719	0.450064	0.837405	-5.82483	Trem2*R47H vs. B6	2-5 months
Cd74	-0.0798716	4.71113	-0.77332	0.442029	0.837405	-5.81486	Trem2*R47H vs. B6	2-5 months
Elovl1	0.0343831	5.55216	0.742481	0.460368	0.842519	-5.83721	Trem2*R47H vs. B6	2-5 months
Camta2	0.029021	6.29642	0.737	0.463673	0.842519	-5.84109	Trem2*R47H vs. B6	2-5 months
Kif1c	0.0200382	6.79585	0.740416	0.461612	0.842519	-5.83868	Trem2*R47H vs. B6	2-5 months
Dync2li1	0.0197023	5.94058	0.735641	0.464494	0.842519	-5.84205	Trem2*R47H vs. B6	2-5 months
Cers2	0.0192175	6.5331	0.742816	0.460167	0.842519	-5.83697	Trem2*R47H vs. B6	2-5 months
Pgbd5	-0.011049	8.04104	-0.747478	0.457367	0.842519	-5.83365	Trem2*R47H vs. B6	2-5 months
Samd12	-0.0120319	7.06003	-0.744954	0.458882	0.842519	-5.83545	Trem2*R47H vs. B6	2-5 months
Faxc	-0.0127289	6.76357	-0.746673	0.45785	0.842519	-5.83422	Trem2*R47H vs. B6	2-5 months
Thap1	-0.024957	5.63942	-0.740853	0.461349	0.842519	-5.83837	Trem2*R47H vs. B6	2-5 months
Hspa2	-0.0251468	5.95995	-0.738305	0.462885	0.842519	-5.84017	Trem2*R47H vs. B6	2-5 months
Scarb2	0.013943	6.77698	0.731805	0.466818	0.844717	-5.84474	Trem2*R47H vs. B6	2-5 months
Myo1e	0.0338953	4.81137	0.719651	0.474221	0.847953	-5.85318	Trem2*R47H vs. B6	2-5 months
Rab13	0.0293491	4.93822	0.71722	0.47571	0.847953	-5.85486	Trem2*R47H vs. B6	2-5 months
Smg5	0.0237369	5.86492	0.712886	0.47837	0.847953	-5.85782	Trem2*R47H vs. B6	2-5 months
Coq4	0.0206009	5.79561	0.723402	0.471929	0.847953	-5.85059	Trem2*R47H vs. B6	2-5 months
Madd	0.0204913	7.27071	0.714942	0.477107	0.847953	-5.85642	Trem2*R47H vs. B6	2-5 months
Naga	0.0162957	6.1997	0.718695	0.474806	0.847953	-5.85384	Trem2*R47H vs. B6	2-5 months
Camk4	0.0159839	7.84782	0.712435	0.478647	0.847953	-5.85813	Trem2*R47H vs. B6	2-5 months
Hnrnpf	0.0119904	7.11723	0.712928	0.478345	0.847953	-5.85779	Trem2*R47H vs. B6	2-5 months
Gna12	-0.0165684	6.85459	-0.721824	0.472892	0.847953	-5.85168	Trem2*R47H vs. B6	2-5 months
Hip1	0.0253341	5.92274	0.702364	0.484864	0.856909	-5.86495	Trem2*R47H vs. B6	2-5 months
Rtn1	0.013714	9.3673	0.7006	0.485958	0.856909	-5.86614	Trem2*R47H vs. B6	2-5 months
Aldh2	0.0203891	6.87662	0.696067	0.488773	0.857893	-5.86917	Trem2*R47H vs. B6	2-5 months
Lsm4	0.0158444	5.93535	0.697043	0.488166	0.857893	-5.86852	Trem2*R47H vs. B6	2-5 months
Gm20425	0.0758181	3.0087	0.684012	0.496306	0.859125	-5.87714	Trem2*R47H vs. B6	2-5 months
Nfe2l2	0.0494922	4.1057	0.674344	0.502392	0.859125	-5.88343	Trem2*R47H vs. B6	2-5 months
Prkcq	0.0269789	5.07577	0.663985	0.508959	0.859125	-5.89007	Trem2*R47H vs. B6	2-5 months
Col9a3	0.0265722	5.59989	0.652678	0.516178	0.859125	-5.89721	Trem2*R47H vs. B6	2-5 months
Gabrg1	0.0256736	4.88331	0.645296	0.52092	0.859125	-5.9018	Trem2*R47H vs. B6	2-5 months
Fat1	0.0233774	5.76527	0.679858	0.498916	0.859125	-5.87985	Trem2*R47H vs. B6	2-5 months
Fibp	0.0231369	5.69636	0.659597	0.511754	0.859125	-5.89285	Trem2*R47H vs. B6	2-5 months
Gabrb3	0.0140472	7.61322	0.65494	0.514729	0.859125	-5.89579	Trem2*R47H vs. B6	2-5 months
Gltp	0.0116384	7.05431	0.648947	0.518571	0.859125	-5.89953	Trem2*R47H vs. B6	2-5 months
Cplx1	0.0110122	7.91276	0.661592	0.510482	0.859125	-5.89159	Trem2*R47H vs. B6	2-5 months
Amph	0.0107036	7.86394	0.680239	0.498676	0.859125	-5.8796	Trem2*R47H vs. B6	2-5 months
Prmt1	0.0105874	7.38128	0.646044	0.520438	0.859125	-5.90134	Trem2*R47H vs. B6	2-5 months
Myo5a	0.00994059	8.21326	0.657323	0.513206	0.859125	-5.89429	Trem2*R47H vs. B6	2-5 months
Capza2	-0.00805338	8.54198	-0.644974	0.521127	0.859125	-5.902	Trem2*R47H vs. B6	2-5 months
Nedd8	-0.0096314	7.9292	-0.661616	0.510467	0.859125	-5.89158	Trem2*R47H vs. B6	2-5 months
Add2	-0.0107094	7.72848	-0.669717	0.505319	0.859125	-5.88641	Trem2*R47H vs. B6	2-5 months
Chn1	-0.0111028	9.52449	-0.66325	0.509426	0.859125	-5.89054	Trem2*R47H vs. B6	2-5 months
Atp2b1	-0.0114703	9.0971	-0.651382	0.517009	0.859125	-5.89802	Trem2*R47H vs. B6	2-5 months
Znhit3	-0.0122694	6.92822	-0.645291	0.520923	0.859125	-5.9018	Trem2*R47H vs. B6	2-5 months
Pon2	-0.0124007	6.80557	-0.647763	0.519332	0.859125	-5.90027	Trem2*R47H vs. B6	2-5 months
Ep300	-0.0127238	6.90092	-0.655456	0.514399	0.859125	-5.89546	Trem2*R47H vs. B6	2-5 months
Urod	-0.013445	7.16273	-0.688531	0.493475	0.859125	-5.87417	Trem2*R47H vs. B6	2-5 months
Cdc42se1	-0.0141971	6.37924	-0.653698	0.515524	0.859125	-5.89657	Trem2*R47H vs. B6	2-5 months
Prex2	-0.0172886	6.67816	-0.686448	0.494779	0.859125	-5.87554	Trem2*R47H vs. B6	2-5 months
Inppl1	-0.017573	6.13431	-0.647111	0.519752	0.859125	-5.90067	Trem2*R47H vs. B6	2-5 months
Orc3	-0.0194955	5.39754	-0.677614	0.500329	0.859125	-5.88131	Trem2*R47H vs. B6	2-5 months
Bcl6	-0.0336994	5.23931	-0.662343	0.510004	0.859125	-5.89111	Trem2*R47H vs. B6	2-5 months
Psma5	-0.0722178	2.69995	-0.676048	0.501317	0.859125	-5.88233	Trem2*R47H vs. B6	2-5 months
Chrm3	0.0234136	5.17607	0.638276	0.52545	0.86137	-5.90612	Trem2*R47H vs. B6	2-5 months
Mapkapk2	0.0180314	5.43671	0.637598	0.525889	0.86137	-5.90653	Trem2*R47H vs. B6	2-5 months
Mef2c	0.0170256	8.81836	0.639047	0.524952	0.86137	-5.90565	Trem2*R47H vs. B6	2-5 months
Ibtk	0.0151135	5.91211	0.630762	0.530323	0.86288	-5.91069	Trem2*R47H vs. B6	2-5 months
Tspan6	-0.015912	6.27152	-0.629179	0.531353	0.86288	-5.91165	Trem2*R47H vs. B6	2-5 months
Cdk18	-0.0178949	5.87642	-0.629837	0.530924	0.86288	-5.91125	Trem2*R47H vs. B6	2-5 months
Tnfrsf1a	-0.0258506	4.91975	-0.631149	0.530072	0.86288	-5.91046	Trem2*R47H vs. B6	2-5 months
Stat3	-0.0178522	6.10137	-0.62682	0.532889	0.86353	-5.91307	Trem2*R47H vs. B6	2-5 months
Zdhhc9	0.0147189	6.63589	0.622651	0.535609	0.864276	-5.91557	Trem2*R47H vs. B6	2-5 months
Pycrl	-0.0169645	6.03211	-0.622628	0.535624	0.864276	-5.91558	Trem2*R47H vs. B6	2-5 months
Tmem168	0.0203767	5.46908	0.618404	0.538388	0.864628	-5.91809	Trem2*R47H vs. B6	2-5 months
Glod4	-0.0107963	6.52853	-0.613614	0.54153	0.864628	-5.92093	Trem2*R47H vs. B6	2-5 months
Cnn3	-0.0117513	7.21738	-0.614494	0.540952	0.864628	-5.92041	Trem2*R47H vs. B6	2-5 months
Cntn2	-0.0143951	7.21265	-0.615677	0.540175	0.864628	-5.91971	Trem2*R47H vs. B6	2-5 months
Pogk	-0.0170162	5.81949	-0.617833	0.538761	0.864628	-5.91843	Trem2*R47H vs. B6	2-5 months
Zfp768	0.0339931	3.99187	0.583333	0.56161	0.865356	-5.93832	Trem2*R47H vs. B6	2-5 months
Serping1	0.0308587	4.79135	0.589546	0.55746	0.865356	-5.93482	Trem2*R47H vs. B6	2-5 months
Fam160a2	0.0218526	6.23176	0.589077	0.557773	0.865356	-5.93508	Trem2*R47H vs. B6	2-5 months
Nmral1	0.0163738	6.12551	0.57984	0.563951	0.865356	-5.94027	Trem2*R47H vs. B6	2-5 months
Decr1	0.0156511	6.06599	0.578656	0.564745	0.865356	-5.94092	Trem2*R47H vs. B6	2-5 months
Nfia	0.0146709	6.54507	0.601281	0.549664	0.865356	-5.92811	Trem2*R47H vs. B6	2-5 months
Snap25	0.014196	8.91348	0.595122	0.553749	0.865356	-5.93165	Trem2*R47H vs. B6	2-5 months
Rab6b	0.0116564	8.31473	0.601222	0.549703	0.865356	-5.92815	Trem2*R47H vs. B6	2-5 months
Tmem246	0.00973063	7.01486	0.58028	0.563655	0.865356	-5.94002	Trem2*R47H vs. B6	2-5 months
Bex1	0.0085296	8.27492	0.584424	0.560881	0.865356	-5.9377	Trem2*R47H vs. B6	2-5 months
Gnb5	-0.0109741	7.18577	-0.581287	0.562981	0.865356	-5.93946	Trem2*R47H vs. B6	2-5 months
Msh2	-0.0109907	6.43339	-0.586715	0.559349	0.865356	-5.93642	Trem2*R47H vs. B6	2-5 months
Tmem165	-0.0129101	6.353	-0.598154	0.551736	0.865356	-5.92991	Trem2*R47H vs. B6	2-5 months
Gss	-0.0151205	5.90949	-0.601623	0.549438	0.865356	-5.92792	Trem2*R47H vs. B6	2-5 months
Atl3	-0.0151754	6.01746	-0.596721	0.552687	0.865356	-5.93073	Trem2*R47H vs. B6	2-5 months
Sft2d2	-0.0165125	5.61807	-0.578635	0.564758	0.865356	-5.94094	Trem2*R47H vs. B6	2-5 months
Tmem209	-0.0177887	6.15561	-0.591183	0.556369	0.865356	-5.93389	Trem2*R47H vs. B6	2-5 months
Sptlc2	-0.0193302	5.63386	-0.59004	0.557131	0.865356	-5.93454	Trem2*R47H vs. B6	2-5 months
Golim4	-0.019959	4.98648	-0.610103	0.543839	0.865356	-5.92299	Trem2*R47H vs. B6	2-5 months
Samd4	-0.0219322	5.14816	-0.597243	0.55234	0.865356	-5.93043	Trem2*R47H vs. B6	2-5 months
Cdc42ep1	0.0288139	5.03394	0.566722	0.57278	0.865433	-5.94749	Trem2*R47H vs. B6	2-5 months
Plekhg3	0.0184118	5.3745	0.571442	0.569596	0.865433	-5.94491	Trem2*R47H vs. B6	2-5 months
Sirt2	0.0139693	6.80742	0.567617	0.572176	0.865433	-5.947	Trem2*R47H vs. B6	2-5 months
Arhgap1	0.0133999	6.30498	0.569632	0.570816	0.865433	-5.9459	Trem2*R47H vs. B6	2-5 months
Tspan15	-0.0152573	6.26456	-0.572347	0.568986	0.865433	-5.94441	Trem2*R47H vs. B6	2-5 months
Fa2h	-0.0216937	5.45415	-0.569535	0.570881	0.865433	-5.94595	Trem2*R47H vs. B6	2-5 months
Kank1	-0.0217055	5.30696	-0.57062	0.57015	0.865433	-5.94536	Trem2*R47H vs. B6	2-5 months
Gpc1	0.0149292	6.8748	0.561277	0.576465	0.867168	-5.95043	Trem2*R47H vs. B6	2-5 months
Epha4	0.0107399	6.8158	0.559969	0.577352	0.867168	-5.95114	Trem2*R47H vs. B6	2-5 months
Nhsl1	-0.0144218	5.88553	-0.562573	0.575587	0.867168	-5.94973	Trem2*R47H vs. B6	2-5 months
Appl2	-0.0123192	7.62844	-0.55303	0.582067	0.872527	-5.95485	Trem2*R47H vs. B6	2-5 months
Acaa2	0.0170415	5.58331	0.543789	0.588376	0.873526	-5.95971	Trem2*R47H vs. B6	2-5 months
Inpp4a	-0.00803971	7.61147	-0.543816	0.588357	0.873526	-5.9597	Trem2*R47H vs. B6	2-5 months
Dip2b	-0.00813971	7.63844	-0.547667	0.585724	0.873526	-5.95768	Trem2*R47H vs. B6	2-5 months
Acp2	-0.00933856	7.16024	-0.541957	0.58963	0.873526	-5.96067	Trem2*R47H vs. B6	2-5 months
Trp53bp2	-0.0152377	6.34189	-0.542769	0.589074	0.873526	-5.96025	Trem2*R47H vs. B6	2-5 months
Daam2	-0.0217325	5.89728	-0.548829	0.584931	0.873526	-5.95707	Trem2*R47H vs. B6	2-5 months
Slc4a2	0.0171571	5.8006	0.538534	0.591978	0.875298	-5.96245	Trem2*R47H vs. B6	2-5 months
Stx6	0.0115423	6.66934	0.536373	0.593461	0.875788	-5.96356	Trem2*R47H vs. B6	2-5 months
Bcl2l1	0.0133073	6.79373	0.530267	0.597665	0.880282	-5.96669	Trem2*R47H vs. B6	2-5 months
Flt1	0.0262297	5.3934	0.508635	0.612664	0.887381	-5.97749	Trem2*R47H vs. B6	2-5 months
Slc41a1	0.0222437	5.57916	0.513969	0.60895	0.887381	-5.97487	Trem2*R47H vs. B6	2-5 months
Laptm5	0.0127232	6.14761	0.509647	0.611959	0.887381	-5.97699	Trem2*R47H vs. B6	2-5 months
Prkcb	0.00990997	8.63728	0.508163	0.612993	0.887381	-5.97772	Trem2*R47H vs. B6	2-5 months
Snx1	0.00781446	7.29604	0.510807	0.61115	0.887381	-5.97642	Trem2*R47H vs. B6	2-5 months
Rhobtb3	-0.0112785	6.60584	-0.510168	0.611596	0.887381	-5.97674	Trem2*R47H vs. B6	2-5 months
Smim7	-0.0154567	5.48473	-0.513897	0.609	0.887381	-5.9749	Trem2*R47H vs. B6	2-5 months
Arfgap2	-0.0195202	5.63236	-0.508791	0.612556	0.887381	-5.97741	Trem2*R47H vs. B6	2-5 months
Cox6c	-0.0428623	3.21482	-0.516786	0.606993	0.887381	-5.97347	Trem2*R47H vs. B6	2-5 months
Fn1	0.0251245	5.83714	0.500184	0.61857	0.892364	-5.98159	Trem2*R47H vs. B6	2-5 months
Podxl	0.0193889	6.22163	0.485417	0.62895	0.892364	-5.98858	Trem2*R47H vs. B6	2-5 months
Ndufab1	0.0190916	4.79946	0.497792	0.620246	0.892364	-5.98273	Trem2*R47H vs. B6	2-5 months
St8sia3	0.00919527	6.84763	0.496439	0.621195	0.892364	-5.98338	Trem2*R47H vs. B6	2-5 months
Dlg3	0.00906633	7.36613	0.490905	0.625084	0.892364	-5.98601	Trem2*R47H vs. B6	2-5 months
Opcml	0.0084532	7.1102	0.488833	0.626542	0.892364	-5.98698	Trem2*R47H vs. B6	2-5 months
Ppp3cb	-0.00608179	8.23139	-0.485205	0.6291	0.892364	-5.98868	Trem2*R47H vs. B6	2-5 months
Pdcd6	-0.00803488	7.37989	-0.49731	0.620584	0.892364	-5.98296	Trem2*R47H vs. B6	2-5 months
Tmem128	-0.00862241	6.84792	-0.489287	0.626223	0.892364	-5.98677	Trem2*R47H vs. B6	2-5 months
Acadsb	-0.00894707	6.89777	-0.488435	0.626822	0.892364	-5.98717	Trem2*R47H vs. B6	2-5 months
Antxr1	-0.0163929	5.27634	-0.484379	0.629683	0.892364	-5.98907	Trem2*R47H vs. B6	2-5 months
Slc44a2	-0.018557	5.63562	-0.483186	0.630525	0.892364	-5.98962	Trem2*R47H vs. B6	2-5 months
Cntnap1	0.0112789	7.09923	0.477473	0.634565	0.893554	-5.99226	Trem2*R47H vs. B6	2-5 months
Anxa5	-0.00901151	7.26237	-0.477575	0.634494	0.893554	-5.99221	Trem2*R47H vs. B6	2-5 months
Pecam1	-0.0162711	5.7123	-0.47701	0.634894	0.893554	-5.99247	Trem2*R47H vs. B6	2-5 months
Pip4k2a	0.00927469	6.9255	0.470809	0.639293	0.897605	-5.9953	Trem2*R47H vs. B6	2-5 months
Farsb	0.00781406	7.15044	0.469626	0.640134	0.897605	-5.99583	Trem2*R47H vs. B6	2-5 months
Aldh7a1	0.0101553	6.50237	0.461704	0.645776	0.899224	-5.99938	Trem2*R47H vs. B6	2-5 months
Fyn	-0.00860019	7.37225	-0.465556	0.64303	0.899224	-5.99766	Trem2*R47H vs. B6	2-5 months
Mfn1	-0.0107738	6.21881	-0.464415	0.643843	0.899224	-5.99817	Trem2*R47H vs. B6	2-5 months
Trrap	-0.0121823	6.53098	-0.46136	0.646021	0.899224	-5.99953	Trem2*R47H vs. B6	2-5 months
Nrxn3	-0.00971214	7.62688	-0.453994	0.651288	0.904897	-6.00278	Trem2*R47H vs. B6	2-5 months
Sla	0.0237583	4.05337	0.442035	0.659875	0.906935	-6.00793	Trem2*R47H vs. B6	2-5 months
Dock10	0.0144065	6.15193	0.444104	0.658386	0.906935	-6.00705	Trem2*R47H vs. B6	2-5 months
Dag1	0.0143937	5.93643	0.446554	0.656625	0.906935	-6.006	Trem2*R47H vs. B6	2-5 months
Hsbp1	0.0060742	7.56449	0.44198	0.659915	0.906935	-6.00795	Trem2*R47H vs. B6	2-5 months
Snx4	-0.00771931	6.69945	-0.445967	0.657047	0.906935	-6.00625	Trem2*R47H vs. B6	2-5 months
Furin	-0.0123158	6.06796	-0.449676	0.654383	0.906935	-6.00465	Trem2*R47H vs. B6	2-5 months
Tmem144	0.0128661	5.54673	0.438004	0.66278	0.907123	-6.00964	Trem2*R47H vs. B6	2-5 months
Otud7b	-0.0082725	6.88505	-0.438317	0.662554	0.907123	-6.0095	Trem2*R47H vs. B6	2-5 months
Diras2	-0.0103197	7.57021	-0.436823	0.663632	0.907123	-6.01013	Trem2*R47H vs. B6	2-5 months
Snap91	-0.00515283	8.82686	-0.433603	0.665958	0.908667	-6.01148	Trem2*R47H vs. B6	2-5 months
Rcc1	-0.0207126	4.34911	-0.429154	0.669176	0.911422	-6.01333	Trem2*R47H vs. B6	2-5 months
Arhgap31	-0.0129371	5.89411	-0.425143	0.672083	0.913744	-6.01498	Trem2*R47H vs. B6	2-5 months
Coa3	0.00805356	7.51297	0.423262	0.673448	0.913965	-6.01574	Trem2*R47H vs. B6	2-5 months
Vgf	0.023571	6.36194	0.416658	0.678249	0.916476	-6.01841	Trem2*R47H vs. B6	2-5 months
Tbl3	0.0139453	5.47802	0.410824	0.682501	0.916476	-6.02074	Trem2*R47H vs. B6	2-5 months
Ppid	-0.00719706	7.45359	-0.411365	0.682107	0.916476	-6.02052	Trem2*R47H vs. B6	2-5 months
Hsdl2	-0.00759831	6.77012	-0.415147	0.679349	0.916476	-6.01902	Trem2*R47H vs. B6	2-5 months
S100a11	-0.0146425	5.7186	-0.41078	0.682533	0.916476	-6.02075	Trem2*R47H vs. B6	2-5 months
Msn	-0.0153639	5.20399	-0.417416	0.677697	0.916476	-6.01811	Trem2*R47H vs. B6	2-5 months
Psmd8	-0.00698114	7.3566	-0.406642	0.685556	0.918911	-6.02238	Trem2*R47H vs. B6	2-5 months
Tmem59l	-0.00826509	8.35356	-0.400802	0.68983	0.923012	-6.02465	Trem2*R47H vs. B6	2-5 months
Ap3b2	0.0176796	4.84346	0.393786	0.694978	0.926638	-6.02733	Trem2*R47H vs. B6	2-5 months
Scaf8	-0.00561144	7.12388	-0.394397	0.69453	0.926638	-6.0271	Trem2*R47H vs. B6	2-5 months
Arhgap44	0.00647601	7.39243	0.388939	0.698544	0.929761	-6.02916	Trem2*R47H vs. B6	2-5 months
Hecw1	-0.0089823	6.73662	-0.384039	0.702155	0.932933	-6.03098	Trem2*R47H vs. B6	2-5 months
St6gal1	0.0195044	5.49766	0.379904	0.705208	0.935354	-6.0325	Trem2*R47H vs. B6	2-5 months
Pcbp4	0.0125378	5.99942	0.377531	0.706962	0.936047	-6.03337	Trem2*R47H vs. B6	2-5 months
Opalin	0.0172506	6.63309	0.35404	0.724411	0.937079	-6.04164	Trem2*R47H vs. B6	2-5 months
Gprc5b	0.0106211	7.15045	0.363574	0.717311	0.937079	-6.03835	Trem2*R47H vs. B6	2-5 months
Rgs7bp	0.00941934	7.57115	0.370452	0.712204	0.937079	-6.03592	Trem2*R47H vs. B6	2-5 months
Tgfa	0.00920607	5.97119	0.356149	0.722838	0.937079	-6.04092	Trem2*R47H vs. B6	2-5 months
Ctnnd2	0.00914522	6.69969	0.353246	0.725003	0.937079	-6.04191	Trem2*R47H vs. B6	2-5 months
Mal2	0.00678496	7.70575	0.358247	0.721275	0.937079	-6.0402	Trem2*R47H vs. B6	2-5 months
Tor1a	-0.00717152	6.483	-0.355199	0.723547	0.937079	-6.04125	Trem2*R47H vs. B6	2-5 months
Pla2g16	-0.00792948	6.88026	-0.359269	0.720514	0.937079	-6.03985	Trem2*R47H vs. B6	2-5 months
Cmtm5	-0.0082117	6.90593	-0.363194	0.717593	0.937079	-6.03848	Trem2*R47H vs. B6	2-5 months
Gpr37	-0.00922056	7.13034	-0.372498	0.710688	0.937079	-6.03519	Trem2*R47H vs. B6	2-5 months
Gab1	-0.0114082	5.98576	-0.360935	0.719273	0.937079	-6.03927	Trem2*R47H vs. B6	2-5 months
Sash1	-0.0117829	6.18909	-0.354093	0.724371	0.937079	-6.04163	Trem2*R47H vs. B6	2-5 months
Lrp10	-0.013719	4.80511	-0.353512	0.724805	0.937079	-6.04182	Trem2*R47H vs. B6	2-5 months
Ceacam1	-0.0290898	3.69093	-0.374481	0.709219	0.937079	-6.03447	Trem2*R47H vs. B6	2-5 months
Med29	-0.00747316	6.67892	-0.351496	0.726309	0.937173	-6.04251	Trem2*R47H vs. B6	2-5 months
Mobp	-0.00910257	8.75426	-0.349172	0.728045	0.937821	-6.04329	Trem2*R47H vs. B6	2-5 months
S1pr1	-0.0135684	6.06703	-0.343763	0.732092	0.941438	-6.0451	Trem2*R47H vs. B6	2-5 months
Kif13b	0.0152243	5.47207	0.330581	0.741983	0.946153	-6.04938	Trem2*R47H vs. B6	2-5 months
Ptbp1	0.0128144	5.5229	0.330957	0.741701	0.946153	-6.04926	Trem2*R47H vs. B6	2-5 months
Sox5	0.0087747	5.64306	0.332725	0.740371	0.946153	-6.04869	Trem2*R47H vs. B6	2-5 months
Rundc3a	-0.00483087	8.76083	-0.334889	0.738746	0.946153	-6.048	Trem2*R47H vs. B6	2-5 months
Glt1d1	-0.00882232	6.38901	-0.331741	0.741111	0.946153	-6.04901	Trem2*R47H vs. B6	2-5 months
Tmem47	-0.00692093	7.35381	-0.327386	0.744387	0.946565	-6.05039	Trem2*R47H vs. B6	2-5 months
B2m	-0.0131497	8.33679	-0.326842	0.744797	0.946565	-6.05056	Trem2*R47H vs. B6	2-5 months
Aff1	0.0113228	5.60999	0.323085	0.747628	0.948102	-6.05174	Trem2*R47H vs. B6	2-5 months
Hp1bp3	0.00482256	8.05335	0.321927	0.748501	0.948102	-6.0521	Trem2*R47H vs. B6	2-5 months
Entpd3	0.0128933	4.97253	0.313899	0.754564	0.949115	-6.05456	Trem2*R47H vs. B6	2-5 months
Axl	0.00760507	6.00691	0.316988	0.752229	0.949115	-6.05362	Trem2*R47H vs. B6	2-5 months
Snx3	0.00721725	7.36176	0.309303	0.758043	0.949115	-6.05594	Trem2*R47H vs. B6	2-5 months
Ppp1cc	0.00713614	8.10479	0.309621	0.757802	0.949115	-6.05584	Trem2*R47H vs. B6	2-5 months
Ybx1	0.00530152	7.89435	0.309355	0.758003	0.949115	-6.05592	Trem2*R47H vs. B6	2-5 months
Clmn	-0.00750188	6.7977	-0.312567	0.755572	0.949115	-6.05496	Trem2*R47H vs. B6	2-5 months
Yes1	-0.00799345	6.34078	-0.309641	0.757787	0.949115	-6.05584	Trem2*R47H vs. B6	2-5 months
Ablim2	-0.00846318	6.95608	-0.30386	0.762168	0.95271	-6.05755	Trem2*R47H vs. B6	2-5 months
Snx29	-0.00904626	5.49117	-0.301314	0.7641	0.953557	-6.05829	Trem2*R47H vs. B6	2-5 months
Bok	0.00908947	5.57805	0.290779	0.772111	0.95914	-6.06129	Trem2*R47H vs. B6	2-5 months
Calm3	-0.00368517	9.86888	-0.28933	0.773214	0.95914	-6.0617	Trem2*R47H vs. B6	2-5 months
Hltf	-0.00656157	6.3799	-0.288795	0.773622	0.95914	-6.06185	Trem2*R47H vs. B6	2-5 months
Rhoc	-0.0122005	4.64102	-0.29279	0.770579	0.95914	-6.06073	Trem2*R47H vs. B6	2-5 months
Kctd12	0.00703393	6.98699	0.282839	0.778165	0.963201	-6.06349	Trem2*R47H vs. B6	2-5 months
Acsl5	-0.00700484	6.72919	-0.278777	0.781267	0.965468	-6.06459	Trem2*R47H vs. B6	2-5 months
Padi2	0.0081368	5.92186	0.275572	0.783717	0.966924	-6.06544	Trem2*R47H vs. B6	2-5 months
Ywhag	-0.00339426	9.77786	-0.270343	0.78772	0.968717	-6.06682	Trem2*R47H vs. B6	2-5 months
Rin2	-0.00913581	6.40549	-0.271225	0.787044	0.968717	-6.06659	Trem2*R47H vs. B6	2-5 months
Zbtb8os	-0.00515027	6.73671	-0.267888	0.789601	0.969462	-6.06746	Trem2*R47H vs. B6	2-5 months
Pvalb	0.00794769	8.16863	0.252646	0.801308	0.969797	-6.07128	Trem2*R47H vs. B6	2-5 months
Myrf	0.00576664	6.80795	0.253156	0.800916	0.969797	-6.07116	Trem2*R47H vs. B6	2-5 months
Acot7	0.0050976	8.32528	0.259756	0.795842	0.969797	-6.06952	Trem2*R47H vs. B6	2-5 months
Gphn	0.00473173	7.11998	0.260947	0.794927	0.969797	-6.06923	Trem2*R47H vs. B6	2-5 months
Cdkl5	0.00452116	7.94388	0.256554	0.798302	0.969797	-6.07032	Trem2*R47H vs. B6	2-5 months
Rgs7	0.00437526	7.62003	0.246644	0.805931	0.969797	-6.07272	Trem2*R47H vs. B6	2-5 months
Dido1	0.00378019	7.3079	0.247112	0.80557	0.969797	-6.07261	Trem2*R47H vs. B6	2-5 months
Stxbp1	-0.00309816	9.75453	-0.258292	0.796967	0.969797	-6.06989	Trem2*R47H vs. B6	2-5 months
Stau2	-0.00436128	6.97619	-0.252496	0.801424	0.969797	-6.07132	Trem2*R47H vs. B6	2-5 months
Mtf2	-0.00455551	7.45384	-0.250407	0.803033	0.969797	-6.07182	Trem2*R47H vs. B6	2-5 months
Rbfox2	-0.00533834	8.11704	-0.245955	0.806463	0.969797	-6.07289	Trem2*R47H vs. B6	2-5 months
Mapt	-0.00662957	7.37576	-0.255682	0.798973	0.969797	-6.07054	Trem2*R47H vs. B6	2-5 months
Sox8	-0.00820114	6.77865	-0.25073	0.802783	0.969797	-6.07174	Trem2*R47H vs. B6	2-5 months
Adprh	0.00330041	7.425	0.240364	0.810776	0.973268	-6.0742	Trem2*R47H vs. B6	2-5 months
Dcaf8	0.00283741	7.71683	0.238894	0.811911	0.973268	-6.07454	Trem2*R47H vs. B6	2-5 months
Ddx42	-0.00396753	7.48716	-0.230109	0.818702	0.97835	-6.07652	Trem2*R47H vs. B6	2-5 months
Eri2	-0.00790493	4.89421	-0.23008	0.818725	0.97835	-6.07653	Trem2*R47H vs. B6	2-5 months
Tsnax	0.00397066	7.79736	0.228087	0.820267	0.978654	-6.07697	Trem2*R47H vs. B6	2-5 months
Tmem176b	0.00776494	5.90587	0.225361	0.822379	0.979636	-6.07757	Trem2*R47H vs. B6	2-5 months
Tollip	-0.00372901	7.6248	-0.223606	0.823738	0.97972	-6.07795	Trem2*R47H vs. B6	2-5 months
Rtkn	0.00764724	5.33705	0.206046	0.837374	0.981251	-6.08158	Trem2*R47H vs. B6	2-5 months
Uggt2	0.00497926	6.28008	0.20913	0.834976	0.981251	-6.08097	Trem2*R47H vs. B6	2-5 months
Med14	0.00485564	6.62006	0.215557	0.829982	0.981251	-6.07965	Trem2*R47H vs. B6	2-5 months
Epas1	0.00441657	7.68621	0.207163	0.836505	0.981251	-6.08136	Trem2*R47H vs. B6	2-5 months
Mgst3	0.00410005	8.12544	0.205323	0.837937	0.981251	-6.08173	Trem2*R47H vs. B6	2-5 months
Atp6v1c1	0.00294504	8.62792	0.2061	0.837333	0.981251	-6.08157	Trem2*R47H vs. B6	2-5 months
Gabarapl1	-0.00279932	8.65723	-0.207679	0.836104	0.981251	-6.08126	Trem2*R47H vs. B6	2-5 months
Trappc2l	-0.00353981	7.69156	-0.215943	0.829682	0.981251	-6.07957	Trem2*R47H vs. B6	2-5 months
Abca7	-0.00760572	5.45515	-0.215008	0.830409	0.981251	-6.07977	Trem2*R47H vs. B6	2-5 months
Itpkb	-0.00806613	5.86608	-0.20934	0.834813	0.981251	-6.08092	Trem2*R47H vs. B6	2-5 months
Got1	-0.00221875	8.94321	-0.20026	0.841878	0.982838	-6.08272	Trem2*R47H vs. B6	2-5 months
Prelp	-0.00690869	5.61704	-0.201836	0.840651	0.982838	-6.08241	Trem2*R47H vs. B6	2-5 months
Pllp	0.00961311	4.9711	0.193497	0.84715	0.986356	-6.084	Trem2*R47H vs. B6	2-5 months
H2-Ke6	0.00710783	5.14899	0.193064	0.847488	0.986356	-6.08408	Trem2*R47H vs. B6	2-5 months
Rab3c	0.00489877	7.69668	0.18569	0.853244	0.987254	-6.08543	Trem2*R47H vs. B6	2-5 months
Rhoq	0.00363501	6.71127	0.180999	0.85691	0.987254	-6.08626	Trem2*R47H vs. B6	2-5 months
Atp2b2	0.0029723	8.98344	0.1834	0.855033	0.987254	-6.08584	Trem2*R47H vs. B6	2-5 months
Cnksr2	0.00272507	8.70073	0.174712	0.861828	0.987254	-6.08734	Trem2*R47H vs. B6	2-5 months
Npc1	-0.00304656	6.91583	-0.172133	0.863847	0.987254	-6.08777	Trem2*R47H vs. B6	2-5 months
Fam124a	-0.00420198	6.06837	-0.175905	0.860895	0.987254	-6.08714	Trem2*R47H vs. B6	2-5 months
Yap1	-0.00456212	5.89047	-0.173101	0.86309	0.987254	-6.08761	Trem2*R47H vs. B6	2-5 months
Zfp536	-0.00568202	5.93009	-0.18092	0.856971	0.987254	-6.08627	Trem2*R47H vs. B6	2-5 months
Tm4sf1	-0.00573839	5.57616	-0.175554	0.861169	0.987254	-6.0872	Trem2*R47H vs. B6	2-5 months
Anln	-0.00581131	6.50846	-0.176391	0.860514	0.987254	-6.08705	Trem2*R47H vs. B6	2-5 months
Slc25a20	-0.0064449	5.2645	-0.181748	0.856324	0.987254	-6.08613	Trem2*R47H vs. B6	2-5 months
Vamp8	-0.00677493	5.30711	-0.177159	0.859914	0.987254	-6.08692	Trem2*R47H vs. B6	2-5 months
Cd63	-0.00289016	7.54126	-0.165786	0.86882	0.988031	-6.0888	Trem2*R47H vs. B6	2-5 months
Plp1	-0.00347887	10.0923	-0.164629	0.869727	0.988031	-6.08899	Trem2*R47H vs. B6	2-5 months
Car10	-0.00376234	7.22718	-0.168057	0.86704	0.988031	-6.08844	Trem2*R47H vs. B6	2-5 months
Fstl1	-0.00397598	6.53865	-0.167797	0.867244	0.988031	-6.08848	Trem2*R47H vs. B6	2-5 months
Otud4	0.0031045	7.30451	0.160834	0.872703	0.988052	-6.08958	Trem2*R47H vs. B6	2-5 months
Slc44a1	0.00208563	7.69868	0.159633	0.873646	0.988052	-6.08977	Trem2*R47H vs. B6	2-5 months
Cnp	-0.00351086	8.69469	-0.162764	0.87119	0.988052	-6.08928	Trem2*R47H vs. B6	2-5 months
Slco2b1	0.00482056	5.38352	0.155392	0.876975	0.988935	-6.09041	Trem2*R47H vs. B6	2-5 months
Bdh1	-0.00436438	5.64278	-0.155324	0.877029	0.988935	-6.09042	Trem2*R47H vs. B6	2-5 months
Pcsk6	0.00464872	5.93022	0.153471	0.878484	0.989108	-6.0907	Trem2*R47H vs. B6	2-5 months
Mtmr10	0.00532461	5.2852	0.151457	0.880066	0.989424	-6.091	Trem2*R47H vs. B6	2-5 months
Lhfpl2	0.00475888	5.77479	0.149588	0.881535	0.989611	-6.09127	Trem2*R47H vs. B6	2-5 months
Clstn3	0.0039133	7.49353	0.137401	0.891122	0.989824	-6.09295	Trem2*R47H vs. B6	2-5 months
Abca8b	0.00388495	6.08338	0.144146	0.885814	0.989824	-6.09204	Trem2*R47H vs. B6	2-5 months
Adpgk	0.00370038	5.54151	0.136103	0.892144	0.989824	-6.09313	Trem2*R47H vs. B6	2-5 months
Prkag1	0.00344101	5.93112	0.137201	0.89128	0.989824	-6.09298	Trem2*R47H vs. B6	2-5 months
Sestd1	0.00260776	7.0934	0.140394	0.888766	0.989824	-6.09255	Trem2*R47H vs. B6	2-5 months
Casc4	-0.00205471	7.94038	-0.13924	0.889675	0.989824	-6.09271	Trem2*R47H vs. B6	2-5 months
Scn8a	-0.00337936	7.45677	-0.14669	0.883814	0.989824	-6.09168	Trem2*R47H vs. B6	2-5 months
Prkd3	-0.00866625	4.21862	-0.137694	0.890891	0.989824	-6.09292	Trem2*R47H vs. B6	2-5 months
Frmd4b	0.00511794	5.21726	0.127094	0.899243	0.990378	-6.09427	Trem2*R47H vs. B6	2-5 months
Arhgef6	0.00453926	5.61225	0.132851	0.894706	0.990378	-6.09355	Trem2*R47H vs. B6	2-5 months
Atp5j2	0.00394974	5.76031	0.129164	0.897611	0.990378	-6.09401	Trem2*R47H vs. B6	2-5 months
Rreb1	0.00339307	6.10228	0.125549	0.900462	0.990378	-6.09446	Trem2*R47H vs. B6	2-5 months
Reps1	0.00244675	6.8657	0.131766	0.89556	0.990378	-6.09369	Trem2*R47H vs. B6	2-5 months
Rbm48	-0.00316358	6.15335	-0.127568	0.898869	0.990378	-6.09421	Trem2*R47H vs. B6	2-5 months
Bag3	0.00564172	4.58572	0.104938	0.916735	0.991429	-6.09675	Trem2*R47H vs. B6	2-5 months
Klhl21	0.00404096	5.13681	0.0878522	0.930254	0.991429	-6.09834	Trem2*R47H vs. B6	2-5 months
Snx22	0.00402863	5.09193	0.117995	0.906422	0.991429	-6.09534	Trem2*R47H vs. B6	2-5 months
Zeb2	0.00338271	7.12207	0.11702	0.907191	0.991429	-6.09546	Trem2*R47H vs. B6	2-5 months
Tbc1d9	0.0021082	7.13455	0.0976505	0.922499	0.991429	-6.09746	Trem2*R47H vs. B6	2-5 months
Agl	0.00172439	6.72521	0.0908046	0.927916	0.991429	-6.09808	Trem2*R47H vs. B6	2-5 months
Sri	0.00147374	7.42064	0.0929377	0.926228	0.991429	-6.09789	Trem2*R47H vs. B6	2-5 months
Ncoa1	0.00137398	7.07539	0.0921327	0.926865	0.991429	-6.09797	Trem2*R47H vs. B6	2-5 months
Psma4	0.00135947	7.3359	0.0863773	0.931422	0.991429	-6.09846	Trem2*R47H vs. B6	2-5 months
Sh3gl2	0.00118031	8.92561	0.0927742	0.926357	0.991429	-6.09791	Trem2*R47H vs. B6	2-5 months
Ppp3r1	-0.00119428	9.35421	-0.0890072	0.929339	0.991429	-6.09824	Trem2*R47H vs. B6	2-5 months
Uqcrq	-0.00153956	8.98914	-0.110923	0.912006	0.991429	-6.09613	Trem2*R47H vs. B6	2-5 months
Slain1	-0.00216181	6.74661	-0.0892075	0.929181	0.991429	-6.09822	Trem2*R47H vs. B6	2-5 months
Utrn	-0.00228288	6.44471	-0.0912119	0.927594	0.991429	-6.09805	Trem2*R47H vs. B6	2-5 months
Nrbp2	-0.00248948	6.70808	-0.0992113	0.921264	0.991429	-6.09731	Trem2*R47H vs. B6	2-5 months
Il1rap	-0.00277623	6.80918	-0.118612	0.905934	0.991429	-6.09527	Trem2*R47H vs. B6	2-5 months
Tmcc1	-0.0038421	5.58817	-0.114683	0.909036	0.991429	-6.09572	Trem2*R47H vs. B6	2-5 months
Pdlim5	-0.00398389	4.74576	-0.0925415	0.926542	0.991429	-6.09793	Trem2*R47H vs. B6	2-5 months
Med13l	-0.00402293	6.16129	-0.105687	0.916143	0.991429	-6.09667	Trem2*R47H vs. B6	2-5 months
Adora2a	-0.00407603	5.43778	-0.109238	0.913337	0.991429	-6.0963	Trem2*R47H vs. B6	2-5 months
Pros1	-0.00419592	5.22103	-0.112467	0.910787	0.991429	-6.09596	Trem2*R47H vs. B6	2-5 months
Stip1	-0.00512046	6.54344	-0.116984	0.907219	0.991429	-6.09546	Trem2*R47H vs. B6	2-5 months
Adipor2	-0.00541515	6.80278	-0.106649	0.915384	0.991429	-6.09657	Trem2*R47H vs. B6	2-5 months
Sumf2	0.00581805	3.84278	0.0821846	0.934743	0.993573	-6.0988	Trem2*R47H vs. B6	2-5 months
Add3	-0.00130449	7.71733	-0.0804166	0.936144	0.993672	-6.09894	Trem2*R47H vs. B6	2-5 months
Pde1b	0.00251876	6.41318	0.0784249	0.937722	0.993959	-6.09909	Trem2*R47H vs. B6	2-5 months
Dhrs11	0.00243623	4.90556	0.0588926	0.953211	0.996644	-6.10039	Trem2*R47H vs. B6	2-5 months
Prkca	0.00215617	7.71641	0.0674091	0.946455	0.996644	-6.09987	Trem2*R47H vs. B6	2-5 months
Pard3	0.00199926	5.63947	0.0673861	0.946473	0.996644	-6.09987	Trem2*R47H vs. B6	2-5 months
Sat1	0.00182999	3.7743	0.0292065	0.976786	0.996644	-6.10165	Trem2*R47H vs. B6	2-5 months
Rfx4	0.00182202	5.30109	0.0549824	0.956315	0.996644	-6.1006	Trem2*R47H vs. B6	2-5 months
Exoc1	0.00175422	6.06964	0.0702887	0.944171	0.996644	-6.09968	Trem2*R47H vs. B6	2-5 months
Foxo1	0.00159265	6.09733	0.0586907	0.953372	0.996644	-6.1004	Trem2*R47H vs. B6	2-5 months
Stxbp5l	0.00107947	6.57927	0.0581532	0.953798	0.996644	-6.10043	Trem2*R47H vs. B6	2-5 months
Fam189a2	0.00101763	4.89235	0.0213804	0.983005	0.996644	-6.10184	Trem2*R47H vs. B6	2-5 months
App	0.000811923	9.81549	0.0569267	0.954772	0.996644	-6.1005	Trem2*R47H vs. B6	2-5 months
Actr6	0.000782272	6.53062	0.0346069	0.972495	0.996644	-6.10148	Trem2*R47H vs. B6	2-5 months
Usp54	0.000759213	7.14105	0.033392	0.97346	0.996644	-6.10152	Trem2*R47H vs. B6	2-5 months
Scoc	0.000754313	8.40759	0.0497671	0.960455	0.996644	-6.10087	Trem2*R47H vs. B6	2-5 months
Esam	0.000660032	5.75285	0.0233341	0.981453	0.996644	-6.1018	Trem2*R47H vs. B6	2-5 months
Syn2	0.000578443	8.44776	0.038431	0.969457	0.996644	-6.10135	Trem2*R47H vs. B6	2-5 months
Stmn2	0.000500518	8.81982	0.0337626	0.973166	0.996644	-6.10151	Trem2*R47H vs. B6	2-5 months
Psmc1	0.000483693	7.85046	0.0345531	0.972538	0.996644	-6.10149	Trem2*R47H vs. B6	2-5 months
Fam193a	0.000438303	6.27551	0.02061	0.983617	0.996644	-6.10186	Trem2*R47H vs. B6	2-5 months
Ica1l	0.000426791	6.56294	0.0192828	0.984672	0.996644	-6.10188	Trem2*R47H vs. B6	2-5 months
Sez6l2	0.000393759	7.84133	0.0163945	0.986968	0.996644	-6.10193	Trem2*R47H vs. B6	2-5 months
Fbxo2	0.000281809	6.87661	0.0138927	0.988956	0.996644	-6.10197	Trem2*R47H vs. B6	2-5 months
Atp6v0b	0.000275485	8.50014	0.0210515	0.983267	0.996644	-6.10185	Trem2*R47H vs. B6	2-5 months
Atp5a1	-0.000126368	9.83072	-0.011323	0.990999	0.996644	-6.102	Trem2*R47H vs. B6	2-5 months
Clic1	-0.00015305	6.01288	-0.00587101	0.995333	0.996644	-6.10205	Trem2*R47H vs. B6	2-5 months
Hadhb	-0.000183382	7.8228	-0.0106634	0.991523	0.996644	-6.10201	Trem2*R47H vs. B6	2-5 months
Nde1	-0.000212804	6.27058	-0.00792554	0.9937	0.996644	-6.10203	Trem2*R47H vs. B6	2-5 months
Kcnip4	-0.000282334	7.79548	-0.0135895	0.989198	0.996644	-6.10197	Trem2*R47H vs. B6	2-5 months
Snrnp48	-0.000284986	5.50538	-0.0069779	0.994453	0.996644	-6.10204	Trem2*R47H vs. B6	2-5 months
Tbc1d30	-0.000285654	6.92318	-0.0127836	0.989838	0.996644	-6.10198	Trem2*R47H vs. B6	2-5 months
Sox9	-0.000366388	6.49043	-0.0127469	0.989867	0.996644	-6.10198	Trem2*R47H vs. B6	2-5 months
Nsf	-0.000415816	9.43258	-0.0294903	0.97656	0.996644	-6.10164	Trem2*R47H vs. B6	2-5 months
Tmbim6	-0.000468082	8.79875	-0.0346489	0.972462	0.996644	-6.10148	Trem2*R47H vs. B6	2-5 months
Gtf2h3	-0.000500385	5.6618	-0.0206594	0.983578	0.996644	-6.10186	Trem2*R47H vs. B6	2-5 months
Frmpd4	-0.000521279	6.81677	-0.0312973	0.975125	0.996644	-6.10159	Trem2*R47H vs. B6	2-5 months
Snca	-0.000539166	7.22023	-0.0251479	0.980011	0.996644	-6.10176	Trem2*R47H vs. B6	2-5 months
Tgm2	-0.000918242	4.74151	-0.014882	0.98817	0.996644	-6.10195	Trem2*R47H vs. B6	2-5 months
Gria3	-0.00106113	8.57548	-0.0638633	0.949268	0.996644	-6.10009	Trem2*R47H vs. B6	2-5 months
Abca2	-0.00110422	8.10506	-0.0542928	0.956862	0.996644	-6.10064	Trem2*R47H vs. B6	2-5 months
Ddx41	-0.00139848	5.81623	-0.0402105	0.968044	0.996644	-6.10128	Trem2*R47H vs. B6	2-5 months
Gjb1	-0.00228349	5.3306	-0.0526351	0.958178	0.996644	-6.10073	Trem2*R47H vs. B6	2-5 months
Adhfe1	-0.00228555	5.35414	-0.0677809	0.94616	0.996644	-6.09985	Trem2*R47H vs. B6	2-5 months
Zfp36	-0.00335404	4.7636	-0.0357204	0.971611	0.996644	-6.10145	Trem2*R47H vs. B6	2-5 months
Wls	-8.01141e-05	6.91018	-0.00332927	0.997353	0.997353	-6.10206	Trem2*R47H vs. B6	2-5 months

## Sheet: 6-9months_Trem2R47H_vs_B6
GeneSymbol	logFC	AveExpr	t	P.Value	adj.P.Val	B	Comparsion	Age
Ctss	-0.129809	7.05084	-5.2139	1.9086e-06	0.000725267	4.84197	Trem2*R47H vs. B6	6-9 months
C1qc	-0.164746	6.32807	-5.36688	1.0569e-06	0.000725267	5.39092	Trem2*R47H vs. B6	6-9 months
C1qb	-0.162327	6.87559	-4.68425	1.40266e-05	0.00266505	2.9937	Trem2*R47H vs. B6	6-9 months
C1qa	-0.182766	6.10594	-4.71777	1.23955e-05	0.00266505	3.108	Trem2*R47H vs. B6	6-9 months
Tcf12	0.0984943	6.41297	4.35264	4.6624e-05	0.00708685	1.88534	Trem2*R47H vs. B6	6-9 months
Tm4sf1	0.142651	5.57616	4.26819	6.28855e-05	0.0079655	1.61002	Trem2*R47H vs. B6	6-9 months
Cald1	0.117127	5.59066	4.10358	0.000111745	0.0121323	1.08202	Trem2*R47H vs. B6	6-9 months
Pllp	0.191329	4.9711	3.7665	0.000349484	0.0295119	0.0396792	Trem2*R47H vs. B6	6-9 months
Tyrobp	-0.11228	6.12807	-3.79699	0.000315919	0.0295119	0.131677	Trem2*R47H vs. B6	6-9 months
Opalin	0.183695	6.63309	3.68717	0.000453535	0.0313351	-0.197465	Trem2*R47H vs. B6	6-9 months
Trem2	-0.286353	3.17656	-3.69354	0.000444198	0.0313351	-0.178554	Trem2*R47H vs. B6	6-9 months
Serpinb1a	0.150306	5.94962	3.49471	0.000842485	0.0360988	-0.758981	Trem2*R47H vs. B6	6-9 months
Vezf1	0.140316	5.73063	3.50261	0.000821634	0.0360988	-0.736318	Trem2*R47H vs. B6	6-9 months
Sash1	0.121293	6.18909	3.56493	0.000673566	0.0360988	-0.556431	Trem2*R47H vs. B6	6-9 months
Snap47	0.0887163	7.31716	3.41213	0.00109246	0.0360988	-0.993641	Trem2*R47H vs. B6	6-9 months
Igfbp5	0.08127	7.16728	3.55621	0.000692646	0.0360988	-0.581738	Trem2*R47H vs. B6	6-9 months
Plp1	0.0737964	10.0923	3.41546	0.00108114	0.0360988	-0.984244	Trem2*R47H vs. B6	6-9 months
Ppid	-0.0620289	7.45359	-3.46747	0.00091823	0.0360988	-0.836798	Trem2*R47H vs. B6	6-9 months
Fam213a	-0.0660951	7.77791	-3.59194	0.000617598	0.0360988	-0.4778	Trem2*R47H vs. B6	6-9 months
Zbtb8os	-0.0676487	6.73671	-3.44136	0.000996871	0.0360988	-0.911012	Trem2*R47H vs. B6	6-9 months
Itgb5	-0.0677353	6.98079	-3.45856	0.000944389	0.0360988	-0.862174	Trem2*R47H vs. B6	6-9 months
Hltf	-0.079391	6.3799	-3.41744	0.00107448	0.0360988	-0.978669	Trem2*R47H vs. B6	6-9 months
Mobp	-0.0941824	8.75426	-3.5334	0.000744992	0.0360988	-0.647713	Trem2*R47H vs. B6	6-9 months
Ptprn	0.144746	6.67018	3.34805	0.00133318	0.0409941	-1.17306	Trem2*R47H vs. B6	6-9 months
Nrbp2	0.0857614	6.70808	3.34266	0.00135556	0.0409941	-1.18804	Trem2*R47H vs. B6	6-9 months
Gpr37	0.0840123	7.13034	3.31938	0.00145637	0.0409941	-1.25256	Trem2*R47H vs. B6	6-9 months
Dnajb6	-0.0435598	7.98054	-3.32073	0.00145033	0.0409941	-1.24882	Trem2*R47H vs. B6	6-9 months
Arhgdib	-0.0953355	5.7764	-3.29525	0.00156827	0.0425673	-1.31909	Trem2*R47H vs. B6	6-9 months
Rfx4	0.109408	5.30109	3.22899	0.0019186	0.0453946	-1.50001	Trem2*R47H vs. B6	6-9 months
Itga6	0.079897	6.34393	3.25586	0.00176849	0.0453946	-1.42696	Trem2*R47H vs. B6	6-9 months
Mlc1	0.0733816	6.70911	3.22474	0.0019434	0.0453946	-1.51152	Trem2*R47H vs. B6	6-9 months
App	0.0472934	9.81549	3.24301	0.00183885	0.0453946	-1.46195	Trem2*R47H vs. B6	6-9 months
Nedd8	-0.0479292	7.9292	-3.22006	0.00197108	0.0453946	-1.52419	Trem2*R47H vs. B6	6-9 months
Diras2	0.0760153	7.57021	3.14693	0.00245439	0.0548628	-1.72039	Trem2*R47H vs. B6	6-9 months
Dag1	0.101234	5.93643	3.07168	0.00306591	0.0629754	-1.91882	Trem2*R47H vs. B6	6-9 months
Tmem165	0.0679396	6.353	3.07862	0.00300407	0.0629754	-1.90067	Trem2*R47H vs. B6	6-9 months
Tppp3	-0.0777711	7.10873	-3.08942	0.00291015	0.0629754	-1.87237	Trem2*R47H vs. B6	6-9 months
Tenm2	0.0941297	6.22883	3.06028	0.00317011	0.0634021	-1.94857	Trem2*R47H vs. B6	6-9 months
Axl	0.0741878	6.00691	3.02427	0.00352122	0.0644135	-2.042	Trem2*R47H vs. B6	6-9 months
Tmtc2	0.0718065	5.97947	3.02856	0.00347755	0.0644135	-2.03091	Trem2*R47H vs. B6	6-9 months
Snx4	0.0534578	6.69945	3.02053	0.00355969	0.0644135	-2.05166	Trem2*R47H vs. B6	6-9 months
Znhit3	-0.0591023	6.92822	-3.04006	0.00336297	0.0644135	-2.00112	Trem2*R47H vs. B6	6-9 months
Apoe	0.0572982	8.79458	3.00871	0.00368378	0.0651087	-2.08209	Trem2*R47H vs. B6	6-9 months
Skp1a	-0.040272	8.55401	-2.99851	0.00379415	0.0655353	-2.1083	Trem2*R47H vs. B6	6-9 months
Sox9	0.0871591	6.49043	2.96568	0.00417067	0.0704379	-2.19222	Trem2*R47H vs. B6	6-9 months
Mag	0.098496	6.73748	2.94766	0.00439167	0.072558	-2.23797	Trem2*R47H vs. B6	6-9 months
Pcbp4	0.0994708	5.99942	2.92937	0.00462711	0.0748214	-2.28419	Trem2*R47H vs. B6	6-9 months
Yes1	-0.0770574	6.34078	-2.91935	0.0047611	0.075384	-2.30944	Trem2*R47H vs. B6	6-9 months
Rasgrp3	0.131497	5.09968	2.9059	0.00494639	0.0756204	-2.34319	Trem2*R47H vs. B6	6-9 months
Ahsa1	-0.0689816	8.09685	-2.90387	0.00497503	0.0756204	-2.34829	Trem2*R47H vs. B6	6-9 months
Tmcc1	0.0989818	5.58817	2.88958	0.00518025	0.0771959	-2.384	Trem2*R47H vs. B6	6-9 months
Phyhip	0.140064	6.73265	2.87028	0.00547	0.0785288	-2.43203	Trem2*R47H vs. B6	6-9 months
Clstn3	0.0833371	7.49353	2.86175	0.00560275	0.0785288	-2.45318	Trem2*R47H vs. B6	6-9 months
Dars	-0.0520103	7.41886	-2.86057	0.0056214	0.0785288	-2.4561	Trem2*R47H vs. B6	6-9 months
Dbndd2	-0.0620963	6.3229	-2.85668	0.00568301	0.0785288	-2.46571	Trem2*R47H vs. B6	6-9 months
Mapkapk2	0.0819539	5.43671	2.83422	0.00605169	0.08213	-2.52109	Trem2*R47H vs. B6	6-9 months
Cnp	0.0621251	8.69469	2.81682	0.00635238	0.0846984	-2.56376	Trem2*R47H vs. B6	6-9 months
Qdpr	0.0506715	8.87896	2.80809	0.00650843	0.0852828	-2.5851	Trem2*R47H vs. B6	6-9 months
Trim59	0.09242	6.66496	2.74105	0.00782846	0.0975349	-2.74715	Trem2*R47H vs. B6	6-9 months
Phlpp1	0.0563187	7.19927	2.74883	0.00766353	0.0975349	-2.7285	Trem2*R47H vs. B6	6-9 months
A2m	-0.132493	5.86207	-2.74433	0.00775847	0.0975349	-2.73929	Trem2*R47H vs. B6	6-9 months
Smg9	0.140288	4.66754	2.72267	0.00823084	0.100894	-2.79103	Trem2*R47H vs. B6	6-9 months
Commd4	0.0748203	5.5585	2.69657	0.00883491	0.10658	-2.85294	Trem2*R47H vs. B6	6-9 months
Gabbr2	0.0758562	7.07416	2.68056	0.00922528	0.10955	-2.89069	Trem2*R47H vs. B6	6-9 months
Ttyh2	0.0607803	7.26297	2.67415	0.00938591	0.109743	-2.90575	Trem2*R47H vs. B6	6-9 months
Klc2	0.13611	5.28539	2.65078	0.00999354	0.115077	-2.96044	Trem2*R47H vs. B6	6-9 months
Ctnnd2	0.0696638	6.69969	2.63171	0.0105156	0.118295	-3.00477	Trem2*R47H vs. B6	6-9 months
Nde1	-0.0721835	6.27058	-2.62927	0.0105843	0.118295	-3.01042	Trem2*R47H vs. B6	6-9 months
Cirbp	0.140181	7.34482	2.59396	0.0116227	0.126189	-3.09174	Trem2*R47H vs. B6	6-9 months
Anln	-0.0874781	6.50846	-2.59686	0.0115342	0.126189	-3.08511	Trem2*R47H vs. B6	6-9 months
Slc4a2	0.084236	5.8006	2.58592	0.0118718	0.127079	-3.11014	Trem2*R47H vs. B6	6-9 months
Cd63	0.0456019	7.54126	2.55832	0.012764	0.134731	-3.17293	Trem2*R47H vs. B6	6-9 months
Nufip2	0.0535139	6.94796	2.5287	0.0137885	0.143552	-3.2397	Trem2*R47H vs. B6	6-9 months
Scai	0.0983448	5.29983	2.51462	0.0143011	0.145142	-3.27122	Trem2*R47H vs. B6	6-9 months
Got1	-0.0284797	8.94321	-2.51403	0.0143233	0.145142	-3.27255	Trem2*R47H vs. B6	6-9 months
Unc119	0.0563025	6.13447	2.50611	0.0146192	0.146192	-3.2902	Trem2*R47H vs. B6	6-9 months
Laptm5	-0.0637685	6.14761	-2.49819	0.0149211	0.147273	-3.30782	Trem2*R47H vs. B6	6-9 months
Camta2	0.0992542	6.29642	2.46519	0.0162395	0.150913	-3.38072	Trem2*R47H vs. B6	6-9 months
Reep3	0.0771548	5.71989	2.47086	0.016006	0.150913	-3.36826	Trem2*R47H vs. B6	6-9 months
Chrm1	0.0627903	7.2791	2.45471	0.0166799	0.150913	-3.40372	Trem2*R47H vs. B6	6-9 months
Sirt2	0.0619938	6.80742	2.46363	0.0163046	0.150913	-3.38416	Trem2*R47H vs. B6	6-9 months
Trappc4	0.0518985	6.24176	2.46709	0.016161	0.150913	-3.37655	Trem2*R47H vs. B6	6-9 months
Dnm1	0.0347252	9.60742	2.47485	0.0158431	0.150913	-3.35946	Trem2*R47H vs. B6	6-9 months
Mfn1	-0.0583187	6.21881	-2.45863	0.0165138	0.150913	-3.39511	Trem2*R47H vs. B6	6-9 months
Gria3	-0.0414109	8.57548	-2.43749	0.017426	0.155809	-3.44129	Trem2*R47H vs. B6	6-9 months
Fam160a2	0.0899487	6.23176	2.37143	0.0205752	0.181683	-3.58345	Trem2*R47H vs. B6	6-9 months
Pogk	0.06653	5.81949	2.36252	0.0210369	0.181683	-3.60239	Trem2*R47H vs. B6	6-9 months
Uros	-0.0470794	6.25566	-2.36317	0.0210026	0.181683	-3.601	Trem2*R47H vs. B6	6-9 months
Mapt	0.0622196	7.37576	2.34687	0.0218696	0.185868	-3.63547	Trem2*R47H vs. B6	6-9 months
Nmnat2	0.0582802	7.56584	2.34427	0.0220106	0.185868	-3.64095	Trem2*R47H vs. B6	6-9 months
Lrp10	0.0924855	4.80511	2.33079	0.022756	0.19005	-3.66929	Trem2*R47H vs. B6	6-9 months
Ccdc115	-0.177411	3.48272	-2.30123	0.0244682	0.202129	-3.73091	Trem2*R47H vs. B6	6-9 months
Tfeb	0.0962512	4.87575	2.28097	0.0257072	0.203354	-3.77278	Trem2*R47H vs. B6	6-9 months
Zmiz2	0.0719101	7.43211	2.27986	0.0257769	0.203354	-3.77507	Trem2*R47H vs. B6	6-9 months
2900026A02Rik	0.0710628	5.68672	2.28343	0.0255542	0.203354	-3.76772	Trem2*R47H vs. B6	6-9 months
Cpne2	0.0604448	5.9379	2.275	0.0260828	0.203354	-3.78506	Trem2*R47H vs. B6	6-9 months
Rtn1	0.0454894	9.3673	2.27281	0.026222	0.203354	-3.78956	Trem2*R47H vs. B6	6-9 months
Hspa4	-0.0501294	7.85287	-2.28716	0.025323	0.203354	-3.76002	Trem2*R47H vs. B6	6-9 months
Kif13b	0.106544	5.47207	2.26266	0.0268743	0.206308	-3.81034	Trem2*R47H vs. B6	6-9 months
Prr18	0.0492593	7.00196	2.25442	0.0274144	0.207176	-3.82715	Trem2*R47H vs. B6	6-9 months
Slc8a2	0.0474374	7.74253	2.24048	0.0283504	0.207176	-3.85549	Trem2*R47H vs. B6	6-9 months
Cldn10	-0.0470522	7.36319	-2.24144	0.0282853	0.207176	-3.85355	Trem2*R47H vs. B6	6-9 months
Sclt1	-0.0530337	6.4124	-2.24953	0.0277399	0.207176	-3.83712	Trem2*R47H vs. B6	6-9 months
Rab13	-0.0938545	4.93822	-2.24316	0.0281685	0.207176	-3.85006	Trem2*R47H vs. B6	6-9 months
Ppox	0.0683092	5.87084	2.23483	0.0287373	0.208003	-3.86692	Trem2*R47H vs. B6	6-9 months
Itgb8	0.05235	6.29407	2.21793	0.0299236	0.210573	-3.901	Trem2*R47H vs. B6	6-9 months
Hsp90aa1	-0.0434165	10.1748	-2.22322	0.0295478	0.210573	-3.89036	Trem2*R47H vs. B6	6-9 months
Prelp	-0.077665	5.61704	-2.21909	0.029841	0.210573	-3.89867	Trem2*R47H vs. B6	6-9 months
Pycrl	-0.0616454	6.03211	-2.21277	0.0302945	0.211227	-3.91136	Trem2*R47H vs. B6	6-9 months
Tmbim1	0.0551371	6.50989	2.20834	0.030616	0.211528	-3.92024	Trem2*R47H vs. B6	6-9 months
Cldn11	-0.0450914	7.69789	-2.19914	0.031293	0.213904	-3.93863	Trem2*R47H vs. B6	6-9 months
Gpr62	-0.0710707	5.43842	-2.19231	0.0318041	0.213904	-3.95224	Trem2*R47H vs. B6	6-9 months
Hsph1	-0.0754365	8.08355	-2.19548	0.0315661	0.213904	-3.94593	Trem2*R47H vs. B6	6-9 months
Man2a1	-0.0602089	5.98244	-2.18602	0.0322811	0.215208	-3.96473	Trem2*R47H vs. B6	6-9 months
Syt16	0.0545608	6.46594	2.17711	0.0329678	0.21618	-3.98239	Trem2*R47H vs. B6	6-9 months
Srgn	-0.0968976	5.05283	-2.17675	0.0329959	0.21618	-3.9831	Trem2*R47H vs. B6	6-9 months
Arfgap2	0.0852214	5.63236	2.17245	0.0333322	0.216517	-3.9916	Trem2*R47H vs. B6	6-9 months
Enpp2	0.0869609	7.9288	2.15491	0.0347348	0.219099	-4.0261	Trem2*R47H vs. B6	6-9 months
Dlgap1	0.0785632	6.84011	2.15001	0.0351354	0.219099	-4.03569	Trem2*R47H vs. B6	6-9 months
Inha	0.0720199	5.38725	2.14958	0.0351712	0.219099	-4.03654	Trem2*R47H vs. B6	6-9 months
Mbp	0.0658223	8.37053	2.15781	0.0344997	0.219099	-4.02042	Trem2*R47H vs. B6	6-9 months
Bola3	-0.0518768	6.31222	-2.15711	0.0345559	0.219099	-4.02178	Trem2*R47H vs. B6	6-9 months
Usp54	-0.0495524	7.14105	-2.13153	0.0366846	0.226669	-4.07173	Trem2*R47H vs. B6	6-9 months
Nfia	0.0530098	6.54507	2.12483	0.0372606	0.228372	-4.08472	Trem2*R47H vs. B6	6-9 months
Gdap1l1	0.0841888	5.82473	2.12006	0.0376748	0.229063	-4.09394	Trem2*R47H vs. B6	6-9 months
St8sia3	-0.0398319	6.84763	-2.1032	0.039174	0.233074	-4.12642	Trem2*R47H vs. B6	6-9 months
Orc3	-0.0618444	5.39754	-2.1023	0.0392546	0.233074	-4.12813	Trem2*R47H vs. B6	6-9 months
Rin2	-0.0725036	6.40549	-2.10519	0.0389945	0.233074	-4.1226	Trem2*R47H vs. B6	6-9 months
Srebf1	0.0751426	5.93585	2.09309	0.0400969	0.235623	-4.14578	Trem2*R47H vs. B6	6-9 months
Phldb1	0.042934	6.91587	2.09085	0.0403039	0.235623	-4.15006	Trem2*R47H vs. B6	6-9 months
Wwtr1	0.0588184	5.51275	2.07838	0.0414734	0.240346	-4.1738	Trem2*R47H vs. B6	6-9 months
Tmem246	0.0355867	7.01486	2.07554	0.0417443	0.240346	-4.1792	Trem2*R47H vs. B6	6-9 months
Hadhb	-0.0362051	7.8228	-2.059	0.0433506	0.247718	-4.21048	Trem2*R47H vs. B6	6-9 months
Snap91	-0.0249642	8.82686	-2.05453	0.0437936	0.248382	-4.21889	Trem2*R47H vs. B6	6-9 months
Ybx3	-0.049153	6.4173	-2.03874	0.0453901	0.25553	-4.24848	Trem2*R47H vs. B6	6-9 months
Madd	0.0594966	7.27071	2.03021	0.0462733	0.256699	-4.26438	Trem2*R47H vs. B6	6-9 months
Scn8a	0.0478522	7.45677	2.03149	0.0461395	0.256699	-4.262	Trem2*R47H vs. B6	6-9 months
Syp	0.0513698	8.41806	2.0226	0.0470735	0.257417	-4.27852	Trem2*R47H vs. B6	6-9 months
Mapk9	-0.0352644	7.92587	-2.02253	0.0470803	0.257417	-4.27864	Trem2*R47H vs. B6	6-9 months
Kif1c	0.0557056	6.79585	2.01309	0.0480902	0.259568	-4.29612	Trem2*R47H vs. B6	6-9 months
Gpc1	0.0547321	6.8748	2.01247	0.0481567	0.259568	-4.29725	Trem2*R47H vs. B6	6-9 months
Mecr	0.0888853	4.76912	2.00092	0.0494187	0.264495	-4.31853	Trem2*R47H vs. B6	6-9 months
Myh9	0.0756456	5.79656	1.98726	0.0509476	0.266555	-4.34355	Trem2*R47H vs. B6	6-9 months
Ano6	0.0732776	4.96479	1.98498	0.0512066	0.266555	-4.34771	Trem2*R47H vs. B6	6-9 months
Smg5	0.0678518	5.86492	1.99299	0.0503019	0.266555	-4.33308	Trem2*R47H vs. B6	6-9 months
Unc5d	0.0660181	5.77472	1.98591	0.0511005	0.266555	-4.34601	Trem2*R47H vs. B6	6-9 months
Gltp	0.0360923	7.05431	1.96824	0.0531437	0.274757	-4.37814	Trem2*R47H vs. B6	6-9 months
Trpc1	-0.037892	7.39991	-1.96453	0.0535817	0.275149	-4.38485	Trem2*R47H vs. B6	6-9 months
Plekhh1	0.0415516	6.6272	1.96134	0.0539601	0.275233	-4.39061	Trem2*R47H vs. B6	6-9 months
Psen1	0.0374106	6.65745	1.9547	0.0547559	0.275593	-4.40258	Trem2*R47H vs. B6	6-9 months
Bcl2l1	-0.0502184	6.79373	-1.9571	0.0544668	0.275593	-4.39825	Trem2*R47H vs. B6	6-9 months
Gabrd	0.050211	6.9541	1.94979	0.0553507	0.276753	-4.4114	Trem2*R47H vs. B6	6-9 months
Lsm4	-0.0450863	5.93535	-1.93989	0.0565675	0.279557	-4.42915	Trem2*R47H vs. B6	6-9 months
Vps33b	-0.058594	5.4155	-1.93924	0.056647	0.279557	-4.43029	Trem2*R47H vs. B6	6-9 months
Ibtk	-0.0472814	5.91211	-1.92991	0.0578155	0.282095	-4.44693	Trem2*R47H vs. B6	6-9 months
Coq4	-0.0561746	5.79561	-1.92921	0.0579036	0.282095	-4.44818	Trem2*R47H vs. B6	6-9 months
Slc44a2	0.0755321	5.63562	1.92347	0.0586338	0.283832	-4.45838	Trem2*R47H vs. B6	6-9 months
Dnajc9	-0.043093	6.32153	-1.91258	0.0600395	0.28789	-4.47764	Trem2*R47H vs. B6	6-9 months
Zfp36	-0.183482	4.7636	-1.91113	0.0602296	0.28789	-4.48021	Trem2*R47H vs. B6	6-9 months
Dnaja2	-0.0302445	7.23336	-1.90448	0.0611045	0.290247	-4.49192	Trem2*R47H vs. B6	6-9 months
Tpi1	0.0442071	6.58447	1.89886	0.0618516	0.29197	-4.50178	Trem2*R47H vs. B6	6-9 months
Zfp768	0.111565	3.99187	1.87241	0.0654767	0.295977	-4.54789	Trem2*R47H vs. B6	6-9 months
Flt1	0.0981669	5.3934	1.86176	0.0669843	0.295977	-4.56627	Trem2*R47H vs. B6	6-9 months
Zfp592	0.0599444	5.83236	1.86638	0.0663262	0.295977	-4.5583	Trem2*R47H vs. B6	6-9 months
Tmem63a	0.0573775	5.80358	1.86509	0.0665107	0.295977	-4.56054	Trem2*R47H vs. B6	6-9 months
Rgs7bp	0.0485214	7.57115	1.86635	0.0663317	0.295977	-4.55837	Trem2*R47H vs. B6	6-9 months
Sema6a	0.0430014	6.5417	1.87485	0.0651339	0.295977	-4.54364	Trem2*R47H vs. B6	6-9 months
Foxo1	-0.0523802	6.09733	-1.88783	0.0633421	0.295977	-4.52108	Trem2*R47H vs. B6	6-9 months
Adhfe1	-0.0644324	5.35414	-1.86882	0.0659813	0.295977	-4.55409	Trem2*R47H vs. B6	6-9 months
Rhou	-0.0649784	6.86099	-1.86184	0.0669741	0.295977	-4.56614	Trem2*R47H vs. B6	6-9 months
Snx22	-0.0650476	5.09193	-1.86331	0.0667636	0.295977	-4.5636	Trem2*R47H vs. B6	6-9 months
Idnk	-0.0857248	4.90305	-1.87946	0.0644935	0.295977	-4.53566	Trem2*R47H vs. B6	6-9 months
Zbtb33	0.075215	5.44423	1.8484	0.0689195	0.302197	-4.58922	Trem2*R47H vs. B6	6-9 months
Fa2h	0.0713903	5.45415	1.83305	0.0711993	0.302197	-4.6154	Trem2*R47H vs. B6	6-9 months
Kctd12	0.0468698	6.98699	1.84324	0.0696788	0.302197	-4.59804	Trem2*R47H vs. B6	6-9 months
Clmn	0.0452844	6.7977	1.84531	0.069373	0.302197	-4.5945	Trem2*R47H vs. B6	6-9 months
Rab3a	0.0388529	9.06075	1.83057	0.0715729	0.302197	-4.6196	Trem2*R47H vs. B6	6-9 months
Slc12a5	0.0258255	8.84123	1.83354	0.071125	0.302197	-4.61456	Trem2*R47H vs. B6	6-9 months
Uqcrq	-0.0260304	8.98914	-1.83422	0.0710227	0.302197	-4.6134	Trem2*R47H vs. B6	6-9 months
Ica1l	-0.0415265	6.56294	-1.83497	0.070911	0.302197	-4.61214	Trem2*R47H vs. B6	6-9 months
Mog	0.0471739	7.27575	1.81834	0.0734424	0.306682	-4.64029	Trem2*R47H vs. B6	6-9 months
Mea1	0.0381248	7.17422	1.81837	0.0734377	0.306682	-4.64024	Trem2*R47H vs. B6	6-9 months
St6galnac5	0.0457208	6.76775	1.80952	0.074817	0.309253	-4.65515	Trem2*R47H vs. B6	6-9 months
Actr3b	0.0434564	6.9454	1.80917	0.0748718	0.309253	-4.65573	Trem2*R47H vs. B6	6-9 months
Fam129b	0.0427559	6.27161	1.80587	0.0753906	0.309713	-4.66126	Trem2*R47H vs. B6	6-9 months
Cachd1	0.0515819	5.8182	1.7925	0.0775282	0.315966	-4.6836	Trem2*R47H vs. B6	6-9 months
Ablim2	0.0508096	6.95608	1.78416	0.0788861	0.315966	-4.69746	Trem2*R47H vs. B6	6-9 months
Secisbp2l	0.0385918	6.92699	1.78099	0.0794071	0.315966	-4.70271	Trem2*R47H vs. B6	6-9 months
Mta3	-0.0339482	6.8295	-1.78579	0.0786191	0.315966	-4.69476	Trem2*R47H vs. B6	6-9 months
Otud7b	-0.0344955	6.88505	-1.78756	0.0783292	0.315966	-4.69181	Trem2*R47H vs. B6	6-9 months
Smim7	-0.0547971	5.48473	-1.78182	0.0792707	0.315966	-4.70134	Trem2*R47H vs. B6	6-9 months
Syngr1	0.0752954	7.02964	1.76594	0.0819209	0.322481	-4.72752	Trem2*R47H vs. B6	6-9 months
Col9a3	0.0734145	5.59989	1.7636	0.0823176	0.322481	-4.73136	Trem2*R47H vs. B6	6-9 months
Acot7	0.0354729	8.32528	1.76784	0.0816005	0.322481	-4.7244	Trem2*R47H vs. B6	6-9 months
Mcl1	0.0517374	6.74768	1.76085	0.0827868	0.322656	-4.73587	Trem2*R47H vs. B6	6-9 months
Cuedc1	0.0859767	4.51552	1.73731	0.0868864	0.335196	-4.77419	Trem2*R47H vs. B6	6-9 months
Sh3glb1	0.0304695	7.15459	1.73755	0.0868446	0.335196	-4.77381	Trem2*R47H vs. B6	6-9 months
Pi4ka	0.0309669	7.9713	1.73225	0.0877895	0.33697	-4.78237	Trem2*R47H vs. B6	6-9 months
Samd4	0.0644283	5.14816	1.7159	0.09076	0.338125	-4.80865	Trem2*R47H vs. B6	6-9 months
Hsbp1	0.0242516	7.56449	1.72585	0.0889441	0.338125	-4.7927	Trem2*R47H vs. B6	6-9 months
Impact	-0.0227464	8.35647	-1.71634	0.0906806	0.338125	-4.80796	Trem2*R47H vs. B6	6-9 months
Cplx1	-0.0292469	7.91276	-1.71847	0.0902883	0.338125	-4.80454	Trem2*R47H vs. B6	6-9 months
Dync2li1	-0.0471944	5.94058	-1.7234	0.0893874	0.338125	-4.79663	Trem2*R47H vs. B6	6-9 months
Hspa2	-0.0599975	5.95995	-1.72279	0.0894983	0.338125	-4.7976	Trem2*R47H vs. B6	6-9 months
Rcc1	0.0838415	4.34911	1.69896	0.0939245	0.34035	-4.83563	Trem2*R47H vs. B6	6-9 months
Dock3	0.046982	6.93813	1.70303	0.0931571	0.34035	-4.82918	Trem2*R47H vs. B6	6-9 months
Cntnap1	0.0409595	7.09923	1.69584	0.0945184	0.34035	-4.84059	Trem2*R47H vs. B6	6-9 months
Cd47	0.0305437	7.74701	1.69415	0.0948403	0.34035	-4.84326	Trem2*R47H vs. B6	6-9 months
Glod4	0.0304686	6.52853	1.69363	0.0949398	0.34035	-4.84408	Trem2*R47H vs. B6	6-9 months
Fstl1	-0.0411169	6.53865	-1.6971	0.094279	0.34035	-4.83859	Trem2*R47H vs. B6	6-9 months
Rtkn	-0.064818	5.33705	-1.70806	0.0922138	0.34035	-4.82117	Trem2*R47H vs. B6	6-9 months
Bcar3	-0.0714154	5.11914	-1.69876	0.0939638	0.34035	-4.83596	Trem2*R47H vs. B6	6-9 months
Pde8a	0.0972193	4.46529	1.68055	0.0974667	0.346143	-4.86469	Trem2*R47H vs. B6	6-9 months
Gpr158	0.0263605	7.47572	1.68075	0.0974268	0.346143	-4.86437	Trem2*R47H vs. B6	6-9 months
Snap25	0.040477	8.91348	1.65957	0.101634	0.357903	-4.89743	Trem2*R47H vs. B6	6-9 months
Tbc1d30	0.0379075	6.92318	1.65915	0.10172	0.357903	-4.89809	Trem2*R47H vs. B6	6-9 months
Srrm4	0.0671753	5.66569	1.64939	0.103709	0.359966	-4.9132	Trem2*R47H vs. B6	6-9 months
Arhgap1	0.0396142	6.30498	1.647	0.104201	0.359966	-4.91688	Trem2*R47H vs. B6	6-9 months
Amer2	-0.0279462	7.52491	-1.65294	0.102981	0.359966	-4.90771	Trem2*R47H vs. B6	6-9 months
Eri2	-0.0578898	4.89421	-1.6479	0.104015	0.359966	-4.9155	Trem2*R47H vs. B6	6-9 months
Stx1b	0.0254548	8.94463	1.64177	0.105282	0.361666	-4.92492	Trem2*R47H vs. B6	6-9 months
Hint2	-0.0328228	6.93031	-1.64003	0.105645	0.361666	-4.92759	Trem2*R47H vs. B6	6-9 months
Gna12	0.0383918	6.85459	1.63583	0.106524	0.36304	-4.93404	Trem2*R47H vs. B6	6-9 months
Vav2	0.0572127	5.34806	1.62591	0.108623	0.365792	-4.94919	Trem2*R47H vs. B6	6-9 months
Atp5j2	0.0507437	5.76031	1.62295	0.109256	0.365792	-4.9537	Trem2*R47H vs. B6	6-9 months
Pdcd6	0.0268232	7.37989	1.6237	0.109094	0.365792	-4.95255	Trem2*R47H vs. B6	6-9 months
Olfm3	-0.0416948	7.3222	-1.62479	0.108862	0.365792	-4.95089	Trem2*R47H vs. B6	6-9 months
Amot	0.117425	3.41885	1.6138	0.11123	0.367757	-4.96756	Trem2*R47H vs. B6	6-9 months
Zfp36l1	0.0781555	5.57059	1.60686	0.112747	0.367757	-4.97804	Trem2*R47H vs. B6	6-9 months
Antxr1	0.0558277	5.27634	1.61335	0.111329	0.367757	-4.96825	Trem2*R47H vs. B6	6-9 months
Fam193a	0.0350593	6.27551	1.61233	0.111549	0.367757	-4.96978	Trem2*R47H vs. B6	6-9 months
Rdx	-0.0238805	7.62027	-1.60757	0.11259	0.367757	-4.97697	Trem2*R47H vs. B6	6-9 months
Adipor2	-0.0835541	6.80278	-1.60939	0.112193	0.367757	-4.97423	Trem2*R47H vs. B6	6-9 months
Myl6b	-0.0462615	5.97935	-1.60348	0.113491	0.368604	-4.98313	Trem2*R47H vs. B6	6-9 months
Acvrl1	0.0779005	4.48634	1.59047	0.116395	0.373517	-5.00261	Trem2*R47H vs. B6	6-9 months
Gfra2	0.0573136	6.43854	1.5901	0.116478	0.373517	-5.00317	Trem2*R47H vs. B6	6-9 months
Scaf8	0.0231533	7.12388	1.59155	0.116153	0.373517	-5.00101	Trem2*R47H vs. B6	6-9 months
Msn	0.0596669	5.20399	1.58544	0.117535	0.375321	-5.01012	Trem2*R47H vs. B6	6-9 months
Rhoc	0.0674253	4.64102	1.58252	0.118199	0.375862	-5.01445	Trem2*R47H vs. B6	6-9 months
Adprh	-0.0221197	7.425	-1.57554	0.119802	0.379373	-5.02481	Trem2*R47H vs. B6	6-9 months
Gnb5	0.030325	7.18577	1.57097	0.120859	0.381132	-5.03155	Trem2*R47H vs. B6	6-9 months
Lamb2	0.0604398	5.25212	1.54577	0.12683	0.396421	-5.06846	Trem2*R47H vs. B6	6-9 months
Kctd1	0.0365192	6.82025	1.54711	0.126505	0.396421	-5.0665	Trem2*R47H vs. B6	6-9 months
Rab31	-0.0304451	7.16303	-1.54394	0.127272	0.396421	-5.07111	Trem2*R47H vs. B6	6-9 months
Urod	-0.0306431	7.16273	-1.53477	0.129508	0.401738	-5.08438	Trem2*R47H vs. B6	6-9 months
Gramd3	0.0512742	5.59789	1.52982	0.130727	0.402238	-5.09152	Trem2*R47H vs. B6	6-9 months
Atp6v1f	-0.0229832	8.24868	-1.53064	0.130525	0.402238	-5.09034	Trem2*R47H vs. B6	6-9 months
Med29	-0.0330505	6.67892	-1.52035	0.133088	0.407852	-5.10512	Trem2*R47H vs. B6	6-9 months
Klhl21	0.0710055	5.13681	1.50976	0.135766	0.410474	-5.12023	Trem2*R47H vs. B6	6-9 months
C130074G19Rik	0.068806	5.16557	1.50632	0.136645	0.410474	-5.12511	Trem2*R47H vs. B6	6-9 months
Map3k9	0.0558809	5.44699	1.50805	0.136202	0.410474	-5.12265	Trem2*R47H vs. B6	6-9 months
Rhobtb3	-0.0340712	6.60584	-1.50729	0.136395	0.410474	-5.12373	Trem2*R47H vs. B6	6-9 months
Rbm48	-0.0383442	6.15335	-1.51221	0.135143	0.410474	-5.11674	Trem2*R47H vs. B6	6-9 months
Hgsnat	0.0266955	7.04154	1.50358	0.137349	0.410964	-5.129	Trem2*R47H vs. B6	6-9 months
Pdlim5	0.065942	4.74576	1.49809	0.138764	0.411957	-5.13675	Trem2*R47H vs. B6	6-9 months
Syngr3	-0.021853	8.41388	-1.49878	0.138587	0.411957	-5.13578	Trem2*R47H vs. B6	6-9 months
Map4k5	0.0281291	6.73141	1.48698	0.14167	0.418948	-5.15239	Trem2*R47H vs. B6	6-9 months
Trmt10b	0.0513775	5.45707	1.4829	0.142748	0.420498	-5.15809	Trem2*R47H vs. B6	6-9 months
Prkcb	0.0294755	8.63728	1.47822	0.143994	0.420905	-5.16463	Trem2*R47H vs. B6	6-9 months
Dlg3	-0.0279236	7.36613	-1.47872	0.143862	0.420905	-5.16394	Trem2*R47H vs. B6	6-9 months
Syt1	0.0343722	8.20982	1.4582	0.149416	0.431773	-5.19236	Trem2*R47H vs. B6	6-9 months
Camk4	0.0335085	7.84782	1.46071	0.148728	0.431773	-5.1889	Trem2*R47H vs. B6	6-9 months
Cdh20	-0.0420132	5.65283	-1.45915	0.149155	0.431773	-5.19105	Trem2*R47H vs. B6	6-9 months
Fyn	0.0274806	7.37225	1.45491	0.150322	0.432744	-5.19688	Trem2*R47H vs. B6	6-9 months
Dido1	0.0225842	7.3079	1.44388	0.153391	0.439913	-5.21198	Trem2*R47H vs. B6	6-9 months
Thrb	-0.0409846	5.75148	-1.44011	0.154452	0.441293	-5.21712	Trem2*R47H vs. B6	6-9 months
Plekha7	0.0555283	5.21073	1.43266	0.156563	0.44412	-5.22723	Trem2*R47H vs. B6	6-9 months
Tmem47	0.0309635	7.35381	1.4325	0.156611	0.44412	-5.22745	Trem2*R47H vs. B6	6-9 months
Psmb2	0.0356318	6.87618	1.42824	0.157828	0.445907	-5.23321	Trem2*R47H vs. B6	6-9 months
Frmpd4	-0.0242516	6.81677	-1.42405	0.159033	0.447649	-5.23886	Trem2*R47H vs. B6	6-9 months
Arhgef9	0.0427971	6.403	1.41878	0.160559	0.450277	-5.24594	Trem2*R47H vs. B6	6-9 months
Golim4	-0.0473491	4.98648	-1.41554	0.161501	0.451254	-5.25027	Trem2*R47H vs. B6	6-9 months
Lnx1	0.057852	4.95178	1.40656	0.16414	0.455279	-5.26226	Trem2*R47H vs. B6	6-9 months
Armcx5	0.0561278	5.45344	1.40673	0.164089	0.455279	-5.26203	Trem2*R47H vs. B6	6-9 months
Ugt8a	0.0542669	6.93933	1.40233	0.165394	0.456029	-5.26789	Trem2*R47H vs. B6	6-9 months
Exoc1	0.035715	6.06964	1.39958	0.166211	0.456029	-5.27152	Trem2*R47H vs. B6	6-9 months
Snca	-0.0306983	7.22023	-1.40036	0.165978	0.456029	-5.27049	Trem2*R47H vs. B6	6-9 months
Trp53bp2	-0.0400556	6.34189	-1.39542	0.167457	0.456155	-5.27703	Trem2*R47H vs. B6	6-9 months
Chordc1	-0.0542963	7.20245	-1.3974	0.166864	0.456155	-5.27441	Trem2*R47H vs. B6	6-9 months
Itpkb	0.0543868	5.86608	1.38047	0.17199	0.45706	-5.29667	Trem2*R47H vs. B6	6-9 months
Aff1	0.0495735	5.60999	1.38345	0.17108	0.45706	-5.29278	Trem2*R47H vs. B6	6-9 months
Svop	0.0321075	6.95168	1.37848	0.1726	0.45706	-5.29927	Trem2*R47H vs. B6	6-9 months
Rgs4	0.0320862	8.84914	1.38857	0.169523	0.45706	-5.28606	Trem2*R47H vs. B6	6-9 months
Pon2	0.0271296	6.80557	1.38599	0.170305	0.45706	-5.28944	Trem2*R47H vs. B6	6-9 months
Snx1	-0.0215922	7.29604	-1.38039	0.172013	0.45706	-5.29677	Trem2*R47H vs. B6	6-9 months
Imp3	-0.0222882	7.27716	-1.37856	0.172575	0.45706	-5.29916	Trem2*R47H vs. B6	6-9 months
Stx4a	-0.0293108	7.57341	-1.38882	0.169447	0.45706	-5.28573	Trem2*R47H vs. B6	6-9 months
Lmo2	0.0415927	6.29078	1.37445	0.173841	0.457621	-5.30452	Trem2*R47H vs. B6	6-9 months
Faxc	-0.0239139	6.76357	-1.37194	0.174618	0.457621	-5.30779	Trem2*R47H vs. B6	6-9 months
Pak3	-0.0306369	6.51835	-1.37237	0.174486	0.457621	-5.30723	Trem2*R47H vs. B6	6-9 months
Atcay	-0.0262245	7.7843	-1.35498	0.179936	0.469937	-5.32971	Trem2*R47H vs. B6	6-9 months
Hip1	-0.0498563	5.92274	-1.35184	0.180934	0.470925	-5.33374	Trem2*R47H vs. B6	6-9 months
Hnrnpf	-0.023155	7.11723	-1.34649	0.182643	0.473748	-5.34058	Trem2*R47H vs. B6	6-9 months
Tbc1d9	0.0295907	7.13455	1.34049	0.184574	0.475511	-5.34822	Trem2*R47H vs. B6	6-9 months
Hp1bp3	0.0205454	8.05335	1.34135	0.184297	0.475511	-5.34713	Trem2*R47H vs. B6	6-9 months
Zkscan6	-0.0506347	5.18935	-1.3339	0.186714	0.479401	-5.35659	Trem2*R47H vs. B6	6-9 months
Lims1	0.0364255	6.20468	1.31441	0.19315	0.491349	-5.38108	Trem2*R47H vs. B6	6-9 months
Ctnna1	0.0327714	5.88881	1.31494	0.192975	0.491349	-5.38043	Trem2*R47H vs. B6	6-9 months
Dtd1	-0.0254543	6.36211	-1.31394	0.193307	0.491349	-5.38166	Trem2*R47H vs. B6	6-9 months
Pcsk6	0.0405087	5.93022	1.30794	0.195324	0.494821	-5.38914	Trem2*R47H vs. B6	6-9 months
Cdc42ep1	0.0678809	5.03394	1.30576	0.196061	0.495037	-5.39184	Trem2*R47H vs. B6	6-9 months
Utrn	0.033097	6.44471	1.29332	0.200304	0.504077	-5.40721	Trem2*R47H vs. B6	6-9 months
Med14	-0.0297375	6.62006	-1.29113	0.201058	0.504303	-5.4099	Trem2*R47H vs. B6	6-9 months
Idh2	0.0917149	3.5357	1.28114	0.204523	0.507965	-5.42211	Trem2*R47H vs. B6	6-9 months
Lhfpl2	-0.0416977	5.77479	-1.28189	0.204261	0.507965	-5.4212	Trem2*R47H vs. B6	6-9 months
B2m	-0.0527611	8.33679	-1.28258	0.204022	0.507965	-5.42036	Trem2*R47H vs. B6	6-9 months
Fibp	0.0456554	5.69636	1.27295	0.207395	0.511462	-5.43205	Trem2*R47H vs. B6	6-9 months
Alg2	0.0266071	7.13178	1.27363	0.207158	0.511462	-5.43123	Trem2*R47H vs. B6	6-9 months
Lamp2	0.0228047	7.76876	1.27138	0.20795	0.511462	-5.43395	Trem2*R47H vs. B6	6-9 months
Gna13	0.0279093	6.46755	1.26761	0.209286	0.513088	-5.4385	Trem2*R47H vs. B6	6-9 months
Rab3c	0.0341363	7.69668	1.2655	0.210036	0.51327	-5.44104	Trem2*R47H vs. B6	6-9 months
Slc2a1	-0.0633306	5.85852	-1.26133	0.211526	0.515256	-5.44606	Trem2*R47H vs. B6	6-9 months
Slc39a1	0.0479057	5.34973	1.25818	0.212655	0.51561	-5.44984	Trem2*R47H vs. B6	6-9 months
Bex1	0.0187602	8.27492	1.25714	0.213028	0.51561	-5.45108	Trem2*R47H vs. B6	6-9 months
Anxa5	-0.0241909	7.26237	-1.25384	0.214218	0.516843	-5.45502	Trem2*R47H vs. B6	6-9 months
Anapc11	0.0958342	3.83201	1.24924	0.215888	0.519224	-5.46051	Trem2*R47H vs. B6	6-9 months
Serping1	0.0667467	4.79135	1.24715	0.216647	0.519407	-5.46299	Trem2*R47H vs. B6	6-9 months
Vamp8	-0.0486524	5.30711	-1.24425	0.217703	0.520298	-5.46642	Trem2*R47H vs. B6	6-9 months
Cacng8	0.0439689	7.34144	1.24151	0.218708	0.521059	-5.46967	Trem2*R47H vs. B6	6-9 months
Bin1	0.0312321	7.05981	1.23287	0.221894	0.523317	-5.47985	Trem2*R47H vs. B6	6-9 months
Coa3	0.0240584	7.51297	1.23662	0.220509	0.523317	-5.47544	Trem2*R47H vs. B6	6-9 months
Necap1	0.0222776	7.85074	1.23148	0.22241	0.523317	-5.48148	Trem2*R47H vs. B6	6-9 months
Syn2	0.0189787	8.44776	1.23321	0.22177	0.523317	-5.47945	Trem2*R47H vs. B6	6-9 months
Gpi1	0.0489301	4.71435	1.21748	0.227656	0.527252	-5.49782	Trem2*R47H vs. B6	6-9 months
Ndufab1	0.0476099	4.79946	1.21409	0.228938	0.527252	-5.50175	Trem2*R47H vs. B6	6-9 months
Plod3	0.0369206	5.75813	1.21806	0.227436	0.527252	-5.49714	Trem2*R47H vs. B6	6-9 months
Vapb	0.0180816	7.83357	1.2146	0.228744	0.527252	-5.50115	Trem2*R47H vs. B6	6-9 months
Psma4	-0.0195544	7.3359	-1.21513	0.228543	0.527252	-5.50054	Trem2*R47H vs. B6	6-9 months
Atg4c	-0.0200116	7.37516	-1.22424	0.225113	0.527252	-5.48996	Trem2*R47H vs. B6	6-9 months
Evc	-0.0709689	4.21423	-1.21834	0.227331	0.527252	-5.49682	Trem2*R47H vs. B6	6-9 months
Med13l	0.0468925	6.16129	1.20484	0.232465	0.528015	-5.5124	Trem2*R47H vs. B6	6-9 months
Zeb2	0.0356938	7.12207	1.20764	0.231395	0.528015	-5.50919	Trem2*R47H vs. B6	6-9 months
Fam49a	-0.0227528	7.50468	-1.20412	0.232744	0.528015	-5.51324	Trem2*R47H vs. B6	6-9 months
Hspb8	-0.0391142	5.93421	-1.2085	0.231067	0.528015	-5.5082	Trem2*R47H vs. B6	6-9 months
Prkca	-0.0394314	7.71641	-1.20566	0.232153	0.528015	-5.51147	Trem2*R47H vs. B6	6-9 months
Amph	0.0192738	7.86394	1.19797	0.235113	0.530225	-5.52028	Trem2*R47H vs. B6	6-9 months
Gtf2h3	-0.0296761	5.6618	-1.19831	0.234981	0.530225	-5.51989	Trem2*R47H vs. B6	6-9 months
Scoc	-0.0185139	8.40759	-1.19464	0.236405	0.531561	-5.52409	Trem2*R47H vs. B6	6-9 months
Hsdl2	-0.0222546	6.77012	-1.18919	0.238526	0.534749	-5.53028	Trem2*R47H vs. B6	6-9 months
Gns	0.0326011	6.14248	1.18255	0.241131	0.537129	-5.53779	Trem2*R47H vs. B6	6-9 months
Tspan6	0.0303566	6.27152	1.17395	0.244535	0.537129	-5.54746	Trem2*R47H vs. B6	6-9 months
Mapk6	0.0214081	7.43513	1.18094	0.241765	0.537129	-5.53961	Trem2*R47H vs. B6	6-9 months
Usp31	-0.0290675	7.19495	-1.17699	0.243328	0.537129	-5.54405	Trem2*R47H vs. B6	6-9 months
Ermn	-0.0317098	7.81956	-1.1742	0.244435	0.537129	-5.54718	Trem2*R47H vs. B6	6-9 months
Tmem144	-0.0352942	5.54673	-1.17512	0.24407	0.537129	-5.54615	Trem2*R47H vs. B6	6-9 months
Trappc6a	-0.043316	5.29252	-1.18285	0.241012	0.537129	-5.53745	Trem2*R47H vs. B6	6-9 months
Pcyox1l	0.0478683	5.21006	1.17183	0.245381	0.537434	-5.54984	Trem2*R47H vs. B6	6-9 months
Cmtm5	0.0270256	6.90593	1.16904	0.246494	0.538321	-5.55296	Trem2*R47H vs. B6	6-9 months
Slc5a3	-0.0438484	6.89389	-1.16648	0.247521	0.539015	-5.55581	Trem2*R47H vs. B6	6-9 months
Ndufa5	-0.0485649	4.69482	-1.15788	0.250989	0.545006	-5.56536	Trem2*R47H vs. B6	6-9 months
Foxn3	0.0251007	7.09218	1.15221	0.253294	0.546884	-5.57161	Trem2*R47H vs. B6	6-9 months
Leprot	0.0212033	6.2471	1.15353	0.252754	0.546884	-5.57015	Trem2*R47H vs. B6	6-9 months
Chrnb2	-0.0226412	6.65125	-1.14852	0.254801	0.548581	-5.57566	Trem2*R47H vs. B6	6-9 months
Vamp1	0.0379777	8.00662	1.14231	0.257354	0.550956	-5.58246	Trem2*R47H vs. B6	6-9 months
Tgm2	-0.0721395	4.74151	-1.14347	0.256876	0.550956	-5.58119	Trem2*R47H vs. B6	6-9 months
Myo10	0.0272632	5.96945	1.13506	0.260357	0.555819	-5.59034	Trem2*R47H vs. B6	6-9 months
Tmem125	0.0503759	5.04932	1.12586	0.264206	0.557768	-5.60029	Trem2*R47H vs. B6	6-9 months
Anxa2	0.0474887	5.17204	1.12808	0.263275	0.557768	-5.5979	Trem2*R47H vs. B6	6-9 months
Ptbp1	0.0446238	5.5229	1.12716	0.263658	0.557768	-5.59889	Trem2*R47H vs. B6	6-9 months
Gabrb3	0.0247591	7.61322	1.129	0.262888	0.557768	-5.59691	Trem2*R47H vs. B6	6-9 months
Stau2	0.0197851	6.97619	1.12028	0.266559	0.561177	-5.60629	Trem2*R47H vs. B6	6-9 months
Padi2	0.0337161	5.92186	1.11678	0.268044	0.561193	-5.61003	Trem2*R47H vs. B6	6-9 months
Pip4k2a	-0.0225219	6.9255	-1.11814	0.267464	0.561193	-5.60857	Trem2*R47H vs. B6	6-9 months
Rasal2	0.0273576	6.63111	1.11162	0.27024	0.564237	-5.61553	Trem2*R47H vs. B6	6-9 months
Cdc42ep4	0.0642177	4.67729	1.10857	0.271546	0.564486	-5.61877	Trem2*R47H vs. B6	6-9 months
Cox7a2l	-0.016857	8.29905	-1.10787	0.271844	0.564486	-5.61951	Trem2*R47H vs. B6	6-9 months
Tmem128	0.0198603	6.84792	1.10222	0.274275	0.567981	-5.62548	Trem2*R47H vs. B6	6-9 months
Pttg1ip	0.0398286	5.41555	1.095	0.277404	0.5729	-5.63308	Trem2*R47H vs. B6	6-9 months
Slc6a17	0.0251584	8.15705	1.08777	0.280559	0.577845	-5.64063	Trem2*R47H vs. B6	6-9 months
Pde1b	0.03565	6.41318	1.08561	0.28151	0.578236	-5.64288	Trem2*R47H vs. B6	6-9 months
Cyba	-0.0390193	5.44599	-1.08265	0.28281	0.579341	-5.64595	Trem2*R47H vs. B6	6-9 months
Gjb1	0.0472761	5.3306	1.06578	0.290316	0.588817	-5.66331	Trem2*R47H vs. B6	6-9 months
Gab1	0.0345578	5.98576	1.06931	0.288733	0.588817	-5.65969	Trem2*R47H vs. B6	6-9 months
H2afz	0.0258305	7.58021	1.0678	0.289408	0.588817	-5.66124	Trem2*R47H vs. B6	6-9 months
Vamp3	-0.0203509	6.96789	-1.06529	0.290535	0.588817	-5.66381	Trem2*R47H vs. B6	6-9 months
Prkar1b	0.0182411	8.39919	1.06291	0.291608	0.589419	-5.66624	Trem2*R47H vs. B6	6-9 months
Aldh6a1	-0.0270676	6.00919	-1.05776	0.293929	0.592537	-5.67146	Trem2*R47H vs. B6	6-9 months
Msi2	-0.0190574	8.48798	-1.05453	0.295395	0.593916	-5.67474	Trem2*R47H vs. B6	6-9 months
Adora2a	0.0398043	5.43778	1.04331	0.300521	0.596802	-5.68601	Trem2*R47H vs. B6	6-9 months
Arhgef26	0.0271549	6.66446	1.0458	0.299378	0.596802	-5.68352	Trem2*R47H vs. B6	6-9 months
Stmn2	0.015909	8.81982	1.04956	0.297659	0.596802	-5.67975	Trem2*R47H vs. B6	6-9 months
Atp6ap2	-0.0131693	8.42857	-1.0428	0.300757	0.596802	-5.68653	Trem2*R47H vs. B6	6-9 months
Sh3gl2	-0.0136231	8.92561	-1.04726	0.298711	0.596802	-5.68206	Trem2*R47H vs. B6	6-9 months
Cbln1	0.0514497	7.25621	1.03236	0.305584	0.598566	-5.69692	Trem2*R47H vs. B6	6-9 months
Rab27b	0.0307213	5.01687	1.03272	0.305414	0.598566	-5.69655	Trem2*R47H vs. B6	6-9 months
Atp2b2	0.0171266	8.98344	1.03353	0.305038	0.598566	-5.69575	Trem2*R47H vs. B6	6-9 months
Cmtm6	-0.0253478	6.21193	-1.03712	0.303375	0.598566	-5.69219	Trem2*R47H vs. B6	6-9 months
Psmc6	-0.0278592	8.39235	-1.03637	0.303725	0.598566	-5.69294	Trem2*R47H vs. B6	6-9 months
Pard3	-0.0310449	5.63947	-1.02339	0.309774	0.605215	-5.70576	Trem2*R47H vs. B6	6-9 months
Sorl1	-0.0213129	8.45993	-1.01986	0.31143	0.605338	-5.70922	Trem2*R47H vs. B6	6-9 months
Decr1	-0.028249	6.06599	-1.02147	0.310675	0.605338	-5.70764	Trem2*R47H vs. B6	6-9 months
Mal2	0.0195358	7.70575	1.00882	0.316659	0.609789	-5.71997	Trem2*R47H vs. B6	6-9 months
Cd81	0.0165367	9.04108	1.00974	0.316219	0.609789	-5.71907	Trem2*R47H vs. B6	6-9 months
Calm3	0.0131465	9.86888	1.00947	0.316349	0.609789	-5.71933	Trem2*R47H vs. B6	6-9 months
Pde1a	-0.0225376	8.1376	-1.00825	0.31693	0.609789	-5.72051	Trem2*R47H vs. B6	6-9 months
Ranbp1	-0.0160215	7.5051	-1.00282	0.319524	0.611739	-5.72576	Trem2*R47H vs. B6	6-9 months
Lcp1	-0.0385255	5.00732	-1.00276	0.319553	0.611739	-5.72581	Trem2*R47H vs. B6	6-9 months
Rab6b	0.0197023	8.31473	0.993878	0.323827	0.618363	-5.73433	Trem2*R47H vs. B6	6-9 months
Agl	-0.0192232	6.72521	-0.990022	0.325694	0.62037	-5.738	Trem2*R47H vs. B6	6-9 months
Stom	-0.0390729	5.41873	-0.980003	0.330579	0.628101	-5.74748	Trem2*R47H vs. B6	6-9 months
Tgfa	0.0255312	5.97119	0.965996	0.33749	0.635825	-5.76057	Trem2*R47H vs. B6	6-9 months
Reps1	0.0183326	6.8657	0.965575	0.337699	0.635825	-5.76097	Trem2*R47H vs. B6	6-9 months
Add3	0.0160467	7.71733	0.967469	0.336758	0.635825	-5.75921	Trem2*R47H vs. B6	6-9 months
Sri	0.015646	7.42064	0.964987	0.337991	0.635825	-5.76151	Trem2*R47H vs. B6	6-9 months
Ston2	0.0261154	5.69527	0.959175	0.340889	0.63655	-5.76689	Trem2*R47H vs. B6	6-9 months
Kif3a	-0.0150379	7.44943	-0.960241	0.340356	0.63655	-5.7659	Trem2*R47H vs. B6	6-9 months
Pde1c	-0.0409346	5.21004	-0.960265	0.340344	0.63655	-5.76588	Trem2*R47H vs. B6	6-9 months
Tmbim6	0.0131811	8.79875	0.954258	0.343353	0.637551	-5.77141	Trem2*R47H vs. B6	6-9 months
Prex2	-0.0245436	6.67816	-0.953087	0.343942	0.637551	-5.77248	Trem2*R47H vs. B6	6-9 months
Myo1e	-0.0459933	4.81137	-0.955045	0.342958	0.637551	-5.77069	Trem2*R47H vs. B6	6-9 months
Sumf2	0.067515	3.84278	0.932742	0.354273	0.647515	-5.79093	Trem2*R47H vs. B6	6-9 months
Tagln2	0.043855	4.53474	0.935721	0.352748	0.647515	-5.78825	Trem2*R47H vs. B6	6-9 months
Kank1	0.0363017	5.30696	0.933362	0.353955	0.647515	-5.79037	Trem2*R47H vs. B6	6-9 months
Nfib	0.0152969	7.35351	0.939583	0.350777	0.647515	-5.78477	Trem2*R47H vs. B6	6-9 months
Myrf	-0.0217173	6.80795	-0.932437	0.354429	0.647515	-5.7912	Trem2*R47H vs. B6	6-9 months
Slc38a2	-0.0273643	7.41774	-0.937566	0.351806	0.647515	-5.78659	Trem2*R47H vs. B6	6-9 months
Klk6	0.0605428	3.60577	0.927621	0.356904	0.650473	-5.79551	Trem2*R47H vs. B6	6-9 months
Aldh2	0.0277243	6.87662	0.925679	0.357906	0.650738	-5.79724	Trem2*R47H vs. B6	6-9 months
Pex16	0.0318327	5.57573	0.920455	0.360608	0.654087	-5.80188	Trem2*R47H vs. B6	6-9 months
Ndrg1	-0.0184044	7.51833	-0.915517	0.363175	0.65631	-5.80625	Trem2*R47H vs. B6	6-9 months
Car10	-0.0209328	7.22718	-0.914477	0.363717	0.65631	-5.80716	Trem2*R47H vs. B6	6-9 months
Prkd3	-0.0587619	4.21862	-0.91312	0.364425	0.65631	-5.80835	Trem2*R47H vs. B6	6-9 months
Otud4	-0.0179255	7.30451	-0.90825	0.366973	0.657802	-5.81262	Trem2*R47H vs. B6	6-9 months
Rb1	-0.0246176	7.35603	-0.908229	0.366984	0.657802	-5.81264	Trem2*R47H vs. B6	6-9 months
Sft2d2	-0.0264168	5.61807	-0.905353	0.368494	0.658954	-5.81515	Trem2*R47H vs. B6	6-9 months
Mboat2	-0.0184897	7.04175	-0.901754	0.37039	0.660789	-5.81828	Trem2*R47H vs. B6	6-9 months
Cntn4	0.0183809	7.17514	0.895577	0.373657	0.663503	-5.82363	Trem2*R47H vs. B6	6-9 months
Scarb2	0.017473	6.77698	0.89692	0.372945	0.663503	-5.82247	Trem2*R47H vs. B6	6-9 months
Prickle1	0.0228578	6.90028	0.88894	0.377188	0.664974	-5.82933	Trem2*R47H vs. B6	6-9 months
Rnf141	0.0196175	6.1427	0.889884	0.376684	0.664974	-5.82852	Trem2*R47H vs. B6	6-9 months
Myo5a	0.01374	8.21326	0.88859	0.377375	0.664974	-5.82963	Trem2*R47H vs. B6	6-9 months
Fcer1g	-0.0403734	4.75468	-0.886666	0.378403	0.664974	-5.83127	Trem2*R47H vs. B6	6-9 months
Fxyd5	-0.0439573	5.88414	-0.88581	0.37886	0.664974	-5.83201	Trem2*R47H vs. B6	6-9 months
Rras	0.0411738	4.36491	0.873993	0.385217	0.668413	-5.84202	Trem2*R47H vs. B6	6-9 months
Ift27	0.0207404	5.98122	0.874956	0.384696	0.668413	-5.84121	Trem2*R47H vs. B6	6-9 months
Stx6	0.0192721	6.66934	0.875897	0.384188	0.668413	-5.84042	Trem2*R47H vs. B6	6-9 months
Tor1a	0.0180915	6.483	0.876359	0.383939	0.668413	-5.84003	Trem2*R47H vs. B6	6-9 months
Capza2	-0.0111821	8.54198	-0.875859	0.384209	0.668413	-5.84045	Trem2*R47H vs. B6	6-9 months
Tmem59l	0.01839	8.35356	0.87219	0.386193	0.668579	-5.84354	Trem2*R47H vs. B6	6-9 months
Fam189a2	0.042065	4.89235	0.864363	0.390445	0.674406	-5.85009	Trem2*R47H vs. B6	6-9 months
Myl12a	0.0774094	3.29468	0.859677	0.393006	0.675348	-5.85398	Trem2*R47H vs. B6	6-9 months
Coro2a	0.0421253	4.4355	0.857909	0.393974	0.675348	-5.85544	Trem2*R47H vs. B6	6-9 months
Rbm45	0.0199132	6.36681	0.860353	0.392636	0.675348	-5.85342	Trem2*R47H vs. B6	6-9 months
Acp2	-0.0150967	7.16024	-0.856869	0.394545	0.675348	-5.8563	Trem2*R47H vs. B6	6-9 months
Dhrs11	0.0361015	4.90556	0.853523	0.396384	0.676542	-5.85906	Trem2*R47H vs. B6	6-9 months
Nrxn3	0.0186441	7.62688	0.852362	0.397023	0.676542	-5.86002	Trem2*R47H vs. B6	6-9 months
Lrp4	0.0781491	3.28438	0.849006	0.398875	0.676663	-5.86277	Trem2*R47H vs. B6	6-9 months
Nkx6-2	0.0563495	3.91837	0.849946	0.398355	0.676663	-5.862	Trem2*R47H vs. B6	6-9 months
Yap1	0.0223261	5.89047	0.828501	0.410303	0.690039	-5.87936	Trem2*R47H vs. B6	6-9 months
Pak1	-0.0110436	8.95652	-0.829425	0.409784	0.690039	-5.87862	Trem2*R47H vs. B6	6-9 months
Atp1a3	-0.0119735	10.5485	-0.831452	0.408646	0.690039	-5.87699	Trem2*R47H vs. B6	6-9 months
Tatdn3	-0.019751	6.79071	-0.828343	0.410392	0.690039	-5.87948	Trem2*R47H vs. B6	6-9 months
Stard8	0.0362175	5.41272	0.81624	0.41723	0.699989	-5.88908	Trem2*R47H vs. B6	6-9 months
Glt1d1	-0.0220305	6.38901	-0.810191	0.420674	0.704212	-5.89383	Trem2*R47H vs. B6	6-9 months
Pla2g16	-0.0180925	6.88026	-0.801718	0.425525	0.709552	-5.90042	Trem2*R47H vs. B6	6-9 months
Cflar	-0.0206188	6.14782	-0.80136	0.425731	0.709552	-5.9007	Trem2*R47H vs. B6	6-9 months
Atp2b1	-0.0143703	9.0971	-0.79813	0.42759	0.711091	-5.90319	Trem2*R47H vs. B6	6-9 months
Ran	0.0102415	7.63745	0.794274	0.429816	0.713232	-5.90616	Trem2*R47H vs. B6	6-9 months
Wls	0.0194299	6.91018	0.789694	0.432468	0.716069	-5.90966	Trem2*R47H vs. B6	6-9 months
Per1	0.0628412	6.38733	0.779011	0.438692	0.722063	-5.91775	Trem2*R47H vs. B6	6-9 months
Nptx2	0.0486523	5.5191	0.77859	0.438938	0.722063	-5.91807	Trem2*R47H vs. B6	6-9 months
Slc25a20	0.0283131	5.2645	0.780887	0.437595	0.722063	-5.91634	Trem2*R47H vs. B6	6-9 months
Tjp2	0.0191856	6.53599	0.776623	0.440091	0.722395	-5.91954	Trem2*R47H vs. B6	6-9 months
Ncald	0.0137182	8.79701	0.773147	0.442131	0.72418	-5.92215	Trem2*R47H vs. B6	6-9 months
Pros1	0.0293886	5.22103	0.770412	0.44374	0.725253	-5.92418	Trem2*R47H vs. B6	6-9 months
Add2	0.0125693	7.72848	0.768746	0.444722	0.725297	-5.92542	Trem2*R47H vs. B6	6-9 months
Trem1	0.0894707	2.44729	0.76296	0.448142	0.727752	-5.9297	Trem2*R47H vs. B6	6-9 months
Gja1	-0.0168121	8.25172	-0.763916	0.447576	0.727752	-5.929	Trem2*R47H vs. B6	6-9 months
Rell1	0.025884	5.51348	0.757003	0.451679	0.730374	-5.93408	Trem2*R47H vs. B6	6-9 months
Pcdh9	0.0116233	8.33819	0.758292	0.450912	0.730374	-5.93313	Trem2*R47H vs. B6	6-9 months
Gstz1	0.0178615	6.29895	0.753594	0.45371	0.732101	-5.93657	Trem2*R47H vs. B6	6-9 months
Npc2	0.0289115	4.59745	0.749014	0.456447	0.734957	-5.93989	Trem2*R47H vs. B6	6-9 months
Ap3b2	0.0339767	4.84346	0.740143	0.461776	0.738249	-5.94628	Trem2*R47H vs. B6	6-9 months
Jmjd6	0.0324434	5.02512	0.733491	0.465796	0.738249	-5.95101	Trem2*R47H vs. B6	6-9 months
Cd2ap	0.0208601	5.77803	0.737615	0.463301	0.738249	-5.94808	Trem2*R47H vs. B6	6-9 months
Rreb1	0.0204589	6.10228	0.74037	0.46164	0.738249	-5.94611	Trem2*R47H vs. B6	6-9 months
Fbxo2	0.0152928	6.87661	0.737338	0.463468	0.738249	-5.94828	Trem2*R47H vs. B6	6-9 months
Abca8b	-0.0202708	6.08338	-0.73559	0.464525	0.738249	-5.94952	Trem2*R47H vs. B6	6-9 months
Dock10	-0.0243032	6.15193	-0.73272	0.466263	0.738249	-5.95156	Trem2*R47H vs. B6	6-9 months
Tprn	-0.0329439	5.49556	-0.733694	0.465672	0.738249	-5.95087	Trem2*R47H vs. B6	6-9 months
Il17d	-0.020186	5.59412	-0.726732	0.469899	0.74092	-5.95579	Trem2*R47H vs. B6	6-9 months
Prkcq	-0.0302351	5.07577	-0.727768	0.469269	0.74092	-5.95506	Trem2*R47H vs. B6	6-9 months
Mtmr10	-0.0260546	5.2852	-0.724827	0.47106	0.741213	-5.95712	Trem2*R47H vs. B6	6-9 months
Efhd1	0.0162255	6.45879	0.718716	0.474793	0.745543	-5.96139	Trem2*R47H vs. B6	6-9 months
Cops3	-0.0118026	7.68481	-0.716154	0.476363	0.746466	-5.96317	Trem2*R47H vs. B6	6-9 months
Inpp4a	-0.0107867	7.61147	-0.713585	0.47794	0.747396	-5.96494	Trem2*R47H vs. B6	6-9 months
Mccc2	0.0265514	5.21351	0.707629	0.481608	0.747568	-5.96904	Trem2*R47H vs. B6	6-9 months
Cdk18	0.0205393	5.87642	0.70702	0.481985	0.747568	-5.96945	Trem2*R47H vs. B6	6-9 months
Acadsb	0.0133104	6.89777	0.710666	0.479736	0.747568	-5.96695	Trem2*R47H vs. B6	6-9 months
Sox8	-0.0236552	6.77865	-0.707304	0.481809	0.747568	-5.96926	Trem2*R47H vs. B6	6-9 months
Ehd3	0.0317018	6.28134	0.69983	0.486435	0.751403	-5.97435	Trem2*R47H vs. B6	6-9 months
Pfkfb3	0.0291953	6.34205	0.701401	0.48546	0.751403	-5.97328	Trem2*R47H vs. B6	6-9 months
Sat1	0.044556	3.7743	0.695481	0.489138	0.751892	-5.97728	Trem2*R47H vs. B6	6-9 months
Entpd3	0.0289698	4.97253	0.689791	0.492687	0.751892	-5.98109	Trem2*R47H vs. B6	6-9 months
Mob1a	0.0193506	5.81954	0.694484	0.489759	0.751892	-5.97795	Trem2*R47H vs. B6	6-9 months
Ppp3cb	0.00893661	8.23139	0.69729	0.488013	0.751892	-5.97606	Trem2*R47H vs. B6	6-9 months
Elovl7	-0.0191137	6.28597	-0.690932	0.491974	0.751892	-5.98033	Trem2*R47H vs. B6	6-9 months
Fn1	-0.0354668	5.83714	-0.690559	0.492207	0.751892	-5.98058	Trem2*R47H vs. B6	6-9 months
Naga	-0.0158696	6.1997	-0.684515	0.49599	0.755416	-5.9846	Trem2*R47H vs. B6	6-9 months
Bmpr1b	-0.0189209	6.08176	-0.678475	0.499787	0.759676	-5.98859	Trem2*R47H vs. B6	6-9 months
Ddx42	-0.0119184	7.48716	-0.676049	0.501316	0.759943	-5.99018	Trem2*R47H vs. B6	6-9 months
Fam107b	-0.0310204	6.21442	-0.675025	0.501962	0.759943	-5.99085	Trem2*R47H vs. B6	6-9 months
Atp5h	-0.00840385	9.18853	-0.671896	0.50394	0.76142	-5.99289	Trem2*R47H vs. B6	6-9 months
Cct3	0.0131308	7.23463	0.668774	0.505917	0.762891	-5.99491	Trem2*R47H vs. B6	6-9 months
Frmd4b	0.0267484	5.21726	0.649644	0.518124	0.778575	-6.00713	Trem2*R47H vs. B6	6-9 months
Map7	0.0187512	6.5421	0.646349	0.520242	0.778575	-6.00919	Trem2*R47H vs. B6	6-9 months
Pgbd5	0.00976478	8.04104	0.646078	0.520416	0.778575	-6.00936	Trem2*R47H vs. B6	6-9 months
Prmt1	-0.0108775	7.38128	-0.649158	0.518436	0.778575	-6.00743	Trem2*R47H vs. B6	6-9 months
Fam124a	0.0157032	6.06837	0.642925	0.522448	0.78008	-6.01133	Trem2*R47H vs. B6	6-9 months
Cox6c	0.053764	3.21482	0.633978	0.528235	0.78257	-6.01687	Trem2*R47H vs. B6	6-9 months
Tbl3	0.0221198	5.47802	0.637319	0.52607	0.78257	-6.01481	Trem2*R47H vs. B6	6-9 months
Tollip	0.0108352	7.6248	0.635442	0.527285	0.78257	-6.01596	Trem2*R47H vs. B6	6-9 months
Stat3	-0.0185506	6.10137	-0.637025	0.52626	0.78257	-6.01499	Trem2*R47H vs. B6	6-9 months
Opcml	0.0111598	7.1102	0.631167	0.53006	0.783746	-6.01859	Trem2*R47H vs. B6	6-9 months
Gm20425	0.0713482	3.0087	0.629537	0.531119	0.783788	-6.01958	Trem2*R47H vs. B6	6-9 months
Eno2	0.00938339	9.4203	0.626208	0.533287	0.783943	-6.02161	Trem2*R47H vs. B6	6-9 months
D430041D05Rik	-0.0127882	7.42272	-0.627503	0.532444	0.783943	-6.02082	Trem2*R47H vs. B6	6-9 months
Aldh7a1	-0.0138099	6.50237	-0.614055	0.54124	0.794097	-6.02891	Trem2*R47H vs. B6	6-9 months
Tnfrsf1a	0.0255936	4.91975	0.61114	0.543157	0.795374	-6.03064	Trem2*R47H vs. B6	6-9 months
St3gal3	0.0143707	6.83837	0.608018	0.545213	0.795743	-6.03249	Trem2*R47H vs. B6	6-9 months
Cdk14	-0.00993514	7.37135	-0.607579	0.545503	0.795743	-6.03275	Trem2*R47H vs. B6	6-9 months
Igf1r	0.0161221	6.76432	0.602489	0.548864	0.799113	-6.03573	Trem2*R47H vs. B6	6-9 months
Samd12	-0.00979346	7.06003	-0.593035	0.555137	0.8067	-6.04121	Trem2*R47H vs. B6	6-9 months
Gng12	0.0119603	6.2796	0.587508	0.55882	0.810502	-6.04437	Trem2*R47H vs. B6	6-9 months
Fkbp4	0.024661	5.87621	0.585262	0.560321	0.811131	-6.04565	Trem2*R47H vs. B6	6-9 months
S1pr1	0.0232851	6.06703	0.576975	0.565873	0.812974	-6.05032	Trem2*R47H vs. B6	6-9 months
Limk2	-0.0103992	6.95177	-0.577346	0.565624	0.812974	-6.05011	Trem2*R47H vs. B6	6-9 months
Parm1	-0.0123257	6.53917	-0.579403	0.564244	0.812974	-6.04896	Trem2*R47H vs. B6	6-9 months
H2-Ke6	-0.0218614	5.14899	-0.58075	0.56334	0.812974	-6.0482	Trem2*R47H vs. B6	6-9 months
Hecw1	0.0136939	6.73662	0.572614	0.568806	0.813215	-6.05275	Trem2*R47H vs. B6	6-9 months
Nsf	0.00826924	9.43258	0.573575	0.568159	0.813215	-6.05222	Trem2*R47H vs. B6	6-9 months
Rgs7	-0.010374	7.62003	-0.571954	0.56925	0.813215	-6.05312	Trem2*R47H vs. B6	6-9 months
Soat1	0.0178622	5.53538	0.560796	0.576791	0.817896	-6.05925	Trem2*R47H vs. B6	6-9 months
6430548M08Rik	0.0163308	6.97803	0.560736	0.576832	0.817896	-6.05928	Trem2*R47H vs. B6	6-9 months
Pvalb	-0.0181159	8.16863	-0.563221	0.575148	0.817896	-6.05793	Trem2*R47H vs. B6	6-9 months
Lgr5	-0.0513386	4.60498	-0.561303	0.576447	0.817896	-6.05897	Trem2*R47H vs. B6	6-9 months
Il1rap	0.01333	6.80918	0.556995	0.579371	0.819966	-6.06131	Trem2*R47H vs. B6	6-9 months
Cdkl5	0.009935	7.94388	0.551371	0.583197	0.823847	-6.06433	Trem2*R47H vs. B6	6-9 months
Cntn2	0.0131316	7.21265	0.549295	0.584613	0.8241	-6.06544	Trem2*R47H vs. B6	6-9 months
Cyfip2	0.00687933	9.5131	0.54793	0.585545	0.8241	-6.06617	Trem2*R47H vs. B6	6-9 months
Tshz1	0.0375178	4.84422	0.544085	0.588173	0.825332	-6.06821	Trem2*R47H vs. B6	6-9 months
Itgb1	0.013293	7.51666	0.543473	0.588592	0.825332	-6.06853	Trem2*R47H vs. B6	6-9 months
Ddx41	-0.0192181	5.81623	-0.540433	0.590675	0.826727	-6.07013	Trem2*R47H vs. B6	6-9 months
Wscd2	0.0171048	6.38715	0.521998	0.603378	0.841409	-6.07963	Trem2*R47H vs. B6	6-9 months
Ybx1	-0.00917085	7.89435	-0.523376	0.602424	0.841409	-6.07893	Trem2*R47H vs. B6	6-9 months
Tmem209	0.015817	6.15561	0.514102	0.608858	0.844401	-6.0836	Trem2*R47H vs. B6	6-9 months
Sub1	0.0122148	5.89981	0.515655	0.607778	0.844401	-6.08283	Trem2*R47H vs. B6	6-9 months
Cops4	0.00686593	7.53542	0.514335	0.608695	0.844401	-6.08349	Trem2*R47H vs. B6	6-9 months
Elovl1	0.0241863	5.55216	0.510808	0.61115	0.844498	-6.08524	Trem2*R47H vs. B6	6-9 months
Efemp2	0.0186416	5.42601	0.511889	0.610397	0.844498	-6.08471	Trem2*R47H vs. B6	6-9 months
Gabrg1	0.0199968	4.88331	0.491564	0.62462	0.850632	-6.09461	Trem2*R47H vs. B6	6-9 months
Cpt1a	0.0168138	5.39095	0.495755	0.621675	0.850632	-6.0926	Trem2*R47H vs. B6	6-9 months
Slain1	0.0122499	6.74661	0.494382	0.622639	0.850632	-6.09326	Trem2*R47H vs. B6	6-9 months
Sez6l2	0.0121216	7.84133	0.493601	0.623188	0.850632	-6.09363	Trem2*R47H vs. B6	6-9 months
Rbfox2	0.0111021	8.11704	0.500268	0.618511	0.850632	-6.09042	Trem2*R47H vs. B6	6-9 months
Chgb	-0.00896356	8.20965	-0.498771	0.61956	0.850632	-6.09114	Trem2*R47H vs. B6	6-9 months
Fmnl2	-0.00910113	7.27978	-0.490324	0.625492	0.850632	-6.0952	Trem2*R47H vs. B6	6-9 months
Msh2	-0.00938689	6.43339	-0.490083	0.625662	0.850632	-6.09531	Trem2*R47H vs. B6	6-9 months
Sorbs1	-0.0102888	7.44175	-0.492369	0.624054	0.850632	-6.09422	Trem2*R47H vs. B6	6-9 months
Tmem231	-0.0246255	4.611	-0.488085	0.627069	0.851023	-6.09626	Trem2*R47H vs. B6	6-9 months
Tmcc3	0.0130441	6.16976	0.484304	0.629736	0.853118	-6.09805	Trem2*R47H vs. B6	6-9 months
Bcl2	0.0213406	4.95261	0.479232	0.633321	0.853738	-6.10042	Trem2*R47H vs. B6	6-9 months
Trappc2l	-0.0080664	7.69156	-0.481268	0.63188	0.853738	-6.09947	Trem2*R47H vs. B6	6-9 months
Rnf13	-0.00936219	8.43242	-0.478888	0.633564	0.853738	-6.10058	Trem2*R47H vs. B6	6-9 months
Nudt21	0.00953752	6.56537	0.475914	0.63567	0.853808	-6.10196	Trem2*R47H vs. B6	6-9 months
Lifr	-0.0105356	6.29125	-0.474059	0.636985	0.853808	-6.10282	Trem2*R47H vs. B6	6-9 months
Sppl2b	-0.0128961	5.84917	-0.474649	0.636567	0.853808	-6.10255	Trem2*R47H vs. B6	6-9 months
Aph1a	0.0235738	4.55351	0.466442	0.642399	0.856532	-6.1063	Trem2*R47H vs. B6	6-9 months
Sestd1	-0.00886841	7.0934	-0.466954	0.642035	0.856532	-6.10607	Trem2*R47H vs. B6	6-9 months
Sptlc2	-0.0157292	5.63386	-0.469569	0.640174	0.856532	-6.10488	Trem2*R47H vs. B6	6-9 months
Zfp536	0.0148833	5.93009	0.46348	0.644509	0.857329	-6.10764	Trem2*R47H vs. B6	6-9 months
Ncoa1	0.00705134	7.07539	0.462438	0.645253	0.857329	-6.1081	Trem2*R47H vs. B6	6-9 months
Tcirg1	0.0225281	4.49683	0.453663	0.651524	0.85816	-6.11201	Trem2*R47H vs. B6	6-9 months
Stip1	0.0205275	6.54344	0.458672	0.647941	0.85816	-6.10979	Trem2*R47H vs. B6	6-9 months
Plekhg3	0.0150151	5.3745	0.455774	0.650013	0.85816	-6.11108	Trem2*R47H vs. B6	6-9 months
Ppp4r2	0.00815275	7.5223	0.454229	0.651119	0.85816	-6.11176	Trem2*R47H vs. B6	6-9 months
Arhgap44	-0.0077286	7.39243	-0.453964	0.651309	0.85816	-6.11188	Trem2*R47H vs. B6	6-9 months
Psmd8	-0.00790596	7.3566	-0.450389	0.653871	0.859762	-6.11345	Trem2*R47H vs. B6	6-9 months
Prkag1	0.0114646	5.93112	0.447075	0.65625	0.861399	-6.11489	Trem2*R47H vs. B6	6-9 months
Acp1	0.0236997	4.40456	0.439589	0.661637	0.86548	-6.11812	Trem2*R47H vs. B6	6-9 months
Mrps7	0.0123532	5.71864	0.441047	0.660587	0.86548	-6.11749	Trem2*R47H vs. B6	6-9 months
Cd74	0.0460787	4.71113	0.43633	0.663988	0.865576	-6.11951	Trem2*R47H vs. B6	6-9 months
Endod1	0.0164483	6.1924	0.437013	0.663495	0.865576	-6.11922	Trem2*R47H vs. B6	6-9 months
Tgfbr1	0.0117222	6.23279	0.42748	0.670389	0.872424	-6.12322	Trem2*R47H vs. B6	6-9 months
Vgf	0.024614	6.36194	0.425532	0.671801	0.872767	-6.12403	Trem2*R47H vs. B6	6-9 months
Wwc1	0.0125899	5.88911	0.422264	0.674173	0.874354	-6.12538	Trem2*R47H vs. B6	6-9 months
Bcl6	0.0204538	5.23931	0.393172	0.695429	0.876119	-6.13691	Trem2*R47H vs. B6	6-9 months
S100a11	0.0151653	5.7186	0.416096	0.678658	0.876119	-6.12789	Trem2*R47H vs. B6	6-9 months
Bok	0.0128674	5.57805	0.40259	0.688521	0.876119	-6.13326	Trem2*R47H vs. B6	6-9 months
Fryl	0.0120498	6.57751	0.413224	0.68075	0.876119	-6.12905	Trem2*R47H vs. B6	6-9 months
Gprc5b	0.011629	7.15045	0.389324	0.69826	0.876119	-6.13837	Trem2*R47H vs. B6	6-9 months
2410015M20Rik	0.00765844	7.31537	0.408003	0.684561	0.876119	-6.13113	Trem2*R47H vs. B6	6-9 months
Casc4	0.00585482	7.94038	0.388037	0.699208	0.876119	-6.13886	Trem2*R47H vs. B6	6-9 months
Stxbp1	0.00482023	9.75453	0.393026	0.695537	0.876119	-6.13696	Trem2*R47H vs. B6	6-9 months
Ntrk2	-0.00612431	8.8983	-0.399048	0.691116	0.876119	-6.13465	Trem2*R47H vs. B6	6-9 months
Farsb	-0.00658929	7.15044	-0.387312	0.699742	0.876119	-6.13913	Trem2*R47H vs. B6	6-9 months
Sec23ip	-0.00692152	6.58939	-0.417567	0.677587	0.876119	-6.12729	Trem2*R47H vs. B6	6-9 months
Gphn	-0.00743843	7.11998	-0.4012	0.689538	0.876119	-6.13381	Trem2*R47H vs. B6	6-9 months
Pik3r1	-0.00791882	6.77674	-0.390956	0.69706	0.876119	-6.13775	Trem2*R47H vs. B6	6-9 months
Mrps6	-0.00864691	7.19714	-0.396278	0.693148	0.876119	-6.13572	Trem2*R47H vs. B6	6-9 months
Amer3	-0.00895145	6.38725	-0.401287	0.689474	0.876119	-6.13377	Trem2*R47H vs. B6	6-9 months
Csf1	-0.00974411	6.13594	-0.395921	0.69341	0.876119	-6.13585	Trem2*R47H vs. B6	6-9 months
Dnajb4	-0.0102322	7.11471	-0.395481	0.693733	0.876119	-6.13602	Trem2*R47H vs. B6	6-9 months
Foxn2	-0.0105501	5.90286	-0.390324	0.697524	0.876119	-6.13799	Trem2*R47H vs. B6	6-9 months
Cers2	-0.0107109	6.5331	-0.404909	0.686823	0.876119	-6.13235	Trem2*R47H vs. B6	6-9 months
Acaa2	-0.0129071	5.58331	-0.402808	0.688361	0.876119	-6.13318	Trem2*R47H vs. B6	6-9 months
Ceacam1	-0.0315029	3.69093	-0.396631	0.692889	0.876119	-6.13558	Trem2*R47H vs. B6	6-9 months
Fam171a1	0.0114339	6.35769	0.379202	0.705727	0.88071	-6.14216	Trem2*R47H vs. B6	6-9 months
Tln1	0.00983155	5.97987	0.379306	0.705649	0.88071	-6.14212	Trem2*R47H vs. B6	6-9 months
Lrtm2	0.00999849	6.50647	0.368307	0.713795	0.881071	-6.14612	Trem2*R47H vs. B6	6-9 months
Appl2	0.00833521	7.62844	0.365957	0.71554	0.881071	-6.14696	Trem2*R47H vs. B6	6-9 months
Ppp3r1	0.00514657	9.35421	0.375132	0.708737	0.881071	-6.14365	Trem2*R47H vs. B6	6-9 months
Vsnl1	-0.00503063	9.55969	-0.375658	0.708348	0.881071	-6.14346	Trem2*R47H vs. B6	6-9 months
Mon2	-0.00599352	7.25473	-0.370823	0.711929	0.881071	-6.14521	Trem2*R47H vs. B6	6-9 months
Slc2a13	-0.00921841	7.08568	-0.36695	0.714803	0.881071	-6.1466	Trem2*R47H vs. B6	6-9 months
Snx29	-0.0111529	5.49117	-0.363316	0.717503	0.881071	-6.14789	Trem2*R47H vs. B6	6-9 months
Slc9a9	-0.0118186	6.66612	-0.365758	0.715688	0.881071	-6.14703	Trem2*R47H vs. B6	6-9 months
Myo1c	-0.0146942	4.98008	-0.368227	0.713855	0.881071	-6.14615	Trem2*R47H vs. B6	6-9 months
Psma5	-0.0396673	2.69995	-0.363173	0.717609	0.881071	-6.14794	Trem2*R47H vs. B6	6-9 months
Pbxip1	-0.0136784	5.07985	-0.360685	0.71946	0.881919	-6.14882	Trem2*R47H vs. B6	6-9 months
Scamp2	-0.0104933	5.36802	-0.355989	0.722957	0.883356	-6.15046	Trem2*R47H vs. B6	6-9 months
Abca7	-0.0129318	5.45515	-0.357536	0.721805	0.883356	-6.14992	Trem2*R47H vs. B6	6-9 months
Sox5	0.00944816	5.64306	0.350387	0.727138	0.887038	-6.15238	Trem2*R47H vs. B6	6-9 months
Tspan15	0.00942344	6.26456	0.345732	0.730618	0.889855	-6.15396	Trem2*R47H vs. B6	6-9 months
Kcnq5	0.00934692	6.36484	0.338157	0.736293	0.891029	-6.15648	Trem2*R47H vs. B6	6-9 months
Stx1a	0.00816333	7.42808	0.340314	0.734675	0.891029	-6.15577	Trem2*R47H vs. B6	6-9 months
Sv2a	-0.00542547	8.89249	-0.342595	0.732966	0.891029	-6.15501	Trem2*R47H vs. B6	6-9 months
Tmed10	-0.00598748	6.97057	-0.334377	0.73913	0.891029	-6.15772	Trem2*R47H vs. B6	6-9 months
Gss	-0.00864115	5.90949	-0.336262	0.737715	0.891029	-6.1571	Trem2*R47H vs. B6	6-9 months
Psmg1	-0.00889852	5.95952	-0.338623	0.735943	0.891029	-6.15633	Trem2*R47H vs. B6	6-9 months
Cldn5	-0.0208914	6.88778	-0.3335	0.739789	0.891029	-6.158	Trem2*R47H vs. B6	6-9 months
Parl	0.00679147	6.86923	0.326302	0.745204	0.895943	-6.16031	Trem2*R47H vs. B6	6-9 months
Hspa1b	-0.0306379	5.51217	-0.324945	0.746226	0.895943	-6.16074	Trem2*R47H vs. B6	6-9 months
Napb	-0.00389567	8.65182	-0.317551	0.751805	0.901217	-6.16305	Trem2*R47H vs. B6	6-9 months
Ptp4a2	-0.00513004	8.02266	-0.314489	0.754118	0.902567	-6.164	Trem2*R47H vs. B6	6-9 months
Evi2a	-0.00693968	7.22702	-0.312119	0.755911	0.90329	-6.16472	Trem2*R47H vs. B6	6-9 months
Atp8a2	-0.0071603	7.10797	-0.307969	0.759053	0.90562	-6.16597	Trem2*R47H vs. B6	6-9 months
Gtpbp4	-0.010547	5.45031	-0.302718	0.763035	0.908944	-6.16753	Trem2*R47H vs. B6	6-9 months
Synj1	0.00447343	8.39902	0.298619	0.766147	0.911223	-6.16873	Trem2*R47H vs. B6	6-9 months
Arhgap31	0.00885584	5.89411	0.284626	0.776801	0.911925	-6.1727	Trem2*R47H vs. B6	6-9 months
Spr	0.00675179	6.6264	0.282091	0.778736	0.911925	-6.1734	Trem2*R47H vs. B6	6-9 months
Abca2	0.00598922	8.10506	0.288009	0.774221	0.911925	-6.17176	Trem2*R47H vs. B6	6-9 months
Chn1	0.00484195	9.52449	0.282887	0.778128	0.911925	-6.17318	Trem2*R47H vs. B6	6-9 months
Dcaf8	0.00356077	7.71683	0.293207	0.770262	0.911925	-6.17029	Trem2*R47H vs. B6	6-9 months
Epha4	-0.00556743	6.8158	-0.2839	0.777355	0.911925	-6.1729	Trem2*R47H vs. B6	6-9 months
U2af2	-0.00670855	6.15587	-0.284836	0.77664	0.911925	-6.17265	Trem2*R47H vs. B6	6-9 months
Tmem176b	-0.0102654	5.90587	-0.291381	0.771652	0.911925	-6.17081	Trem2*R47H vs. B6	6-9 months
St18	-0.0112842	6.80905	-0.285576	0.776076	0.911925	-6.17244	Trem2*R47H vs. B6	6-9 months
Tmem176a	-0.0126672	5.16402	-0.288362	0.773952	0.911925	-6.17166	Trem2*R47H vs. B6	6-9 months
Aldh9a1	0.0050918	6.52388	0.27613	0.783291	0.913038	-6.17502	Trem2*R47H vs. B6	6-9 months
Cdc42se1	-0.00617633	6.37924	-0.278135	0.781757	0.913038	-6.17448	Trem2*R47H vs. B6	6-9 months
Trrap	-0.00745874	6.53098	-0.276264	0.783188	0.913038	-6.17499	Trem2*R47H vs. B6	6-9 months
Adpgk	0.00754861	5.54151	0.271541	0.786803	0.913648	-6.17625	Trem2*R47H vs. B6	6-9 months
Acsl5	0.00695565	6.72919	0.270735	0.78742	0.913648	-6.17646	Trem2*R47H vs. B6	6-9 months
Csrnp3	-0.00531128	6.99447	-0.272395	0.786149	0.913648	-6.17602	Trem2*R47H vs. B6	6-9 months
Atp6v1c1	-0.00383063	8.62792	-0.262182	0.793978	0.918484	-6.17868	Trem2*R47H vs. B6	6-9 months
Pecam1	-0.00914301	5.7123	-0.262148	0.794005	0.918484	-6.17869	Trem2*R47H vs. B6	6-9 months
Arhgef6	-0.00898946	5.61225	-0.257312	0.797719	0.921378	-6.17991	Trem2*R47H vs. B6	6-9 months
Slc41a1	0.0110687	5.57916	0.250135	0.803242	0.923106	-6.18168	Trem2*R47H vs. B6	6-9 months
Zdhhc9	0.0060553	6.63589	0.250525	0.802941	0.923106	-6.18159	Trem2*R47H vs. B6	6-9 months
Snx5	0.00440425	6.78172	0.247478	0.805289	0.923106	-6.18233	Trem2*R47H vs. B6	6-9 months
Atp6v0b	-0.00331752	8.50014	-0.247939	0.804933	0.923106	-6.18222	Trem2*R47H vs. B6	6-9 months
Ppp1r2	-0.00408803	8.04922	-0.249778	0.803517	0.923106	-6.18177	Trem2*R47H vs. B6	6-9 months
Uggt2	-0.00597738	6.28008	-0.245533	0.806788	0.923431	-6.18279	Trem2*R47H vs. B6	6-9 months
Prr5l	0.0119366	4.75238	0.235445	0.814575	0.925114	-6.18516	Trem2*R47H vs. B6	6-9 months
Chrm3	0.00906692	5.17607	0.24174	0.809714	0.925114	-6.18369	Trem2*R47H vs. B6	6-9 months
Esam	0.00670225	5.75285	0.231736	0.817443	0.925114	-6.186	Trem2*R47H vs. B6	6-9 months
Snx3	0.00547954	7.36176	0.22967	0.819042	0.925114	-6.18647	Trem2*R47H vs. B6	6-9 months
Dtna	0.00330563	7.9364	0.22945	0.819212	0.925114	-6.18651	Trem2*R47H vs. B6	6-9 months
Reep1	-0.00322432	7.80264	-0.234454	0.815341	0.925114	-6.18538	Trem2*R47H vs. B6	6-9 months
Rundc3a	-0.0034736	8.76083	-0.235506	0.814528	0.925114	-6.18514	Trem2*R47H vs. B6	6-9 months
Efcab14	-0.00478761	6.85139	-0.238432	0.812267	0.925114	-6.18447	Trem2*R47H vs. B6	6-9 months
Ndufa2	-0.00827306	5.59591	-0.23397	0.815715	0.925114	-6.18549	Trem2*R47H vs. B6	6-9 months
Ica1	-0.00348614	7.48553	-0.22774	0.820536	0.925233	-6.1869	Trem2*R47H vs. B6	6-9 months
Nucks1	0.00298887	8.33141	0.215515	0.830015	0.934535	-6.18953	Trem2*R47H vs. B6	6-9 months
Atp5a1	-0.00236735	9.83072	-0.207461	0.836274	0.938192	-6.19119	Trem2*R47H vs. B6	6-9 months
Lrrc49	-0.00370934	7.17963	-0.204984	0.838201	0.938192	-6.19169	Trem2*R47H vs. B6	6-9 months
Atg14	-0.00490168	6.29182	-0.206041	0.837378	0.938192	-6.19148	Trem2*R47H vs. B6	6-9 months
Daam2	-0.00845807	5.89728	-0.208904	0.835152	0.938192	-6.1909	Trem2*R47H vs. B6	6-9 months
Pop4	-0.00399603	6.51735	-0.202555	0.840091	0.938389	-6.19217	Trem2*R47H vs. B6	6-9 months
Cdh22	-0.00493095	6.18105	-0.201586	0.840846	0.938389	-6.19236	Trem2*R47H vs. B6	6-9 months
Bag2	-0.00669826	5.36786	-0.197661	0.843904	0.94042	-6.19313	Trem2*R47H vs. B6	6-9 months
Tspo	-0.0155221	3.65016	-0.192594	0.847855	0.94344	-6.19409	Trem2*R47H vs. B6	6-9 months
Slco2b1	0.00587927	5.38352	0.185354	0.853506	0.946956	-6.19542	Trem2*R47H vs. B6	6-9 months
Gabarapl1	-0.00255572	8.65723	-0.185439	0.85344	0.946956	-6.19541	Trem2*R47H vs. B6	6-9 months
Inppl1	0.0048316	6.13431	0.174009	0.862379	0.954958	-6.19741	Trem2*R47H vs. B6	6-9 months
Epas1	0.00376936	7.68621	0.172919	0.863232	0.954958	-6.19759	Trem2*R47H vs. B6	6-9 months
Glud1	0.00257464	8.72349	0.167847	0.867205	0.957959	-6.19844	Trem2*R47H vs. B6	6-9 months
Rhoq	0.00341286	6.71127	0.166202	0.868494	0.95799	-6.1987	Trem2*R47H vs. B6	6-9 months
Grn	0.00488165	5.86882	0.159102	0.874063	0.961599	-6.19983	Trem2*R47H vs. B6	6-9 months
Alcam	0.00320572	7.60916	0.15822	0.874755	0.961599	-6.19997	Trem2*R47H vs. B6	6-9 months
Ep300	0.00308804	6.90092	0.155582	0.876826	0.961599	-6.20037	Trem2*R47H vs. B6	6-9 months
Cnn3	0.00305745	7.21738	0.156364	0.876212	0.961599	-6.20025	Trem2*R47H vs. B6	6-9 months
Mical2	-0.0053984	7.8509	-0.151391	0.880118	0.963818	-6.201	Trem2*R47H vs. B6	6-9 months
Nhsl1	0.00376599	5.88553	0.143677	0.886183	0.963977	-6.2021	Trem2*R47H vs. B6	6-9 months
Edil3	-0.00276064	7.3062	-0.145838	0.884483	0.963977	-6.2018	Trem2*R47H vs. B6	6-9 months
Actr6	-0.00343465	6.53062	-0.148605	0.882307	0.963977	-6.2014	Trem2*R47H vs. B6	6-9 months
Podxl	-0.00584591	6.22163	-0.14314	0.886605	0.963977	-6.20218	Trem2*R47H vs. B6	6-9 months
Ahnak	-0.00627209	5.72518	-0.147648	0.88306	0.963977	-6.20154	Trem2*R47H vs. B6	6-9 months
Cggbp1	0.00243182	7.12889	0.140923	0.88835	0.964494	-6.20249	Trem2*R47H vs. B6	6-9 months
Clic1	0.00371242	6.01288	0.139279	0.889644	0.964521	-6.20271	Trem2*R47H vs. B6	6-9 months
Fermt2	0.00294265	7.62042	0.136795	0.891599	0.965264	-6.20305	Trem2*R47H vs. B6	6-9 months
Eps8	0.00293647	6.80358	0.127366	0.899029	0.971923	-6.20426	Trem2*R47H vs. B6	6-9 months
Col9a2	0.00504968	5.26916	0.119984	0.904852	0.974903	-6.20515	Trem2*R47H vs. B6	6-9 months
Sun2	0.0047981	5.06888	0.108851	0.913644	0.974903	-6.20639	Trem2*R47H vs. B6	6-9 months
Snrnp48	0.00423335	5.50538	0.101376	0.919552	0.974903	-6.20716	Trem2*R47H vs. B6	6-9 months
Tnfaip8	0.0037677	5.4025	0.10831	0.914071	0.974903	-6.20645	Trem2*R47H vs. B6	6-9 months
Ppp1cc	0.00257203	8.10479	0.109142	0.913414	0.974903	-6.20636	Trem2*R47H vs. B6	6-9 months
Tsnax	0.00168471	7.79736	0.0946477	0.924875	0.974903	-6.2078	Trem2*R47H vs. B6	6-9 months
Cnksr2	0.00159449	8.70073	0.09998	0.920656	0.974903	-6.20729	Trem2*R47H vs. B6	6-9 months
Ywhag	0.00135564	9.77786	0.1056	0.916213	0.974903	-6.20673	Trem2*R47H vs. B6	6-9 months
Slc44a1	-0.00147541	7.69868	-0.110445	0.912384	0.974903	-6.20622	Trem2*R47H vs. B6	6-9 months
Mtf2	-0.00191924	7.45384	-0.103178	0.918127	0.974903	-6.20698	Trem2*R47H vs. B6	6-9 months
Arhgap5	-0.00197386	8.32722	-0.0966607	0.923282	0.974903	-6.20761	Trem2*R47H vs. B6	6-9 months
Pcsk2	-0.00227269	7.68325	-0.112132	0.911051	0.974903	-6.20604	Trem2*R47H vs. B6	6-9 months
Bbx	-0.00232494	5.93886	-0.0963646	0.923516	0.974903	-6.20764	Trem2*R47H vs. B6	6-9 months
Kcnip4	-0.0025039	7.79548	-0.11787	0.90652	0.974903	-6.20539	Trem2*R47H vs. B6	6-9 months
Snap29	-0.00375923	5.84147	-0.119954	0.904876	0.974903	-6.20515	Trem2*R47H vs. B6	6-9 months
Thap1	-0.00383702	5.63942	-0.111399	0.91163	0.974903	-6.20612	Trem2*R47H vs. B6	6-9 months
Ezr	-0.00410395	5.21854	-0.103624	0.917774	0.974903	-6.20693	Trem2*R47H vs. B6	6-9 months
St6gal1	-0.00502171	5.49766	-0.0956621	0.924072	0.974903	-6.2077	Trem2*R47H vs. B6	6-9 months
Cyp27a1	-0.00537144	4.28977	-0.0907352	0.927971	0.976812	-6.20815	Trem2*R47H vs. B6	6-9 months
Arpc1b	0.00311025	5.5639	0.0750152	0.940424	0.978395	-6.20942	Trem2*R47H vs. B6	6-9 months
Stxbp5l	0.00153923	6.57927	0.0810989	0.935603	0.978395	-6.20896	Trem2*R47H vs. B6	6-9 months
Wac	0.0010169	7.82421	0.0721432	0.942701	0.978395	-6.20963	Trem2*R47H vs. B6	6-9 months
Sult4a1	-0.000876902	9.03239	-0.07205	0.942775	0.978395	-6.20963	Trem2*R47H vs. B6	6-9 months
Psmc1	-0.00121755	7.85046	-0.0850656	0.932461	0.978395	-6.20864	Trem2*R47H vs. B6	6-9 months
Ktn1	-0.00129551	7.46249	-0.0735981	0.941548	0.978395	-6.20952	Trem2*R47H vs. B6	6-9 months
Lats2	-0.0019685	6.48217	-0.0773433	0.938579	0.978395	-6.20925	Trem2*R47H vs. B6	6-9 months
Atl3	-0.00199973	6.01746	-0.076904	0.938927	0.978395	-6.20928	Trem2*R47H vs. B6	6-9 months
Nmral1	-0.00204892	6.12551	-0.0709631	0.943637	0.978395	-6.20971	Trem2*R47H vs. B6	6-9 months
Fubp3	-0.00212044	5.81892	-0.0775334	0.938428	0.978395	-6.20924	Trem2*R47H vs. B6	6-9 months
Gng11	-0.00327218	6.42309	-0.085879	0.931816	0.978395	-6.20857	Trem2*R47H vs. B6	6-9 months
Agbl4	0.00220303	5.38329	0.0666792	0.947034	0.9786	-6.21	Trem2*R47H vs. B6	6-9 months
Nudt9	0.00177474	6.4642	0.0658438	0.947697	0.9786	-6.21005	Trem2*R47H vs. B6	6-9 months
Heca	0.00166926	6.41247	0.0673465	0.946505	0.9786	-6.20995	Trem2*R47H vs. B6	6-9 months
Sla	0.00341187	4.05337	0.0620842	0.950679	0.980347	-6.21029	Trem2*R47H vs. B6	6-9 months
Mfsd8	0.00229033	4.92195	0.0550619	0.956252	0.984758	-6.21069	Trem2*R47H vs. B6	6-9 months
Tmem168	0.00174468	5.46908	0.0517846	0.958853	0.986101	-6.21086	Trem2*R47H vs. B6	6-9 months
Tgfbr2	-0.00173388	5.34304	-0.0466853	0.962902	0.988926	-6.2111	Trem2*R47H vs. B6	6-9 months
Ccdc117	0.00185775	6.20923	0.0411862	0.967269	0.990589	-6.21134	Trem2*R47H vs. B6	6-9 months
Chrac1	0.0017776	4.98064	0.039373	0.968709	0.990589	-6.21141	Trem2*R47H vs. B6	6-9 months
Picalm	-0.00065152	7.78777	-0.0380815	0.969735	0.990589	-6.21146	Trem2*R47H vs. B6	6-9 months
Prex1	-0.00185662	4.83968	-0.0389434	0.96905	0.990589	-6.21143	Trem2*R47H vs. B6	6-9 months
Qk	-0.000678504	9.32546	-0.0354776	0.971803	0.99137	-6.21155	Trem2*R47H vs. B6	6-9 months
Npc1	-0.000535617	6.91583	-0.0295975	0.976475	0.993469	-6.21174	Trem2*R47H vs. B6	6-9 months
Mgst3	-0.000613673	8.12544	-0.0300561	0.976111	0.993469	-6.21172	Trem2*R47H vs. B6	6-9 months
Gnai2	-0.00035495	8.56692	-0.025498	0.979733	0.994408	-6.21185	Trem2*R47H vs. B6	6-9 months
Ptpn5	-0.000638712	7.42903	-0.0251432	0.980015	0.994408	-6.21186	Trem2*R47H vs. B6	6-9 months
Fat1	0.00077214	5.76527	0.0219616	0.982543	0.995644	-6.21193	Trem2*R47H vs. B6	6-9 months
Dip2b	0.000308463	7.63844	0.0202982	0.983865	0.995656	-6.21196	Trem2*R47H vs. B6	6-9 months
Nfe2l2	0.00136601	4.1057	0.0182031	0.98553	0.996015	-6.212	Trem2*R47H vs. B6	6-9 months
Herpud2	0.000240562	7.37246	0.0141275	0.98877	0.996638	-6.21207	Trem2*R47H vs. B6	6-9 months
Lyrm9	-0.000419221	5.96231	-0.0153678	0.987784	0.996638	-6.21205	Trem2*R47H vs. B6	6-9 months
Syt13	0.000268283	7.76342	0.010706	0.99149	0.998056	-6.21211	Trem2*R47H vs. B6	6-9 months
Bag3	0.000403083	4.58572	0.00733272	0.994171	0.998111	-6.21214	Trem2*R47H vs. B6	6-9 months
Mef2c	0.000241362	8.81836	0.00886028	0.992957	0.998111	-6.21213	Trem2*R47H vs. B6	6-9 months
Ogfod3	-0.000145331	5.45766	-0.00453298	0.996397	0.999026	-6.21215	Trem2*R47H vs. B6	6-9 months
Furin	-1.58335e-05	6.06796	-0.000565406	0.999551	0.999551	-6.21216	Trem2*R47H vs. B6	6-9 months
Bdh1	-4.46223e-05	5.64278	-0.00155316	0.998765	0.999551	-6.21216	Trem2*R47H vs. B6	6-9 months

## Sheet: 10_14months_Trem2R47H_vs_B6
GeneSymbol	logFC	AveExpr	t	P.Value	adj.P.Val	B	Comparsion	Age
Ctss	-0.177385	7.05084	-7.12483	8.68736e-10	6.60239e-07	12.1094	Trem2*R47H vs. B6	10-14 months
Tyrobp	-0.190871	6.12807	-6.45474	1.37073e-08	5.20877e-06	9.49649	Trem2*R47H vs. B6	10-14 months
C1qc	-0.186747	6.32807	-6.08357	6.18007e-08	1.56562e-05	8.07066	Trem2*R47H vs. B6	10-14 months
C1qb	-0.192639	6.87559	-5.55894	4.99133e-07	9.48352e-05	6.09539	Trem2*R47H vs. B6	10-14 months
C1qa	-0.190858	6.10594	-4.92664	5.6905e-06	0.000864957	3.80144	Trem2*R47H vs. B6	10-14 months
Cyba	-0.140586	5.44599	-3.90077	0.00022329	0.0282834	0.373734	Trem2*R47H vs. B6	10-14 months
Laptm5	-0.0948581	6.14761	-3.71615	0.000412489	0.0447846	-0.193189	Trem2*R47H vs. B6	10-14 months
Plekhh1	0.0765066	6.6272	3.6113	0.000580232	0.0551221	-0.507224	Trem2*R47H vs. B6	10-14 months
Pard3	0.102403	5.63947	3.37569	0.00122378	0.103341	-1.19065	Trem2*R47H vs. B6	10-14 months
B2m	-0.132546	8.33679	-3.22208	0.00195909	0.135356	-1.61877	Trem2*R47H vs. B6	10-14 months
Trem2	-0.250698	3.17656	-3.23364	0.00189179	0.135356	-1.58705	Trem2*R47H vs. B6	10-14 months
Mlc1	-0.0725317	6.70911	-3.18739	0.00217476	0.137735	-1.71345	Trem2*R47H vs. B6	10-14 months
Pak3	0.0699738	6.51835	3.13445	0.00254722	0.148915	-1.85653	Trem2*R47H vs. B6	10-14 months
Lamp2	-0.055332	7.76876	-3.08481	0.00294983	0.149458	-1.98905	Trem2*R47H vs. B6	10-14 months
Acaa2	-0.0993273	5.58331	-3.09984	0.00282211	0.149458	-1.94911	Trem2*R47H vs. B6	10-14 months
Slc44a1	0.0390159	7.69868	2.92062	0.00474388	0.225334	-2.41606	Trem2*R47H vs. B6	10-14 months
Prex2	-0.0738565	6.67816	-2.86802	0.00550489	0.246101	-2.54907	Trem2*R47H vs. B6	10-14 months
Ica1	0.0435746	7.48553	2.84662	0.00584562	0.246815	-2.60265	Trem2*R47H vs. B6	10-14 months
Fam171a1	0.0844919	6.35769	2.80215	0.00661646	0.251425	-2.71298	Trem2*R47H vs. B6	10-14 months
Ndrg1	0.0566253	7.51833	2.8168	0.00635277	0.251425	-2.67678	Trem2*R47H vs. B6	10-14 months
Fstl1	0.0659071	6.53865	2.72031	0.0082839	0.286171	-2.91245	Trem2*R47H vs. B6	10-14 months
Cd63	-0.0485342	7.54126	-2.72283	0.00822729	0.286171	-2.90638	Trem2*R47H vs. B6	10-14 months
Efcab14	0.0538257	6.85139	2.68062	0.00922385	0.304788	-3.00749	Trem2*R47H vs. B6	10-14 months
Klk6	0.170058	3.60577	2.60558	0.0112712	0.317263	-3.18411	Trem2*R47H vs. B6	10-14 months
Faxc	0.0455635	6.76357	2.61398	0.0110231	0.317263	-3.16455	Trem2*R47H vs. B6	10-14 months
Igfbp5	-0.060399	7.16728	-2.64293	0.0102054	0.317263	-3.0967	Trem2*R47H vs. B6	10-14 months
Sla	-0.143224	4.05337	-2.60618	0.0112534	0.317263	-3.18273	Trem2*R47H vs. B6	10-14 months
Gjb1	0.113935	5.3306	2.56852	0.0124274	0.333374	-3.26984	Trem2*R47H vs. B6	10-14 months
Cd81	-0.0419192	9.04108	-2.55961	0.0127209	0.333374	-3.29029	Trem2*R47H vs. B6	10-14 months
Naga	-0.0585003	6.1997	-2.52334	0.0139817	0.354203	-3.37298	Trem2*R47H vs. B6	10-14 months
Plp1	0.0542453	10.0923	2.5106	0.0144508	0.354278	-3.40181	Trem2*R47H vs. B6	10-14 months
Flt1	0.131594	5.3934	2.49573	0.015016	0.356631	-3.43529	Trem2*R47H vs. B6	10-14 months
Snca	0.0541537	7.22023	2.47033	0.0160277	0.358267	-3.4921	Trem2*R47H vs. B6	10-14 months
Gria3	0.0420741	8.57548	2.47653	0.0157751	0.358267	-3.47826	Trem2*R47H vs. B6	10-14 months
Bmpr1b	-0.0683253	6.08176	-2.45004	0.0168794	0.366524	-3.53713	Trem2*R47H vs. B6	10-14 months
Slc9a9	0.0784772	6.66612	2.42869	0.0178192	0.376182	-3.58417	Trem2*R47H vs. B6	10-14 months
Atp5j2	-0.0751687	5.76031	-2.40413	0.0189579	0.389405	-3.63787	Trem2*R47H vs. B6	10-14 months
Rras	-0.112088	4.36491	-2.37928	0.020176	0.40352	-3.69174	Trem2*R47H vs. B6	10-14 months
Gnai2	-0.0327896	8.56692	-2.35546	0.0214091	0.406651	-3.74295	Trem2*R47H vs. B6	10-14 months
Fam213a	-0.0430493	7.77791	-2.33952	0.0222709	0.406651	-3.77696	Trem2*R47H vs. B6	10-14 months
Aldh7a1	-0.0525328	6.50237	-2.33586	0.0224728	0.406651	-3.78473	Trem2*R47H vs. B6	10-14 months
Cox6c	-0.199251	3.21482	-2.34955	0.0217252	0.406651	-3.75558	Trem2*R47H vs. B6	10-14 months
Itgb5	-0.0451934	6.98079	-2.30757	0.0240917	0.425806	-3.84454	Trem2*R47H vs. B6	10-14 months
Mbp	0.0695512	8.37053	2.28005	0.025765	0.43809	-3.90214	Trem2*R47H vs. B6	10-14 months
Ift27	-0.0537668	5.98122	-2.26821	0.0265156	0.43809	-3.92672	Trem2*R47H vs. B6	10-14 months
Stom	-0.0904339	5.41873	-2.26821	0.026516	0.43809	-3.92673	Trem2*R47H vs. B6	10-14 months
Mob1a	-0.062665	5.81954	-2.24902	0.0277736	0.443208	-3.96635	Trem2*R47H vs. B6	10-14 months
Tspo	-0.180998	3.65016	-2.24577	0.0279921	0.443208	-3.97304	Trem2*R47H vs. B6	10-14 months
Reep1	0.0307036	7.80264	2.23259	0.0288926	0.44813	-4.00006	Trem2*R47H vs. B6	10-14 months
Got1	0.0247895	8.94321	2.18828	0.0321093	0.451909	-4.08989	Trem2*R47H vs. B6	10-14 months
Ybx1	-0.0386917	7.89435	-2.20811	0.0306324	0.451909	-4.04987	Trem2*R47H vs. B6	10-14 months
Urod	-0.0439533	7.16273	-2.20142	0.0311241	0.451909	-4.06341	Trem2*R47H vs. B6	10-14 months
Mgst3	-0.0448341	8.12544	-2.19586	0.0315375	0.451909	-4.07463	Trem2*R47H vs. B6	10-14 months
Pla2g16	-0.0495014	6.88026	-2.19351	0.0317136	0.451909	-4.07936	Trem2*R47H vs. B6	10-14 months
Gpr62	0.0670118	5.43842	2.06711	0.0425564	0.455329	-4.32754	Trem2*R47H vs. B6	10-14 months
Cdh20	0.0608786	5.65283	2.11436	0.0381757	0.455329	-4.23626	Trem2*R47H vs. B6	10-14 months
Mobp	0.0535665	8.75426	2.00963	0.0484647	0.455329	-4.43612	Trem2*R47H vs. B6	10-14 months
Usp31	0.0522134	7.19495	2.1142	0.0381898	0.455329	-4.23657	Trem2*R47H vs. B6	10-14 months
Itgb8	0.0491545	6.29407	2.08255	0.0410796	0.455329	-4.29791	Trem2*R47H vs. B6	10-14 months
Nrxn3	0.0441195	7.62688	2.01703	0.0476661	0.455329	-4.42228	Trem2*R47H vs. B6	10-14 months
Prr18	0.0440209	7.00196	2.01468	0.0479187	0.455329	-4.42668	Trem2*R47H vs. B6	10-14 months
Atp2b1	0.0377877	9.0971	2.09874	0.0395785	0.455329	-4.26663	Trem2*R47H vs. B6	10-14 months
Cplx1	0.0344392	7.91276	2.02356	0.0469718	0.455329	-4.41005	Trem2*R47H vs. B6	10-14 months
Stx1b	0.0332095	8.94463	2.14194	0.035805	0.455329	-4.18217	Trem2*R47H vs. B6	10-14 months
Adprh	0.0298836	7.425	2.12854	0.0369403	0.455329	-4.20852	Trem2*R47H vs. B6	10-14 months
Sult4a1	0.0255554	9.03239	2.09974	0.0394872	0.455329	-4.26469	Trem2*R47H vs. B6	10-14 months
Cox7a2l	-0.0319759	8.29905	-2.10151	0.0393264	0.455329	-4.26126	Trem2*R47H vs. B6	10-14 months
Glod4	-0.036143	6.52853	-2.00904	0.0485285	0.455329	-4.43721	Trem2*R47H vs. B6	10-14 months
Snx5	-0.0376115	6.78172	-2.11341	0.0382599	0.455329	-4.23812	Trem2*R47H vs. B6	10-14 months
Gja1	-0.0458363	8.25172	-2.08273	0.041062	0.455329	-4.29755	Trem2*R47H vs. B6	10-14 months
Tatdn3	-0.0510964	6.79071	-2.14295	0.0357204	0.455329	-4.18017	Trem2*R47H vs. B6	10-14 months
Aldh6a1	-0.0524808	6.00919	-2.05088	0.0441583	0.455329	-4.35847	Trem2*R47H vs. B6	10-14 months
Clic1	-0.0550966	6.01288	-2.06705	0.0425617	0.455329	-4.32764	Trem2*R47H vs. B6	10-14 months
Nmral1	-0.0593962	6.12551	-2.05715	0.0435333	0.455329	-4.34655	Trem2*R47H vs. B6	10-14 months
Mcl1	-0.0602236	6.74768	-2.04967	0.0442791	0.455329	-4.36076	Trem2*R47H vs. B6	10-14 months
Mapkapk2	-0.0629493	5.43671	-2.17699	0.0329777	0.455329	-4.11253	Trem2*R47H vs. B6	10-14 months
Sox9	-0.0631139	6.49043	-2.14752	0.0353412	0.455329	-4.17115	Trem2*R47H vs. B6	10-14 months
Tm4sf1	-0.0683818	5.57616	-2.04602	0.0446476	0.455329	-4.36769	Trem2*R47H vs. B6	10-14 months
Ezr	-0.0797491	5.21854	-2.01365	0.0480293	0.455329	-4.4286	Trem2*R47H vs. B6	10-14 months
Fam107b	-0.0935603	6.21442	-2.03593	0.0456787	0.455329	-4.38676	Trem2*R47H vs. B6	10-14 months
Lrp4	-0.184942	3.28438	-2.0092	0.0485119	0.455329	-4.43693	Trem2*R47H vs. B6	10-14 months
Tmem128	-0.0358374	6.84792	-1.98892	0.0507593	0.470452	-4.47457	Trem2*R47H vs. B6	10-14 months
Lrrc49	0.0356858	7.17963	1.97205	0.0526971	0.480562	-4.50564	Trem2*R47H vs. B6	10-14 months
Grn	-0.0603119	5.86882	-1.96567	0.0534465	0.480562	-4.51733	Trem2*R47H vs. B6	10-14 months
Slc25a20	-0.0711784	5.2645	-1.96313	0.053747	0.480562	-4.52197	Trem2*R47H vs. B6	10-14 months
Ermn	0.0527159	7.81956	1.95205	0.0550765	0.483231	-4.54218	Trem2*R47H vs. B6	10-14 months
Pcsk6	-0.0603962	5.93022	-1.95007	0.0553173	0.483231	-4.54578	Trem2*R47H vs. B6	10-14 months
Pbxip1	-0.0735138	5.07985	-1.93848	0.0567425	0.490049	-4.56678	Trem2*R47H vs. B6	10-14 months
Amer3	-0.0430665	6.38725	-1.93064	0.0577236	0.490386	-4.58091	Trem2*R47H vs. B6	10-14 months
U2af2	-0.0454061	6.15587	-1.92788	0.0580721	0.490386	-4.58586	Trem2*R47H vs. B6	10-14 months
Tmem63a	0.058859	5.80358	1.91324	0.0599538	0.499106	-4.6121	Trem2*R47H vs. B6	10-14 months
Usp54	0.0443139	7.14105	1.90619	0.0608783	0.499106	-4.62468	Trem2*R47H vs. B6	10-14 months
Med14	0.0438695	6.62006	1.9047	0.0610749	0.499106	-4.62732	Trem2*R47H vs. B6	10-14 months
Eps8	-0.0437305	6.80358	-1.89676	0.0621331	0.502352	-4.64142	Trem2*R47H vs. B6	10-14 months
Arhgef6	0.0656432	5.61225	1.87895	0.0645631	0.508126	-4.67284	Trem2*R47H vs. B6	10-14 months
Lats2	-0.0477691	6.48217	-1.87687	0.0648529	0.508126	-4.6765	Trem2*R47H vs. B6	10-14 months
Per1	-0.151879	6.38733	-1.88277	0.0640362	0.508126	-4.66614	Trem2*R47H vs. B6	10-14 months
Apoe	-0.0355127	8.79458	-1.86476	0.0665564	0.510732	-4.69769	Trem2*R47H vs. B6	10-14 months
Lmo2	-0.0562935	6.29078	-1.86025	0.0672015	0.510732	-4.70556	Trem2*R47H vs. B6	10-14 months
Lcp1	-0.0716542	5.00732	-1.86505	0.0665159	0.510732	-4.69719	Trem2*R47H vs. B6	10-14 months
Hip1	0.0680931	5.92274	1.84632	0.0692246	0.510783	-4.72974	Trem2*R47H vs. B6	10-14 months
Acadsb	-0.034714	6.89777	-1.85344	0.0681843	0.510783	-4.7174	Trem2*R47H vs. B6	10-14 months
Olfm3	-0.0474859	7.3222	-1.85046	0.0686175	0.510783	-4.72256	Trem2*R47H vs. B6	10-14 months
Hsph1	0.0631661	8.08355	1.83836	0.0704028	0.514012	-4.74347	Trem2*R47H vs. B6	10-14 months
Syn2	-0.02816	8.44776	-1.82979	0.0716911	0.514012	-4.75821	Trem2*R47H vs. B6	10-14 months
Pvalb	-0.0588955	8.16863	-1.83106	0.0714999	0.514012	-4.75604	Trem2*R47H vs. B6	10-14 months
Efhd1	-0.0408682	6.45879	-1.81027	0.0746986	0.53057	-4.79154	Trem2*R47H vs. B6	10-14 months
Gpc1	0.048834	6.8748	1.7956	0.0770272	0.53707	-4.81637	Trem2*R47H vs. B6	10-14 months
Appl2	-0.0409389	7.62844	-1.79742	0.0767351	0.53707	-4.8133	Trem2*R47H vs. B6	10-14 months
Synj1	0.026654	8.39902	1.77926	0.0796928	0.538357	-4.84382	Trem2*R47H vs. B6	10-14 months
Nfia	-0.0442336	6.54507	-1.77304	0.0807268	0.538357	-4.8542	Trem2*R47H vs. B6	10-14 months
Zfp592	-0.0570415	5.83236	-1.776	0.0802334	0.538357	-4.84927	Trem2*R47H vs. B6	10-14 months
Ndufa5	-0.0744849	4.69482	-1.77586	0.0802572	0.538357	-4.84951	Trem2*R47H vs. B6	10-14 months
Sun2	-0.0781481	5.06888	-1.77288	0.0807535	0.538357	-4.85447	Trem2*R47H vs. B6	10-14 months
Vsnl1	0.0235531	9.55969	1.75881	0.0831357	0.549419	-4.87785	Trem2*R47H vs. B6	10-14 months
Rdx	0.0259849	7.62027	1.74924	0.0847893	0.555516	-4.89366	Trem2*R47H vs. B6	10-14 months
Eri2	-0.0609737	4.89421	-1.73568	0.0871769	0.566278	-4.9159	Trem2*R47H vs. B6	10-14 months
Trappc4	0.036307	6.24176	1.72592	0.0889309	0.572775	-4.93183	Trem2*R47H vs. B6	10-14 months
Inpp4a	0.0259911	7.61147	1.71943	0.0901132	0.575513	-4.94237	Trem2*R47H vs. B6	10-14 months
Bex1	-0.0255764	8.27492	-1.7139	0.0911296	0.577154	-4.95132	Trem2*R47H vs. B6	10-14 months
Imp3	-0.0274404	7.27716	-1.69724	0.0942519	0.582369	-4.97814	Trem2*R47H vs. B6	10-14 months
Rfx4	-0.0576625	5.30109	-1.70181	0.0933867	0.582369	-4.9708	Trem2*R47H vs. B6	10-14 months
Enpp2	-0.0685745	7.9288	-1.69929	0.0938625	0.582369	-4.97484	Trem2*R47H vs. B6	10-14 months
Mfsd8	0.0703146	4.92195	1.69044	0.0955511	0.585636	-4.98901	Trem2*R47H vs. B6	10-14 months
Cldn5	0.104951	6.88778	1.67539	0.0984777	0.590197	-5.01293	Trem2*R47H vs. B6	10-14 months
Adora2a	0.0639384	5.43778	1.67589	0.0983796	0.590197	-5.01214	Trem2*R47H vs. B6	10-14 months
Hint2	-0.0335156	6.93031	-1.67464	0.098625	0.590197	-5.01411	Trem2*R47H vs. B6	10-14 months
Nptx2	0.10405	5.5191	1.66513	0.100515	0.593245	-5.02913	Trem2*R47H vs. B6	10-14 months
Wwc1	0.0495038	5.88911	1.66035	0.101476	0.593245	-5.03665	Trem2*R47H vs. B6	10-14 months
Qk	0.0317933	9.32546	1.66241	0.101061	0.593245	-5.03341	Trem2*R47H vs. B6	10-14 months
Cct3	-0.0325109	7.23463	-1.65584	0.10239	0.594017	-5.04372	Trem2*R47H vs. B6	10-14 months
Pde8a	0.0937257	4.46529	1.62016	0.109855	0.597024	-5.09906	Trem2*R47H vs. B6	10-14 months
Cers2	0.0435686	6.5331	1.64705	0.10419	0.597024	-5.05747	Trem2*R47H vs. B6	10-14 months
Il1rap	0.0388456	6.80918	1.62316	0.109209	0.597024	-5.09444	Trem2*R47H vs. B6	10-14 months
Abca2	0.033642	8.10506	1.61777	0.110369	0.597024	-5.10272	Trem2*R47H vs. B6	10-14 months
Arhgap44	0.0276212	7.39243	1.62242	0.109368	0.597024	-5.09558	Trem2*R47H vs. B6	10-14 months
Amer2	-0.027607	7.52491	-1.63287	0.107146	0.597024	-5.07947	Trem2*R47H vs. B6	10-14 months
Nudt21	-0.0324021	6.56537	-1.61684	0.110571	0.597024	-5.10415	Trem2*R47H vs. B6	10-14 months
Arhgap5	-0.0329441	8.32722	-1.61328	0.111342	0.597024	-5.10959	Trem2*R47H vs. B6	10-14 months
Klhl21	-0.0764169	5.13681	-1.62482	0.108856	0.597024	-5.0919	Trem2*R47H vs. B6	10-14 months
Aph1a	-0.0822041	4.55351	-1.62653	0.108491	0.597024	-5.08926	Trem2*R47H vs. B6	10-14 months
Cdc42ep4	-0.0934003	4.67729	-1.61233	0.111549	0.597024	-5.11105	Trem2*R47H vs. B6	10-14 months
Arpc1b	-0.0661951	5.5639	-1.59654	0.115033	0.611364	-5.13507	Trem2*R47H vs. B6	10-14 months
Scn8a	0.0372325	7.45677	1.58065	0.118627	0.618068	-5.15903	Trem2*R47H vs. B6	10-14 months
Sestd1	-0.0300278	7.0934	-1.58107	0.11853	0.618068	-5.1584	Trem2*R47H vs. B6	10-14 months
Tgfbr2	-0.0586875	5.34304	-1.58018	0.118734	0.618068	-5.15973	Trem2*R47H vs. B6	10-14 months
Tshz1	0.108457	4.84422	1.57284	0.120425	0.618398	-5.17072	Trem2*R47H vs. B6	10-14 months
Myl12a	-0.14166	3.29468	-1.57321	0.120339	0.618398	-5.17016	Trem2*R47H vs. B6	10-14 months
Kank1	0.0599947	5.30696	1.54254	0.127611	0.621638	-5.21558	Trem2*R47H vs. B6	10-14 months
Ugt8a	0.0589754	6.93933	1.524	0.132174	0.621638	-5.24262	Trem2*R47H vs. B6	10-14 months
Vamp1	0.0509281	8.00662	1.53184	0.130229	0.621638	-5.23122	Trem2*R47H vs. B6	10-14 months
Gab1	0.0492392	5.98576	1.52359	0.132276	0.621638	-5.24321	Trem2*R47H vs. B6	10-14 months
Zfp536	0.0485831	5.93009	1.51292	0.134961	0.621638	-5.25863	Trem2*R47H vs. B6	10-14 months
Rasal2	0.0373925	6.63111	1.51937	0.133334	0.621638	-5.24933	Trem2*R47H vs. B6	10-14 months
Agl	0.0298576	6.72521	1.53771	0.128788	0.621638	-5.22265	Trem2*R47H vs. B6	10-14 months
Pcdh9	0.0235275	8.33819	1.53491	0.129473	0.621638	-5.22674	Trem2*R47H vs. B6	10-14 months
Psma4	-0.0250768	7.3359	-1.5583	0.123833	0.621638	-5.19235	Trem2*R47H vs. B6	10-14 months
Ppp4r2	-0.0276228	7.5223	-1.539	0.128472	0.621638	-5.22076	Trem2*R47H vs. B6	10-14 months
Gtf2h3	-0.0375381	5.6618	-1.51578	0.134239	0.621638	-5.25452	Trem2*R47H vs. B6	10-14 months
Foxn2	-0.0417317	5.90286	-1.54395	0.127269	0.621638	-5.2135	Trem2*R47H vs. B6	10-14 months
Lhfpl2	-0.0499149	5.77479	-1.53451	0.129573	0.621638	-5.22733	Trem2*R47H vs. B6	10-14 months
Bag2	-0.0513205	5.36786	-1.51443	0.134578	0.621638	-5.25646	Trem2*R47H vs. B6	10-14 months
Abca7	-0.0552993	5.45515	-1.52891	0.130954	0.621638	-5.23549	Trem2*R47H vs. B6	10-14 months
Plekha7	-0.0595664	5.21073	-1.53685	0.128999	0.621638	-5.22391	Trem2*R47H vs. B6	10-14 months
Ccdc117	-0.0693531	6.20923	-1.53756	0.128825	0.621638	-5.22287	Trem2*R47H vs. B6	10-14 months
Esam	0.0433579	5.75285	1.49914	0.138494	0.622814	-5.27841	Trem2*R47H vs. B6	10-14 months
Rab6b	0.0298283	8.31473	1.50468	0.137065	0.622814	-5.27048	Trem2*R47H vs. B6	10-14 months
Ppid	-0.0268784	7.45359	-1.50253	0.137619	0.622814	-5.27356	Trem2*R47H vs. B6	10-14 months
Serping1	-0.0803796	4.79135	-1.50187	0.137787	0.622814	-5.2745	Trem2*R47H vs. B6	10-14 months
Lrtm2	-0.0405294	6.50647	-1.49295	0.140103	0.626343	-5.28723	Trem2*R47H vs. B6	10-14 months
Vgf	0.0859035	6.36194	1.48511	0.142162	0.628159	-5.29835	Trem2*R47H vs. B6	10-14 months
Arhgdib	-0.0430203	5.7764	-1.48699	0.141668	0.628159	-5.2957	Trem2*R47H vs. B6	10-14 months
Anln	0.0498963	6.50846	1.48121	0.143197	0.629073	-5.30387	Trem2*R47H vs. B6	10-14 months
Gabrd	-0.0380467	6.9541	-1.47743	0.144205	0.629861	-5.30921	Trem2*R47H vs. B6	10-14 months
Prr5l	0.0738474	4.75238	1.45662	0.149852	0.637797	-5.33834	Trem2*R47H vs. B6	10-14 months
Ano6	0.0528405	4.96479	1.43137	0.156932	0.637797	-5.37316	Trem2*R47H vs. B6	10-14 months
Mtmr10	0.051772	5.2852	1.44027	0.154406	0.637797	-5.36095	Trem2*R47H vs. B6	10-14 months
Slc2a13	0.0363061	7.08568	1.44521	0.15302	0.637797	-5.35415	Trem2*R47H vs. B6	10-14 months
Casc4	0.0217451	7.94038	1.44118	0.154149	0.637797	-5.3597	Trem2*R47H vs. B6	10-14 months
Ppp3r1	0.0200669	9.35421	1.46267	0.148192	0.637797	-5.32991	Trem2*R47H vs. B6	10-14 months
Ran	0.0187535	7.63745	1.45443	0.150456	0.637797	-5.34139	Trem2*R47H vs. B6	10-14 months
Nucks1	-0.0199231	8.33141	-1.43657	0.155452	0.637797	-5.36603	Trem2*R47H vs. B6	10-14 months
Bola3	-0.034545	6.31222	-1.43643	0.155492	0.637797	-5.36623	Trem2*R47H vs. B6	10-14 months
Hspa2	-0.0498487	5.95995	-1.43138	0.15693	0.637797	-5.37315	Trem2*R47H vs. B6	10-14 months
Tmcc1	-0.0498738	5.58817	-1.45597	0.15003	0.637797	-5.33924	Trem2*R47H vs. B6	10-14 months
Prelp	-0.0506856	5.61704	-1.44822	0.152179	0.637797	-5.34999	Trem2*R47H vs. B6	10-14 months
Gabrg1	-0.0586455	4.88331	-1.44163	0.154023	0.637797	-5.35908	Trem2*R47H vs. B6	10-14 months
Ddx42	-0.0251479	7.48716	-1.42646	0.158337	0.640085	-5.37986	Trem2*R47H vs. B6	10-14 months
Arhgap31	0.043937	5.89411	1.41213	0.162498	0.642355	-5.39931	Trem2*R47H vs. B6	10-14 months
Stx4a	0.0296371	7.57341	1.40428	0.164815	0.642355	-5.40989	Trem2*R47H vs. B6	10-14 months
Add2	0.0230652	7.72848	1.41069	0.162922	0.642355	-5.40126	Trem2*R47H vs. B6	10-14 months
Psmd8	-0.0246746	7.3566	-1.40567	0.164402	0.642355	-5.40802	Trem2*R47H vs. B6	10-14 months
Gpi1	-0.0566345	4.71435	-1.40918	0.163366	0.642355	-5.4033	Trem2*R47H vs. B6	10-14 months
C130074G19Rik	-0.0645873	5.16557	-1.41396	0.161963	0.642355	-5.39684	Trem2*R47H vs. B6	10-14 months
Bcl6	-0.0739218	5.23931	-1.42096	0.159927	0.642355	-5.38736	Trem2*R47H vs. B6	10-14 months
Mecr	-0.0621011	4.76912	-1.39798	0.166691	0.646353	-5.41834	Trem2*R47H vs. B6	10-14 months
Phldb1	0.0285475	6.91587	1.39024	0.169016	0.648749	-5.42866	Trem2*R47H vs. B6	10-14 months
Tgfa	-0.0367573	5.97119	-1.39075	0.168864	0.648749	-5.42799	Trem2*R47H vs. B6	10-14 months
Capza2	-0.0176698	8.54198	-1.38402	0.170905	0.64961	-5.43692	Trem2*R47H vs. B6	10-14 months
2410015M20Rik	-0.0259761	7.31537	-1.38387	0.17095	0.64961	-5.43712	Trem2*R47H vs. B6	10-14 months
Padi2	0.041476	5.92186	1.37381	0.17404	0.658062	-5.45041	Trem2*R47H vs. B6	10-14 months
Fam189a2	0.0666761	4.89235	1.37008	0.175196	0.659152	-5.45531	Trem2*R47H vs. B6	10-14 months
Znhit3	-0.0265671	6.92822	-1.36654	0.176298	0.660033	-5.45995	Trem2*R47H vs. B6	10-14 months
Sorl1	0.0283899	8.45993	1.35851	0.17882	0.666191	-5.47044	Trem2*R47H vs. B6	10-14 months
Trp53bp2	0.0388967	6.34189	1.35505	0.179913	0.666996	-5.47494	Trem2*R47H vs. B6	10-14 months
Rtkn	0.0500559	5.33705	1.31906	0.191602	0.668427	-5.52111	Trem2*R47H vs. B6	10-14 months
Mical2	0.0466856	7.8509	1.30924	0.194888	0.668427	-5.5335	Trem2*R47H vs. B6	10-14 months
Plod3	0.0405098	5.75813	1.33647	0.185876	0.668427	-5.49891	Trem2*R47H vs. B6	10-14 months
Vps33b	0.0401073	5.4155	1.3274	0.188842	0.668427	-5.51051	Trem2*R47H vs. B6	10-14 months
Gna12	0.0305189	6.85459	1.30037	0.19789	0.668427	-5.54461	Trem2*R47H vs. B6	10-14 months
Cops3	0.0218684	7.68481	1.32692	0.189001	0.668427	-5.51112	Trem2*R47H vs. B6	10-14 months
Dtna	0.0189063	7.9364	1.31232	0.19385	0.668427	-5.52961	Trem2*R47H vs. B6	10-14 months
Impact	0.0172955	8.35647	1.30504	0.196306	0.668427	-5.53877	Trem2*R47H vs. B6	10-14 months
Atp6v0b	-0.0179102	8.50014	-1.33854	0.185204	0.668427	-5.49626	Trem2*R47H vs. B6	10-14 months
Add3	-0.0219839	7.71733	-1.32543	0.189491	0.668427	-5.51302	Trem2*R47H vs. B6	10-14 months
Cnn3	-0.0255361	7.21738	-1.30597	0.19599	0.668427	-5.5376	Trem2*R47H vs. B6	10-14 months
Cldn10	-0.02759	7.36319	-1.31431	0.193184	0.668427	-5.52711	Trem2*R47H vs. B6	10-14 months
Ppp1cc	-0.0309004	8.10479	-1.31123	0.194218	0.668427	-5.53099	Trem2*R47H vs. B6	10-14 months
Trappc6a	-0.0493322	5.29252	-1.34714	0.182435	0.668427	-5.48519	Trem2*R47H vs. B6	10-14 months
Zkscan6	-0.0503339	5.18935	-1.32597	0.189312	0.668427	-5.51233	Trem2*R47H vs. B6	10-14 months
Vezf1	-0.0521262	5.73063	-1.30119	0.197611	0.668427	-5.54359	Trem2*R47H vs. B6	10-14 months
Col9a3	-0.0559312	5.59989	-1.34361	0.183568	0.668427	-5.48974	Trem2*R47H vs. B6	10-14 months
Dhrs11	-0.0562649	4.90556	-1.33023	0.187912	0.668427	-5.5069	Trem2*R47H vs. B6	10-14 months
Zfp36l1	-0.0638629	5.57059	-1.31301	0.19362	0.668427	-5.52875	Trem2*R47H vs. B6	10-14 months
A2m	-0.0651912	5.86207	-1.35031	0.181422	0.668427	-5.48109	Trem2*R47H vs. B6	10-14 months
Mrps6	-0.0281205	7.19714	-1.28873	0.201886	0.676585	-5.55909	Trem2*R47H vs. B6	10-14 months
Pttg1ip	-0.0468543	5.41555	-1.28815	0.202085	0.676585	-5.55981	Trem2*R47H vs. B6	10-14 months
Rbm45	0.0296117	6.36681	1.27938	0.205139	0.678407	-5.57064	Trem2*R47H vs. B6	10-14 months
Atp6v1f	-0.0192613	8.24868	-1.28277	0.203953	0.678407	-5.56646	Trem2*R47H vs. B6	10-14 months
Actr6	-0.0295526	6.53062	-1.27864	0.205397	0.678407	-5.57154	Trem2*R47H vs. B6	10-14 months
Chrm1	-0.0326485	7.2791	-1.27635	0.2062	0.678407	-5.57436	Trem2*R47H vs. B6	10-14 months
Fat1	-0.0447728	5.76527	-1.27345	0.207219	0.678821	-5.57791	Trem2*R47H vs. B6	10-14 months
Golim4	0.042371	4.98648	1.26672	0.209604	0.680765	-5.58614	Trem2*R47H vs. B6	10-14 months
Sri	-0.0205514	7.42064	-1.26754	0.209312	0.680765	-5.58513	Trem2*R47H vs. B6	10-14 months
Rab3c	0.0337791	7.69668	1.25227	0.214789	0.691693	-5.60365	Trem2*R47H vs. B6	10-14 months
Utrn	0.0320743	6.44471	1.25335	0.214395	0.691693	-5.60234	Trem2*R47H vs. B6	10-14 months
Rgs4	0.0288651	8.84914	1.24917	0.215911	0.692374	-5.60738	Trem2*R47H vs. B6	10-14 months
Daam2	0.0504042	5.89728	1.24492	0.21746	0.694073	-5.61248	Trem2*R47H vs. B6	10-14 months
Zeb2	0.0360822	7.12207	1.22078	0.226411	0.694073	-5.64115	Trem2*R47H vs. B6	10-14 months
Man2a1	0.0337218	5.98244	1.22435	0.225071	0.694073	-5.63694	Trem2*R47H vs. B6	10-14 months
Cdh22	0.0299252	6.18105	1.2234	0.225428	0.694073	-5.63806	Trem2*R47H vs. B6	10-14 months
Zdhhc9	0.0299009	6.63589	1.23709	0.220336	0.694073	-5.62184	Trem2*R47H vs. B6	10-14 months
Myo5a	0.018836	8.21326	1.21815	0.2274	0.694073	-5.64423	Trem2*R47H vs. B6	10-14 months
Ep300	-0.0242313	6.90092	-1.22082	0.226396	0.694073	-5.6411	Trem2*R47H vs. B6	10-14 months
Mea1	-0.0257304	7.17422	-1.22722	0.223996	0.694073	-5.63355	Trem2*R47H vs. B6	10-14 months
Cdc42se1	-0.0271765	6.37924	-1.22383	0.225267	0.694073	-5.63756	Trem2*R47H vs. B6	10-14 months
Cmtm6	-0.0300653	6.21193	-1.23014	0.222909	0.694073	-5.63009	Trem2*R47H vs. B6	10-14 months
Adhfe1	-0.0428419	5.35414	-1.2426	0.218308	0.694073	-5.61525	Trem2*R47H vs. B6	10-14 months
Zfp36	-0.116998	4.7636	-1.21863	0.22722	0.694073	-5.64367	Trem2*R47H vs. B6	10-14 months
Ptbp1	-0.0481081	5.5229	-1.21518	0.228527	0.694721	-5.64772	Trem2*R47H vs. B6	10-14 months
Kif13b	0.0563351	5.47207	1.19638	0.235729	0.697398	-5.66958	Trem2*R47H vs. B6	10-14 months
Rbfox2	0.0265446	8.11704	1.19611	0.235831	0.697398	-5.66988	Trem2*R47H vs. B6	10-14 months
Atp1a3	0.0172627	10.5485	1.19874	0.234815	0.697398	-5.66685	Trem2*R47H vs. B6	10-14 months
Pak1	0.0160558	8.95652	1.20587	0.232073	0.697398	-5.65859	Trem2*R47H vs. B6	10-14 months
Gstz1	-0.0284683	6.29895	-1.20111	0.233902	0.697398	-5.66411	Trem2*R47H vs. B6	10-14 months
Decr1	-0.0334575	6.06599	-1.20981	0.230568	0.697398	-5.654	Trem2*R47H vs. B6	10-14 months
Tcirg1	-0.0595465	4.49683	-1.19913	0.234666	0.697398	-5.6664	Trem2*R47H vs. B6	10-14 months
Samd4	0.0445188	5.14816	1.18566	0.239909	0.703979	-5.68189	Trem2*R47H vs. B6	10-14 months
Tmtc2	0.0281671	5.97947	1.18799	0.238994	0.703979	-5.67922	Trem2*R47H vs. B6	10-14 months
Myrf	0.0275278	6.80795	1.18191	0.241381	0.705575	-5.68617	Trem2*R47H vs. B6	10-14 months
Ppox	-0.0359762	5.87084	-1.17701	0.243318	0.705807	-5.69174	Trem2*R47H vs. B6	10-14 months
Tnfaip8	-0.0409491	5.4025	-1.17716	0.243259	0.705807	-5.69158	Trem2*R47H vs. B6	10-14 months
Alcam	0.0237616	7.60916	1.17277	0.245006	0.708001	-5.69656	Trem2*R47H vs. B6	10-14 months
Tcf12	-0.026474	6.41297	-1.16993	0.246137	0.708459	-5.69977	Trem2*R47H vs. B6	10-14 months
Ndufab1	-0.0457909	4.79946	-1.1677	0.247028	0.708459	-5.70228	Trem2*R47H vs. B6	10-14 months
Bbx	0.0280421	5.93886	1.16229	0.249204	0.71201	-5.70837	Trem2*R47H vs. B6	10-14 months
Ica1l	0.0261937	6.56294	1.15744	0.251166	0.714929	-5.7138	Trem2*R47H vs. B6	10-14 months
Tmem176b	-0.04063	5.90587	-1.15328	0.252859	0.717062	-5.71845	Trem2*R47H vs. B6	10-14 months
Itga6	0.0281526	6.34393	1.14724	0.255327	0.720916	-5.72516	Trem2*R47H vs. B6	10-14 months
Rhoq	0.0234615	6.71127	1.14255	0.257256	0.720916	-5.73034	Trem2*R47H vs. B6	10-14 months
Cntnap1	-0.02764	7.09923	-1.14437	0.256505	0.720916	-5.72833	Trem2*R47H vs. B6	10-14 months
Sox8	-0.0381504	6.77865	-1.14072	0.258012	0.720916	-5.73236	Trem2*R47H vs. B6	10-14 months
Bcl2	0.0494147	4.95261	1.10967	0.271073	0.721599	-5.76614	Trem2*R47H vs. B6	10-14 months
Frmd4b	0.0467561	5.21726	1.13558	0.260145	0.721599	-5.73802	Trem2*R47H vs. B6	10-14 months
Lifr	0.0248195	6.29125	1.11677	0.268045	0.721599	-5.75849	Trem2*R47H vs. B6	10-14 months
Phlpp1	0.0228956	7.19927	1.1175	0.267738	0.721599	-5.75771	Trem2*R47H vs. B6	10-14 months
Cd47	-0.0199197	7.74701	-1.10487	0.273131	0.721599	-5.77128	Trem2*R47H vs. B6	10-14 months
Kcnip4	-0.023455	7.79548	-1.10414	0.273448	0.721599	-5.77207	Trem2*R47H vs. B6	10-14 months
Tmem47	-0.0241707	7.35381	-1.11823	0.267426	0.721599	-5.75692	Trem2*R47H vs. B6	10-14 months
Ctnna1	-0.0275196	5.88881	-1.10421	0.273417	0.721599	-5.77199	Trem2*R47H vs. B6	10-14 months
Tgfbr1	-0.0303171	6.23279	-1.10559	0.272823	0.721599	-5.77051	Trem2*R47H vs. B6	10-14 months
Cpt1a	-0.0384073	5.39095	-1.13244	0.26145	0.721599	-5.74146	Trem2*R47H vs. B6	10-14 months
Trmt10b	-0.0391015	5.45707	-1.12858	0.263063	0.721599	-5.74567	Trem2*R47H vs. B6	10-14 months
Vamp8	-0.0436942	5.30711	-1.11745	0.267757	0.721599	-5.75776	Trem2*R47H vs. B6	10-14 months
St18	-0.0448241	6.80905	-1.13439	0.260637	0.721599	-5.73932	Trem2*R47H vs. B6	10-14 months
Col9a2	-0.0465864	5.26916	-1.10692	0.272251	0.721599	-5.76909	Trem2*R47H vs. B6	10-14 months
Elovl1	-0.0528799	5.55216	-1.11681	0.268031	0.721599	-5.75846	Trem2*R47H vs. B6	10-14 months
Cbln1	-0.0558204	7.25621	-1.12006	0.266653	0.721599	-5.75494	Trem2*R47H vs. B6	10-14 months
Trrap	0.0296445	6.53098	1.098	0.276101	0.724259	-5.77861	Trem2*R47H vs. B6	10-14 months
Opcml	0.0192998	7.1102	1.09154	0.278911	0.724259	-5.78545	Trem2*R47H vs. B6	10-14 months
Psmc1	0.0156684	7.85046	1.09469	0.27754	0.724259	-5.78212	Trem2*R47H vs. B6	10-14 months
Ybx3	-0.0262994	6.4173	-1.09083	0.279221	0.724259	-5.7862	Trem2*R47H vs. B6	10-14 months
Jmjd6	-0.0484851	5.02512	-1.09617	0.276896	0.724259	-5.78055	Trem2*R47H vs. B6	10-14 months
Entpd3	0.0447691	4.97253	1.06598	0.290224	0.729471	-5.81215	Trem2*R47H vs. B6	10-14 months
Cntn4	0.0220012	7.17514	1.07197	0.287545	0.729471	-5.80594	Trem2*R47H vs. B6	10-14 months
Samd12	0.0176526	7.06003	1.06894	0.288901	0.729471	-5.80909	Trem2*R47H vs. B6	10-14 months
Atg4c	-0.0174028	7.37516	-1.06464	0.290828	0.729471	-5.81354	Trem2*R47H vs. B6	10-14 months
Fbxo2	-0.0220912	6.87661	-1.06512	0.290612	0.729471	-5.81304	Trem2*R47H vs. B6	10-14 months
Csf1	-0.0262971	6.13594	-1.0685	0.289097	0.729471	-5.80955	Trem2*R47H vs. B6	10-14 months
Dync2li1	-0.0292009	5.94058	-1.06633	0.290067	0.729471	-5.81179	Trem2*R47H vs. B6	10-14 months
Stat3	-0.0313726	6.10137	-1.07733	0.285163	0.729471	-5.80037	Trem2*R47H vs. B6	10-14 months
Hspb8	-0.0345554	5.93421	-1.06765	0.289479	0.729471	-5.81043	Trem2*R47H vs. B6	10-14 months
Tnfrsf1a	-0.044921	4.91975	-1.07265	0.287243	0.729471	-5.80524	Trem2*R47H vs. B6	10-14 months
Gng12	0.0215668	6.2796	1.05939	0.293192	0.73298	-5.81893	Trem2*R47H vs. B6	10-14 months
Snap91	0.0127189	8.82686	1.04675	0.298942	0.744058	-5.83183	Trem2*R47H vs. B6	10-14 months
Acot7	-0.0209758	8.32528	-1.04536	0.299581	0.744058	-5.83324	Trem2*R47H vs. B6	10-14 months
Edil3	0.0195192	7.3062	1.03115	0.306144	0.748134	-5.84754	Trem2*R47H vs. B6	10-14 months
Ranbp1	0.016494	7.5051	1.0324	0.305566	0.748134	-5.8463	Trem2*R47H vs. B6	10-14 months
Snx4	-0.0182868	6.69945	-1.03326	0.305167	0.748134	-5.84544	Trem2*R47H vs. B6	10-14 months
Pop4	-0.0203651	6.51735	-1.03229	0.305618	0.748134	-5.84641	Trem2*R47H vs. B6	10-14 months
Syp	-0.0261966	8.41806	-1.03145	0.306007	0.748134	-5.84725	Trem2*R47H vs. B6	10-14 months
Trem1	-0.120145	2.44729	-1.02454	0.309235	0.753264	-5.85414	Trem2*R47H vs. B6	10-14 months
Gnb5	0.0196704	7.18577	1.01902	0.311829	0.757157	-5.85961	Trem2*R47H vs. B6	10-14 months
Sez6l2	0.0249138	7.84133	1.01451	0.313957	0.757865	-5.86406	Trem2*R47H vs. B6	10-14 months
Mta3	0.0192636	6.8295	1.01333	0.314515	0.757865	-5.86522	Trem2*R47H vs. B6	10-14 months
Ncald	-0.0179203	8.79701	-1.00997	0.316109	0.757865	-5.86851	Trem2*R47H vs. B6	10-14 months
Slc8a2	-0.0214109	7.74253	-1.01124	0.315508	0.757865	-5.86727	Trem2*R47H vs. B6	10-14 months
St6gal1	0.0523431	5.49766	0.997121	0.322262	0.762988	-5.88103	Trem2*R47H vs. B6	10-14 months
Serpinb1a	0.0430807	5.94962	1.00166	0.320082	0.762988	-5.87663	Trem2*R47H vs. B6	10-14 months
Rgs7bp	0.0259619	7.57115	0.998607	0.321547	0.762988	-5.87959	Trem2*R47H vs. B6	10-14 months
Tmem59l	0.0210828	8.35356	0.999903	0.320924	0.762988	-5.87834	Trem2*R47H vs. B6	10-14 months
Prkar1b	0.0170116	8.39919	0.991262	0.325093	0.764924	-5.88669	Trem2*R47H vs. B6	10-14 months
Snx1	0.0155195	7.29604	0.992162	0.324657	0.764924	-5.88582	Trem2*R47H vs. B6	10-14 months
Msh2	0.0187868	6.43339	0.980847	0.330166	0.774463	-5.89666	Trem2*R47H vs. B6	10-14 months
Dock10	0.0322628	6.15193	0.972696	0.334172	0.775019	-5.90439	Trem2*R47H vs. B6	10-14 months
Tppp3	0.0245753	7.10873	0.976242	0.332426	0.775019	-5.90104	Trem2*R47H vs. B6	10-14 months
Cggbp1	-0.0167744	7.12889	-0.972069	0.334482	0.775019	-5.90499	Trem2*R47H vs. B6	10-14 months
Gss	-0.0250495	5.90949	-0.974778	0.333146	0.775019	-5.90242	Trem2*R47H vs. B6	10-14 months
Mtf2	-0.0180006	7.45384	-0.967707	0.33664	0.776546	-5.9091	Trem2*R47H vs. B6	10-14 months
Myo1c	-0.0385727	4.98008	-0.966611	0.337184	0.776546	-5.91013	Trem2*R47H vs. B6	10-14 months
Fryl	0.0280948	6.57751	0.963453	0.338755	0.777805	-5.91309	Trem2*R47H vs. B6	10-14 months
Cd74	-0.101492	4.71113	-0.961051	0.339952	0.778203	-5.91533	Trem2*R47H vs. B6	10-14 months
Nkx6-2	0.0627828	3.91837	0.946982	0.347021	0.780284	-5.92838	Trem2*R47H vs. B6	10-14 months
Qdpr	0.0171294	8.87896	0.949265	0.345868	0.780284	-5.92628	Trem2*R47H vs. B6	10-14 months
Nedd8	-0.0141545	7.9292	-0.950953	0.345016	0.780284	-5.92472	Trem2*R47H vs. B6	10-14 months
Pcsk2	-0.0192287	7.68325	-0.948719	0.346143	0.780284	-5.92678	Trem2*R47H vs. B6	10-14 months
Nrbp2	-0.0244057	6.70808	-0.951243	0.34487	0.780284	-5.92445	Trem2*R47H vs. B6	10-14 months
Pros1	-0.0362379	5.22103	-0.949963	0.345515	0.780284	-5.92563	Trem2*R47H vs. B6	10-14 months
Amph	-0.0151715	7.86394	-0.942991	0.349044	0.782518	-5.93205	Trem2*R47H vs. B6	10-14 months
Igf1r	0.0250683	6.76432	0.936809	0.352192	0.782648	-5.9377	Trem2*R47H vs. B6	10-14 months
Snap25	0.0228977	8.91348	0.938813	0.35117	0.782648	-5.93587	Trem2*R47H vs. B6	10-14 months
Trappc2l	-0.0157098	7.69156	-0.937302	0.35194	0.782648	-5.93725	Trem2*R47H vs. B6	10-14 months
Sptlc2	0.0309718	5.63386	0.924608	0.358459	0.788091	-5.94874	Trem2*R47H vs. B6	10-14 months
Mag	0.0306252	6.73748	0.916511	0.362657	0.788091	-5.95599	Trem2*R47H vs. B6	10-14 months
Foxn3	0.0197815	7.09218	0.908038	0.367084	0.788091	-5.96352	Trem2*R47H vs. B6	10-14 months
Stxbp5l	0.0172613	6.57927	0.909462	0.366338	0.788091	-5.96226	Trem2*R47H vs. B6	10-14 months
Dars	0.0167112	7.41886	0.919116	0.361303	0.788091	-5.95367	Trem2*R47H vs. B6	10-14 months
Cdkl5	0.0164009	7.94388	0.910213	0.365944	0.788091	-5.96159	Trem2*R47H vs. B6	10-14 months
Reps1	-0.017476	6.8657	-0.920459	0.360606	0.788091	-5.95247	Trem2*R47H vs. B6	10-14 months
Tmem165	-0.0201424	6.353	-0.912734	0.364627	0.788091	-5.95936	Trem2*R47H vs. B6	10-14 months
Gna13	-0.0202043	6.46755	-0.917655	0.362062	0.788091	-5.95497	Trem2*R47H vs. B6	10-14 months
Wscd2	-0.0302629	6.38715	-0.923549	0.359007	0.788091	-5.94969	Trem2*R47H vs. B6	10-14 months
Slc39a1	-0.0352497	5.34973	-0.925789	0.357849	0.788091	-5.94768	Trem2*R47H vs. B6	10-14 months
Gm20425	-0.103089	3.0087	-0.9096	0.366265	0.788091	-5.96213	Trem2*R47H vs. B6	10-14 months
Aldh9a1	-0.0166598	6.52388	-0.903466	0.369487	0.791015	-5.96755	Trem2*R47H vs. B6	10-14 months
Fmnl2	0.0167321	7.27978	0.901442	0.370554	0.79107	-5.96932	Trem2*R47H vs. B6	10-14 months
Yes1	-0.0237047	6.34078	-0.898063	0.37234	0.792656	-5.97228	Trem2*R47H vs. B6	10-14 months
Fn1	0.0459935	5.83714	0.89552	0.373687	0.793303	-5.9745	Trem2*R47H vs. B6	10-14 months
Efemp2	-0.0324311	5.42601	-0.890544	0.376332	0.796693	-5.97883	Trem2*R47H vs. B6	10-14 months
Ptprn	0.0383113	6.67018	0.886161	0.378673	0.797206	-5.98262	Trem2*R47H vs. B6	10-14 months
Scaf8	0.0129134	7.12388	0.88766	0.377871	0.797206	-5.98133	Trem2*R47H vs. B6	10-14 months
Cnksr2	-0.0140625	8.70073	-0.881765	0.381029	0.79995	-5.98641	Trem2*R47H vs. B6	10-14 months
Atp5a1	-0.0100183	9.83072	-0.87794	0.383086	0.802054	-5.98969	Trem2*R47H vs. B6	10-14 months
Cops4	0.0116202	7.53542	0.870484	0.387117	0.808266	-5.99603	Trem2*R47H vs. B6	10-14 months
Lsm4	0.0201696	5.93535	0.867819	0.388564	0.809065	-5.99829	Trem2*R47H vs. B6	10-14 months
Ahsa1	0.0203523	8.09685	0.856754	0.394608	0.810545	-6.00759	Trem2*R47H vs. B6	10-14 months
Mon2	0.0139578	7.25473	0.863577	0.390874	0.810545	-6.00187	Trem2*R47H vs. B6	10-14 months
Atp6ap2	0.0108083	8.42857	0.855845	0.395107	0.810545	-6.00835	Trem2*R47H vs. B6	10-14 months
Cyfip2	0.0107323	9.5131	0.854814	0.395674	0.810545	-6.00921	Trem2*R47H vs. B6	10-14 months
Ktn1	-0.0150531	7.46249	-0.855172	0.395477	0.810545	-6.00891	Trem2*R47H vs. B6	10-14 months
Cmtm5	-0.0197825	6.90593	-0.855726	0.395172	0.810545	-6.00845	Trem2*R47H vs. B6	10-14 months
Anapc11	0.0629411	3.83201	0.82046	0.414838	0.810897	-6.03727	Trem2*R47H vs. B6	10-14 months
Smg9	0.042269	4.66754	0.820346	0.414903	0.810897	-6.03736	Trem2*R47H vs. B6	10-14 months
Cuedc1	0.0408545	4.51552	0.825539	0.41197	0.810897	-6.03319	Trem2*R47H vs. B6	10-14 months
Prex1	0.0404585	4.83968	0.848632	0.399081	0.810897	-6.01434	Trem2*R47H vs. B6	10-14 months
Stard8	0.0363791	5.41272	0.819881	0.415166	0.810897	-6.03773	Trem2*R47H vs. B6	10-14 months
Nde1	0.0224279	6.27058	0.81693	0.416839	0.810897	-6.04008	Trem2*R47H vs. B6	10-14 months
Hltf	0.0190017	6.3799	0.817944	0.416263	0.810897	-6.03928	Trem2*R47H vs. B6	10-14 months
Fam49a	0.0156268	7.50468	0.826997	0.411149	0.810897	-6.03201	Trem2*R47H vs. B6	10-14 months
Hp1bp3	0.0124174	8.05335	0.810695	0.420386	0.810897	-6.04504	Trem2*R47H vs. B6	10-14 months
Ncoa1	0.0124148	7.07539	0.814184	0.418399	0.810897	-6.04227	Trem2*R47H vs. B6	10-14 months
Atp6v1c1	0.0120547	8.62792	0.825067	0.412236	0.810897	-6.03357	Trem2*R47H vs. B6	10-14 months
Gabarapl1	0.0114622	8.65723	0.831679	0.408519	0.810897	-6.02823	Trem2*R47H vs. B6	10-14 months
Skp1a	0.0109106	8.55401	0.812362	0.419436	0.810897	-6.04372	Trem2*R47H vs. B6	10-14 months
Mboat2	-0.0169989	7.04175	-0.829048	0.409995	0.810897	-6.03036	Trem2*R47H vs. B6	10-14 months
Dnajc9	-0.018836	6.32153	-0.835991	0.406105	0.810897	-6.02472	Trem2*R47H vs. B6	10-14 months
Wls	-0.0207513	6.91018	-0.843397	0.401981	0.810897	-6.01866	Trem2*R47H vs. B6	10-14 months
Snap47	-0.0216154	7.31716	-0.831351	0.408702	0.810897	-6.02849	Trem2*R47H vs. B6	10-14 months
Cflar	-0.021828	6.14782	-0.848357	0.399234	0.810897	-6.01457	Trem2*R47H vs. B6	10-14 months
Ablim2	-0.0231425	6.95608	-0.81264	0.419278	0.810897	-6.0435	Trem2*R47H vs. B6	10-14 months
Tenm2	-0.0251181	6.22883	-0.816619	0.417015	0.810897	-6.04033	Trem2*R47H vs. B6	10-14 months
Slc4a2	-0.0268594	5.8006	-0.824543	0.412532	0.810897	-6.03399	Trem2*R47H vs. B6	10-14 months
Tagln2	-0.0396635	4.53474	-0.846289	0.400378	0.810897	-6.01627	Trem2*R47H vs. B6	10-14 months
Opalin	-0.0421968	6.63309	-0.846983	0.399993	0.810897	-6.0157	Trem2*R47H vs. B6	10-14 months
Gpr37	0.020367	7.13034	0.804713	0.423807	0.815426	-6.04975	Trem2*R47H vs. B6	10-14 months
Nsf	-0.011525	9.43258	-0.7994	0.426859	0.81716	-6.05391	Trem2*R47H vs. B6	10-14 months
Rell1	-0.0273917	5.51348	-0.801097	0.425883	0.81716	-6.05258	Trem2*R47H vs. B6	10-14 months
Ceacam1	0.0629297	3.69093	0.792303	0.430956	0.822931	-6.05942	Trem2*R47H vs. B6	10-14 months
Ptpn5	0.0200071	7.42903	0.787591	0.433689	0.826074	-6.06306	Trem2*R47H vs. B6	10-14 months
Prkca	0.0255154	7.71641	0.780162	0.438019	0.827096	-6.06874	Trem2*R47H vs. B6	10-14 months
Trpc1	-0.0151342	7.39991	-0.784639	0.435406	0.827096	-6.06532	Trem2*R47H vs. B6	10-14 months
Uros	-0.0155234	6.25566	-0.779205	0.438578	0.827096	-6.06947	Trem2*R47H vs. B6	10-14 months
Aldh2	-0.0234472	6.87662	-0.782873	0.436436	0.827096	-6.06667	Trem2*R47H vs. B6	10-14 months
Prkd3	0.0496232	4.21862	0.771111	0.443328	0.830575	-6.0756	Trem2*R47H vs. B6	10-14 months
Acp1	0.0409494	4.40456	0.759542	0.45017	0.830575	-6.08425	Trem2*R47H vs. B6	10-14 months
Pfkfb3	0.031691	6.34205	0.761361	0.44909	0.830575	-6.08289	Trem2*R47H vs. B6	10-14 months
Sppl2b	0.0205967	5.84917	0.758074	0.451042	0.830575	-6.08533	Trem2*R47H vs. B6	10-14 months
Syt16	0.0189814	6.46594	0.757404	0.45144	0.830575	-6.08583	Trem2*R47H vs. B6	10-14 months
Atp8a2	0.0175056	7.10797	0.752926	0.454109	0.830575	-6.08913	Trem2*R47H vs. B6	10-14 months
Evi2a	0.0167956	7.22702	0.7554	0.452633	0.830575	-6.08731	Trem2*R47H vs. B6	10-14 months
Dnaja2	0.0119141	7.23336	0.750224	0.455723	0.830575	-6.09112	Trem2*R47H vs. B6	10-14 months
Dip2b	0.0114055	7.63844	0.750534	0.455538	0.830575	-6.09089	Trem2*R47H vs. B6	10-14 months
Dlg3	-0.0145145	7.36613	-0.768625	0.444793	0.830575	-6.07747	Trem2*R47H vs. B6	10-14 months
Mfn1	-0.0178406	6.21881	-0.752132	0.454583	0.830575	-6.08972	Trem2*R47H vs. B6	10-14 months
Ibtk	-0.0187759	5.91211	-0.766385	0.446115	0.830575	-6.07914	Trem2*R47H vs. B6	10-14 months
Exoc1	-0.0194788	6.06964	-0.763326	0.447925	0.830575	-6.08143	Trem2*R47H vs. B6	10-14 months
Smg5	-0.0258908	5.86492	-0.76048	0.449612	0.830575	-6.08355	Trem2*R47H vs. B6	10-14 months
Prkcb	-0.0149187	8.63728	-0.748188	0.456942	0.830804	-6.09261	Trem2*R47H vs. B6	10-14 months
Rcc1	0.0366378	4.34911	0.742429	0.4604	0.834224	-6.0968	Trem2*R47H vs. B6	10-14 months
Orc3	0.0218101	5.39754	0.741401	0.461018	0.834224	-6.09755	Trem2*R47H vs. B6	10-14 months
Prickle1	0.0189147	6.90028	0.735595	0.464522	0.838568	-6.10174	Trem2*R47H vs. B6	10-14 months
Myh9	0.0276492	5.79656	0.726364	0.470123	0.839532	-6.10833	Trem2*R47H vs. B6	10-14 months
Thrb	0.020599	5.75148	0.723803	0.471684	0.839532	-6.11015	Trem2*R47H vs. B6	10-14 months
Sub1	0.0172392	5.89981	0.727761	0.469274	0.839532	-6.10734	Trem2*R47H vs. B6	10-14 months
Dido1	0.0113889	7.3079	0.728131	0.469049	0.839532	-6.10708	Trem2*R47H vs. B6	10-14 months
Glud1	0.011129	8.72349	0.725526	0.470634	0.839532	-6.10893	Trem2*R47H vs. B6	10-14 months
Rhoc	-0.0311942	4.64102	-0.73215	0.466608	0.839532	-6.10421	Trem2*R47H vs. B6	10-14 months
Pex16	0.0247982	5.57573	0.717047	0.475816	0.844906	-6.11491	Trem2*R47H vs. B6	10-14 months
Myo1e	0.0342445	4.81137	0.711083	0.47948	0.849428	-6.11907	Trem2*R47H vs. B6	10-14 months
Msn	0.0264602	5.20399	0.703086	0.484417	0.849845	-6.1246	Trem2*R47H vs. B6	10-14 months
Tmem209	0.0215478	6.15561	0.700373	0.486098	0.849845	-6.12647	Trem2*R47H vs. B6	10-14 months
Clstn3	0.020616	7.49353	0.70794	0.481416	0.849845	-6.12125	Trem2*R47H vs. B6	10-14 months
Car10	0.0159811	7.22718	0.698156	0.487475	0.849845	-6.12798	Trem2*R47H vs. B6	10-14 months
Tbc1d9	-0.0154824	7.13455	-0.70137	0.48548	0.849845	-6.12578	Trem2*R47H vs. B6	10-14 months
Mccc2	-0.0261918	5.21351	-0.698046	0.487543	0.849845	-6.12806	Trem2*R47H vs. B6	10-14 months
Tmem176a	-0.0308032	5.16402	-0.701218	0.485574	0.849845	-6.12589	Trem2*R47H vs. B6	10-14 months
Ttyh2	0.0157954	7.26297	0.694951	0.489468	0.851249	-6.13017	Trem2*R47H vs. B6	10-14 months
Snrnp48	-0.0288882	5.50538	-0.691782	0.491443	0.852733	-6.13232	Trem2*R47H vs. B6	10-14 months
Sox5	0.0185012	5.64306	0.686121	0.494984	0.856855	-6.13613	Trem2*R47H vs. B6	10-14 months
Tmbim6	-0.00945038	8.79875	-0.68417	0.496207	0.856855	-6.13744	Trem2*R47H vs. B6	10-14 months
Snap29	-0.0213915	5.84147	-0.682586	0.497201	0.856855	-6.1385	Trem2*R47H vs. B6	10-14 months
Gpr158	0.0106768	7.47572	0.680758	0.49835	0.856892	-6.13972	Trem2*R47H vs. B6	10-14 months
Atp2b2	-0.011147	8.98344	-0.672686	0.50344	0.86369	-6.14506	Trem2*R47H vs. B6	10-14 months
Lims1	-0.0185681	6.20468	-0.670029	0.505122	0.864624	-6.14681	Trem2*R47H vs. B6	10-14 months
Med13l	0.0258493	6.16129	0.664166	0.508843	0.865148	-6.15064	Trem2*R47H vs. B6	10-14 months
6430548M08Rik	0.0194103	6.97803	0.666474	0.507377	0.865148	-6.14913	Trem2*R47H vs. B6	10-14 months
Frmpd4	-0.0113361	6.81677	-0.66565	0.5079	0.865148	-6.14967	Trem2*R47H vs. B6	10-14 months
Scai	0.0258495	5.29983	0.660957	0.510886	0.865644	-6.15272	Trem2*R47H vs. B6	10-14 months
Slc6a17	0.0152677	8.15705	0.66013	0.511414	0.865644	-6.15325	Trem2*R47H vs. B6	10-14 months
Klc2	0.0337865	5.28539	0.658001	0.512772	0.866016	-6.15463	Trem2*R47H vs. B6	10-14 months
Psmb2	0.0163478	6.87618	0.655275	0.514515	0.867031	-6.15638	Trem2*R47H vs. B6	10-14 months
Abca8b	-0.0178285	6.08338	-0.646963	0.519847	0.87215	-6.16168	Trem2*R47H vs. B6	10-14 months
Fibp	-0.0232392	5.69636	-0.647951	0.519212	0.87215	-6.16105	Trem2*R47H vs. B6	10-14 months
Fam124a	0.0157416	6.06837	0.644495	0.521436	0.872888	-6.16324	Trem2*R47H vs. B6	10-14 months
Lgr5	0.0583991	4.60498	0.638498	0.525307	0.874126	-6.16701	Trem2*R47H vs. B6	10-14 months
Mapk9	0.0110946	7.92587	0.636315	0.52672	0.874126	-6.16837	Trem2*R47H vs. B6	10-14 months
Hsbp1	0.0089403	7.56449	0.636229	0.526776	0.874126	-6.16842	Trem2*R47H vs. B6	10-14 months
Yap1	-0.0172374	5.89047	-0.639664	0.524553	0.874126	-6.16628	Trem2*R47H vs. B6	10-14 months
Pip4k2a	0.0124554	6.9255	0.618373	0.538408	0.888	-6.1794	Trem2*R47H vs. B6	10-14 months
Dnajb6	-0.00809992	7.98054	-0.617488	0.538988	0.888	-6.17993	Trem2*R47H vs. B6	10-14 months
Necap1	-0.0111477	7.85074	-0.616233	0.53981	0.888	-6.18069	Trem2*R47H vs. B6	10-14 months
Acsl5	-0.0158722	6.72919	-0.617793	0.538788	0.888	-6.17975	Trem2*R47H vs. B6	10-14 months
D430041D05Rik	0.0123163	7.42272	0.604346	0.547637	0.892029	-6.1878	Trem2*R47H vs. B6	10-14 months
Chgb	0.0108378	8.20965	0.603061	0.548486	0.892029	-6.18856	Trem2*R47H vs. B6	10-14 months
Farsb	0.0103273	7.15044	0.607027	0.545867	0.892029	-6.18621	Trem2*R47H vs. B6	10-14 months
App	0.00877656	9.81549	0.601828	0.549302	0.892029	-6.18929	Trem2*R47H vs. B6	10-14 months
Ptp4a2	-0.00983758	8.02266	-0.603077	0.548476	0.892029	-6.18855	Trem2*R47H vs. B6	10-14 months
Ogfod3	-0.0193312	5.45766	-0.602958	0.548555	0.892029	-6.18862	Trem2*R47H vs. B6	10-14 months
Coq4	0.0174666	5.79561	0.599859	0.550606	0.89224	-6.19045	Trem2*R47H vs. B6	10-14 months
Fa2h	0.023189	5.45415	0.595411	0.553557	0.893213	-6.19305	Trem2*R47H vs. B6	10-14 months
Glt1d1	-0.0162248	6.38901	-0.596682	0.552713	0.893213	-6.19231	Trem2*R47H vs. B6	10-14 months
Bcl2l1	0.0151463	6.79373	0.59028	0.556972	0.894923	-6.19604	Trem2*R47H vs. B6	10-14 months
Atg14	-0.0140453	6.29182	-0.590391	0.556897	0.894923	-6.19597	Trem2*R47H vs. B6	10-14 months
Hnrnpf	-0.010073	7.11723	-0.585756	0.55999	0.897874	-6.19864	Trem2*R47H vs. B6	10-14 months
Camk4	-0.0133005	7.84782	-0.579797	0.563979	0.902367	-6.20205	Trem2*R47H vs. B6	10-14 months
Rasgrp3	-0.025969	5.09968	-0.57388	0.567954	0.906817	-6.20539	Trem2*R47H vs. B6	10-14 months
Ywhag	0.00726393	9.77786	0.565835	0.57338	0.91165	-6.20989	Trem2*R47H vs. B6	10-14 months
Srrm4	-0.0230616	5.66569	-0.566241	0.573105	0.91165	-6.20966	Trem2*R47H vs. B6	10-14 months
Vamp3	-0.0107412	6.96789	-0.562259	0.5758	0.913586	-6.21187	Trem2*R47H vs. B6	10-14 months
Fubp3	-0.0152941	5.81892	-0.559227	0.577855	0.914937	-6.21354	Trem2*R47H vs. B6	10-14 months
Aff1	-0.0198038	5.60999	-0.552663	0.582318	0.920086	-6.21712	Trem2*R47H vs. B6	10-14 months
Zmiz2	0.0167632	7.43211	0.531466	0.596838	0.928519	-6.22839	Trem2*R47H vs. B6	10-14 months
Cald1	0.0153072	5.59066	0.53629	0.593519	0.928519	-6.22586	Trem2*R47H vs. B6	10-14 months
Gns	0.0145554	6.14248	0.527971	0.599248	0.928519	-6.2302	Trem2*R47H vs. B6	10-14 months
Uggt2	0.0127451	6.28008	0.523533	0.602316	0.928519	-6.23249	Trem2*R47H vs. B6	10-14 months
Mapk6	0.00958614	7.43513	0.528804	0.598674	0.928519	-6.22977	Trem2*R47H vs. B6	10-14 months
Stxbp1	0.00658412	9.75453	0.536849	0.593135	0.928519	-6.22557	Trem2*R47H vs. B6	10-14 months
Hsdl2	-0.00992304	6.77012	-0.530245	0.59768	0.928519	-6.22902	Trem2*R47H vs. B6	10-14 months
Zbtb8os	-0.0103179	6.73671	-0.52488	0.601384	0.928519	-6.2318	Trem2*R47H vs. B6	10-14 months
Tbc1d30	-0.0123017	6.92318	-0.538425	0.592052	0.928519	-6.22474	Trem2*R47H vs. B6	10-14 months
Diras2	-0.0128284	7.57021	-0.531076	0.597107	0.928519	-6.22859	Trem2*R47H vs. B6	10-14 months
Soat1	-0.0167747	5.53538	-0.526654	0.600158	0.928519	-6.23089	Trem2*R47H vs. B6	10-14 months
Cirbp	-0.0292645	7.34482	-0.541522	0.589929	0.928519	-6.22309	Trem2*R47H vs. B6	10-14 months
Fam160a2	0.0197297	6.23176	0.520159	0.604652	0.928725	-6.23422	Trem2*R47H vs. B6	10-14 months
Gdap1l1	-0.020642	5.82473	-0.519812	0.604893	0.928725	-6.2344	Trem2*R47H vs. B6	10-14 months
Amot	0.0327434	3.41885	0.449999	0.654151	0.929896	-6.26764	Trem2*R47H vs. B6	10-14 months
Acvrl1	0.0220602	4.48634	0.450397	0.653865	0.929896	-6.26746	Trem2*R47H vs. B6	10-14 months
Chrac1	0.0214657	4.98064	0.475455	0.635995	0.929896	-6.25607	Trem2*R47H vs. B6	10-14 months
Cacng8	0.0174754	7.34144	0.493438	0.623303	0.929896	-6.24752	Trem2*R47H vs. B6	10-14 months
Antxr1	0.0167367	5.27634	0.483668	0.630185	0.929896	-6.2522	Trem2*R47H vs. B6	10-14 months
Tmem168	0.0153693	5.46908	0.456185	0.649719	0.929896	-6.26489	Trem2*R47H vs. B6	10-14 months
Gprc5b	0.0143764	7.15045	0.481304	0.631855	0.929896	-6.25332	Trem2*R47H vs. B6	10-14 months
Ddx41	0.0142906	5.81623	0.401867	0.68905	0.929896	-6.28779	Trem2*R47H vs. B6	10-14 months
Tmem144	0.0137525	5.54673	0.45789	0.6485	0.929896	-6.26412	Trem2*R47H vs. B6	10-14 months
Gfra2	0.0137307	6.43854	0.380943	0.70444	0.929896	-6.29584	Trem2*R47H vs. B6	10-14 months
Rab27b	0.0128665	5.01687	0.432518	0.666742	0.929896	-6.27522	Trem2*R47H vs. B6	10-14 months
Nudt9	0.0126414	6.4642	0.469002	0.640577	0.929896	-6.25906	Trem2*R47H vs. B6	10-14 months
Ston2	0.0121772	5.69527	0.44725	0.656124	0.929896	-6.26885	Trem2*R47H vs. B6	10-14 months
Nmnat2	0.0121112	7.56584	0.487162	0.62772	0.929896	-6.25054	Trem2*R47H vs. B6	10-14 months
Madd	0.0118899	7.27071	0.40572	0.68623	0.929896	-6.28626	Trem2*R47H vs. B6	10-14 months
Syt13	0.011884	7.76342	0.474238	0.636859	0.929896	-6.25664	Trem2*R47H vs. B6	10-14 months
St6galnac5	0.0116694	6.76775	0.461845	0.645675	0.929896	-6.26234	Trem2*R47H vs. B6	10-14 months
Hspa4	0.0109192	7.85287	0.498188	0.619969	0.929896	-6.2452	Trem2*R47H vs. B6	10-14 months
Cnp	0.0108208	8.69469	0.490626	0.62528	0.929896	-6.24887	Trem2*R47H vs. B6	10-14 months
Elovl7	0.0107866	6.28597	0.389919	0.697823	0.929896	-6.29244	Trem2*R47H vs. B6	10-14 months
Atcay	0.00990813	7.7843	0.511936	0.610364	0.929896	-6.23839	Trem2*R47H vs. B6	10-14 months
Epas1	0.00974664	7.68621	0.447125	0.656214	0.929896	-6.26891	Trem2*R47H vs. B6	10-14 months
Csrnp3	0.00965048	6.99447	0.494936	0.622251	0.929896	-6.24679	Trem2*R47H vs. B6	10-14 months
St3gal3	0.00944957	6.83837	0.399808	0.690559	0.929896	-6.2886	Trem2*R47H vs. B6	10-14 months
Stx1a	0.00912096	7.42808	0.380236	0.704962	0.929896	-6.29611	Trem2*R47H vs. B6	10-14 months
Gabrb3	0.00903707	7.61322	0.412085	0.681581	0.929896	-6.2837	Trem2*R47H vs. B6	10-14 months
Tmem246	0.00877089	7.01486	0.511549	0.610634	0.929896	-6.23858	Trem2*R47H vs. B6	10-14 months
Gphn	0.00860891	7.11998	0.464332	0.643902	0.929896	-6.2612	Trem2*R47H vs. B6	10-14 months
Fermt2	0.00834805	7.62042	0.388077	0.699179	0.929896	-6.29314	Trem2*R47H vs. B6	10-14 months
Alg2	0.00830487	7.13178	0.397537	0.692224	0.929896	-6.28949	Trem2*R47H vs. B6	10-14 months
Dtd1	0.00781636	6.36211	0.403479	0.687869	0.929896	-6.28715	Trem2*R47H vs. B6	10-14 months
Tsnax	0.0077695	7.79736	0.436495	0.663869	0.929896	-6.27352	Trem2*R47H vs. B6	10-14 months
Hsp90aa1	0.00776556	10.1748	0.39765	0.692141	0.929896	-6.28945	Trem2*R47H vs. B6	10-14 months
Tollip	0.00704479	7.6248	0.413149	0.680805	0.929896	-6.28327	Trem2*R47H vs. B6	10-14 months
Ntrk2	0.00697037	8.8983	0.454175	0.651158	0.929896	-6.26579	Trem2*R47H vs. B6	10-14 months
Kif3a	0.0066487	7.44943	0.424552	0.672511	0.929896	-6.27857	Trem2*R47H vs. B6	10-14 months
Rundc3a	0.0062652	8.76083	0.424774	0.672351	0.929896	-6.27848	Trem2*R47H vs. B6	10-14 months
Scoc	-0.00643374	8.40759	-0.415147	0.679349	0.929896	-6.28246	Trem2*R47H vs. B6	10-14 months
Calm3	-0.00664292	9.86888	-0.510086	0.611653	0.929896	-6.23932	Trem2*R47H vs. B6	10-14 months
Stmn2	-0.0067499	8.81982	-0.445309	0.657519	0.929896	-6.2697	Trem2*R47H vs. B6	10-14 months
Pdcd6	-0.00689399	7.37989	-0.417317	0.677769	0.929896	-6.28157	Trem2*R47H vs. B6	10-14 months
Rnf13	-0.00798187	8.43242	-0.408283	0.684356	0.929896	-6.28523	Trem2*R47H vs. B6	10-14 months
Chn1	-0.00828095	9.52449	-0.483807	0.630086	0.929896	-6.25214	Trem2*R47H vs. B6	10-14 months
Fyn	-0.00858766	7.37225	-0.454659	0.650812	0.929896	-6.26557	Trem2*R47H vs. B6	10-14 months
Secisbp2l	-0.00900372	6.92699	-0.415517	0.67908	0.929896	-6.2823	Trem2*R47H vs. B6	10-14 months
Stx6	-0.00914831	6.66934	-0.415781	0.678887	0.929896	-6.2822	Trem2*R47H vs. B6	10-14 months
Hecw1	-0.00935302	6.73662	-0.3911	0.696953	0.929896	-6.29199	Trem2*R47H vs. B6	10-14 months
Leprot	-0.00936239	6.2471	-0.509345	0.612169	0.929896	-6.23969	Trem2*R47H vs. B6	10-14 months
Cntn2	-0.00976703	7.21265	-0.408554	0.684159	0.929896	-6.28513	Trem2*R47H vs. B6	10-14 months
Kctd12	-0.0101224	6.98699	-0.398082	0.691825	0.929896	-6.28928	Trem2*R47H vs. B6	10-14 months
Actr3b	-0.0101349	6.9454	-0.421935	0.674411	0.929896	-6.27966	Trem2*R47H vs. B6	10-14 months
Fam129b	-0.0102395	6.27161	-0.432484	0.666766	0.929896	-6.27523	Trem2*R47H vs. B6	10-14 months
Unc119	-0.0104376	6.13447	-0.464595	0.643715	0.929896	-6.26108	Trem2*R47H vs. B6	10-14 months
Clmn	-0.0106505	6.7977	-0.434001	0.66567	0.929896	-6.27459	Trem2*R47H vs. B6	10-14 months
Pycrl	-0.0108982	6.03211	-0.391192	0.696885	0.929896	-6.29195	Trem2*R47H vs. B6	10-14 months
Syt1	-0.0111997	8.20982	-0.475133	0.636224	0.929896	-6.25622	Trem2*R47H vs. B6	10-14 months
Arhgap1	-0.0113701	6.30498	-0.472722	0.637934	0.929896	-6.25734	Trem2*R47H vs. B6	10-14 months
Cdk18	-0.0118002	5.87642	-0.406196	0.685882	0.929896	-6.28607	Trem2*R47H vs. B6	10-14 months
Nhsl1	-0.0120114	5.88553	-0.458249	0.648244	0.929896	-6.26396	Trem2*R47H vs. B6	10-14 months
Tln1	-0.0122281	5.97987	-0.471768	0.638612	0.929896	-6.25779	Trem2*R47H vs. B6	10-14 months
Arhgef9	-0.0127511	6.403	-0.422714	0.673845	0.929896	-6.27934	Trem2*R47H vs. B6	10-14 months
Dag1	-0.0130574	5.93643	-0.396193	0.693211	0.929896	-6.29001	Trem2*R47H vs. B6	10-14 months
Mapt	-0.0131185	7.37576	-0.494819	0.622332	0.929896	-6.24685	Trem2*R47H vs. B6	10-14 months
2900026A02Rik	-0.0136336	5.68672	-0.438083	0.662723	0.929896	-6.27284	Trem2*R47H vs. B6	10-14 months
Wwtr1	-0.0138093	5.51275	-0.487959	0.627158	0.929896	-6.25016	Trem2*R47H vs. B6	10-14 months
Rin2	-0.0149468	6.40549	-0.433988	0.665679	0.929896	-6.27459	Trem2*R47H vs. B6	10-14 months
S100a11	-0.0160746	5.7186	-0.441044	0.660589	0.929896	-6.27156	Trem2*R47H vs. B6	10-14 months
Armcx5	-0.0162099	5.45344	-0.406268	0.685829	0.929896	-6.28604	Trem2*R47H vs. B6	10-14 months
Ehd3	-0.0172124	6.28134	-0.379971	0.705158	0.929896	-6.2962	Trem2*R47H vs. B6	10-14 months
Ap3b2	-0.0173913	4.84346	-0.37885	0.705987	0.929896	-6.29662	Trem2*R47H vs. B6	10-14 months
Lrp10	-0.018543	4.80511	-0.467315	0.641778	0.929896	-6.25984	Trem2*R47H vs. B6	10-14 months
Coro2a	-0.018975	4.4355	-0.386439	0.700385	0.929896	-6.29377	Trem2*R47H vs. B6	10-14 months
Itpkb	-0.0193139	5.86608	-0.490234	0.625556	0.929896	-6.24906	Trem2*R47H vs. B6	10-14 months
Camta2	-0.0197806	6.29642	-0.491293	0.624811	0.929896	-6.24855	Trem2*R47H vs. B6	10-14 months
Srgn	-0.0198606	5.05283	-0.446158	0.656909	0.929896	-6.26933	Trem2*R47H vs. B6	10-14 months
Pllp	-0.019867	4.9711	-0.391101	0.696953	0.929896	-6.29199	Trem2*R47H vs. B6	10-14 months
Fcer1g	-0.0201897	4.75468	-0.443398	0.658894	0.929896	-6.27054	Trem2*R47H vs. B6	10-14 months
Lnx1	-0.0203801	4.95178	-0.495502	0.621853	0.929896	-6.24651	Trem2*R47H vs. B6	10-14 months
Bag3	-0.0214505	4.58572	-0.390219	0.697602	0.929896	-6.29232	Trem2*R47H vs. B6	10-14 months
Tmem231	-0.0242778	4.611	-0.481193	0.631934	0.929896	-6.25338	Trem2*R47H vs. B6	10-14 months
Zfp768	-0.0243771	3.99187	-0.409124	0.683742	0.929896	-6.2849	Trem2*R47H vs. B6	10-14 months
Nfe2l2	-0.0288513	4.1057	-0.384465	0.701841	0.929896	-6.29452	Trem2*R47H vs. B6	10-14 months
Ccdc115	0.0261893	3.48272	0.339707	0.73513	0.933183	-6.31045	Trem2*R47H vs. B6	10-14 months
Vav2	0.0123296	5.34806	0.350392	0.727134	0.933183	-6.30683	Trem2*R47H vs. B6	10-14 months
Sash1	0.0122449	6.18909	0.35989	0.720052	0.933183	-6.30351	Trem2*R47H vs. B6	10-14 months
Inha	0.0121821	5.38725	0.363598	0.717293	0.933183	-6.30219	Trem2*R47H vs. B6	10-14 months
Svop	0.00791972	6.95168	0.340019	0.734896	0.933183	-6.31035	Trem2*R47H vs. B6	10-14 months
Psen1	0.00649593	6.65745	0.339412	0.735352	0.933183	-6.31055	Trem2*R47H vs. B6	10-14 months
Msi2	0.00643255	8.48798	0.355942	0.722993	0.933183	-6.3049	Trem2*R47H vs. B6	10-14 months
Anxa5	0.00641849	7.26237	0.332678	0.740407	0.933183	-6.31278	Trem2*R47H vs. B6	10-14 months
Acp2	0.00608679	7.16024	0.345479	0.730807	0.933183	-6.30851	Trem2*R47H vs. B6	10-14 months
Sec23ip	0.0056048	6.58939	0.338131	0.736313	0.933183	-6.31098	Trem2*R47H vs. B6	10-14 months
Ppp3cb	-0.00470361	8.23139	-0.367005	0.714762	0.933183	-6.30097	Trem2*R47H vs. B6	10-14 months
Wac	-0.00485016	7.82421	-0.34409	0.731847	0.933183	-6.30898	Trem2*R47H vs. B6	10-14 months
Herpud2	-0.00579253	7.37246	-0.340179	0.734777	0.933183	-6.3103	Trem2*R47H vs. B6	10-14 months
Picalm	-0.00613929	7.78777	-0.358843	0.720831	0.933183	-6.30388	Trem2*R47H vs. B6	10-14 months
Otud4	-0.00663351	7.30451	-0.336108	0.737831	0.933183	-6.31165	Trem2*R47H vs. B6	10-14 months
Parm1	-0.00710014	6.53917	-0.333763	0.739592	0.933183	-6.31242	Trem2*R47H vs. B6	10-14 months
Slain1	-0.00844884	6.74661	-0.340979	0.734177	0.933183	-6.31003	Trem2*R47H vs. B6	10-14 months
Tspan6	-0.00864837	6.27152	-0.33445	0.739076	0.933183	-6.3122	Trem2*R47H vs. B6	10-14 months
Tjp2	-0.00904868	6.53599	-0.366286	0.715296	0.933183	-6.30123	Trem2*R47H vs. B6	10-14 months
Mrps7	-0.00940679	5.71864	-0.33585	0.738024	0.933183	-6.31174	Trem2*R47H vs. B6	10-14 months
Myl6b	-0.00996972	5.97935	-0.345563	0.730744	0.933183	-6.30848	Trem2*R47H vs. B6	10-14 months
Thap1	-0.011918	5.63942	-0.346011	0.730409	0.933183	-6.30833	Trem2*R47H vs. B6	10-14 months
Gtpbp4	-0.0123027	5.45031	-0.353111	0.725104	0.933183	-6.30589	Trem2*R47H vs. B6	10-14 months
Phyhip	-0.016914	6.73265	-0.346614	0.729958	0.933183	-6.30812	Trem2*R47H vs. B6	10-14 months
Adipor2	-0.0185382	6.80278	-0.357076	0.722147	0.933183	-6.3045	Trem2*R47H vs. B6	10-14 months
Tgm2	-0.0232993	4.74151	-0.369315	0.713048	0.933183	-6.30013	Trem2*R47H vs. B6	10-14 months
S1pr1	0.0129541	6.06703	0.320986	0.749212	0.933274	-6.31654	Trem2*R47H vs. B6	10-14 months
Rab31	0.00627773	7.16303	0.318358	0.751195	0.933274	-6.31737	Trem2*R47H vs. B6	10-14 months
Sh3glb1	0.00572637	7.15459	0.326551	0.745017	0.933274	-6.31477	Trem2*R47H vs. B6	10-14 months
Dcaf8	-0.00393199	7.71683	-0.323775	0.747108	0.933274	-6.31565	Trem2*R47H vs. B6	10-14 months
Uqcrq	-0.00451167	8.98914	-0.317913	0.751531	0.933274	-6.3175	Trem2*R47H vs. B6	10-14 months
Syngr3	-0.00464994	8.41388	-0.318914	0.750775	0.933274	-6.31719	Trem2*R47H vs. B6	10-14 months
Limk2	-0.00577363	6.95177	-0.320543	0.749546	0.933274	-6.31668	Trem2*R47H vs. B6	10-14 months
Arhgef26	-0.00828522	6.66446	-0.319084	0.750647	0.933274	-6.31714	Trem2*R47H vs. B6	10-14 months
Rb1	-0.00872948	7.35603	-0.322061	0.7484	0.933274	-6.3162	Trem2*R47H vs. B6	10-14 months
Mal2	-0.00607554	7.70575	-0.313738	0.754686	0.935663	-6.3188	Trem2*R47H vs. B6	10-14 months
Dbndd2	-0.00677963	6.3229	-0.311891	0.756083	0.935869	-6.31937	Trem2*R47H vs. B6	10-14 months
H2-Ke6	0.0116024	5.14899	0.308221	0.758862	0.936259	-6.32049	Trem2*R47H vs. B6	10-14 months
Dnajb4	-0.00801345	7.11471	-0.309725	0.757723	0.936259	-6.32003	Trem2*R47H vs. B6	10-14 months
Fxyd5	0.0150805	5.88414	0.303895	0.762141	0.937991	-6.32179	Trem2*R47H vs. B6	10-14 months
Hadhb	-0.00527273	7.8228	-0.299862	0.765203	0.937991	-6.32299	Trem2*R47H vs. B6	10-14 months
Bdh1	-0.00864194	5.64278	-0.300798	0.764492	0.937991	-6.32271	Trem2*R47H vs. B6	10-14 months
Chrm3	-0.0112587	5.17607	-0.300178	0.764963	0.937991	-6.3229	Trem2*R47H vs. B6	10-14 months
Plekhg3	-0.00982096	5.3745	-0.29811	0.766534	0.938004	-6.32351	Trem2*R47H vs. B6	10-14 months
Pdlim5	-0.0130555	4.74576	-0.296599	0.767682	0.938004	-6.32395	Trem2*R47H vs. B6	10-14 months
Sumf2	0.0212479	3.84278	0.293547	0.770003	0.938879	-6.32484	Trem2*R47H vs. B6	10-14 months
Gramd3	0.00980053	5.59789	0.29241	0.770869	0.938879	-6.32516	Trem2*R47H vs. B6	10-14 months
Atp5h	-0.00361163	9.18853	-0.288753	0.773654	0.93926	-6.32621	Trem2*R47H vs. B6	10-14 months
Pde1b	-0.0094889	6.41318	-0.288954	0.773501	0.93926	-6.32615	Trem2*R47H vs. B6	10-14 months
Pon2	-0.005459	6.80557	-0.278888	0.781182	0.946888	-6.32896	Trem2*R47H vs. B6	10-14 months
Stip1	0.0122285	6.54344	0.273237	0.785504	0.950573	-6.3305	Trem2*R47H vs. B6	10-14 months
Rhobtb3	0.00614031	6.60584	0.271644	0.786724	0.950573	-6.33093	Trem2*R47H vs. B6	10-14 months
Kcnq5	-0.00740669	6.36484	-0.267963	0.789544	0.950956	-6.33191	Trem2*R47H vs. B6	10-14 months
Pcyox1l	-0.0109559	5.21006	-0.268201	0.789361	0.950956	-6.33184	Trem2*R47H vs. B6	10-14 months
Scamp2	0.00764606	5.36802	0.259395	0.796119	0.952835	-6.33413	Trem2*R47H vs. B6	10-14 months
Scarb2	0.00506572	6.77698	0.260032	0.79563	0.952835	-6.33397	Trem2*R47H vs. B6	10-14 months
Pde1c	-0.0111298	5.21004	-0.261089	0.794818	0.952835	-6.3337	Trem2*R47H vs. B6	10-14 months
Evc	-0.0151737	4.21423	-0.26049	0.795278	0.952835	-6.33385	Trem2*R47H vs. B6	10-14 months
Spr	-0.0061143	6.6264	-0.255456	0.799146	0.954955	-6.33513	Trem2*R47H vs. B6	10-14 months
Chordc1	0.00978624	7.20245	0.251863	0.801911	0.956754	-6.33602	Trem2*R47H vs. B6	10-14 months
Tprn	0.0108865	5.49556	0.242453	0.809163	0.959769	-6.33831	Trem2*R47H vs. B6	10-14 months
Agbl4	0.00794888	5.38329	0.240589	0.810602	0.959769	-6.33876	Trem2*R47H vs. B6	10-14 months
Kctd1	0.00557238	6.82025	0.236071	0.814092	0.959769	-6.33982	Trem2*R47H vs. B6	10-14 months
Nufip2	0.00504539	6.94796	0.238411	0.812284	0.959769	-6.33927	Trem2*R47H vs. B6	10-14 months
Dnm1	-0.00331744	9.60742	-0.236433	0.813812	0.959769	-6.33973	Trem2*R47H vs. B6	10-14 months
Fam193a	-0.00527157	6.27551	-0.242433	0.809179	0.959769	-6.33832	Trem2*R47H vs. B6	10-14 months
Lyrm9	-0.00642396	5.96231	-0.23549	0.814541	0.959769	-6.33995	Trem2*R47H vs. B6	10-14 months
Zbtb33	-0.00961595	5.44423	-0.236311	0.813906	0.959769	-6.33976	Trem2*R47H vs. B6	10-14 months
Tmem125	0.0100196	5.04932	0.223929	0.823488	0.962932	-6.34257	Trem2*R47H vs. B6	10-14 months
Pde1a	0.00501122	8.1376	0.224184	0.82329	0.962932	-6.34251	Trem2*R47H vs. B6	10-14 months
Tmed10	-0.00400808	6.97057	-0.223836	0.82356	0.962932	-6.34259	Trem2*R47H vs. B6	10-14 months
Rreb1	-0.00620836	6.10228	-0.224669	0.822914	0.962932	-6.3424	Trem2*R47H vs. B6	10-14 months
Prkcq	-0.00946544	5.07577	-0.227836	0.820462	0.962932	-6.3417	Trem2*R47H vs. B6	10-14 months
Idnk	0.00844294	4.90305	0.185106	0.853701	0.976362	-6.35039	Trem2*R47H vs. B6	10-14 months
Slc5a3	0.00778774	6.89389	0.207173	0.836498	0.976362	-6.34613	Trem2*R47H vs. B6	10-14 months
Fkbp4	0.00762891	5.87621	0.181051	0.856869	0.976362	-6.35112	Trem2*R47H vs. B6	10-14 months
Tbl3	0.00693699	5.47802	0.199869	0.842183	0.976362	-6.34759	Trem2*R47H vs. B6	10-14 months
Endod1	0.00657163	6.1924	0.1746	0.861915	0.976362	-6.35225	Trem2*R47H vs. B6	10-14 months
Snx22	0.00603484	5.09193	0.17287	0.86327	0.976362	-6.35255	Trem2*R47H vs. B6	10-14 months
Trim59	0.00560579	6.66496	0.16626	0.868449	0.976362	-6.35365	Trem2*R47H vs. B6	10-14 months
Kif1c	0.00534375	6.79585	0.193112	0.84745	0.976362	-6.3489	Trem2*R47H vs. B6	10-14 months
Snx29	0.00529603	5.49117	0.172523	0.863542	0.976362	-6.3526	Trem2*R47H vs. B6	10-14 months
Map7	0.00483514	6.5421	0.166666	0.86813	0.976362	-6.35358	Trem2*R47H vs. B6	10-14 months
Gabbr2	0.00482818	7.07416	0.170616	0.865036	0.976362	-6.35293	Trem2*R47H vs. B6	10-14 months
Atl3	0.00472068	6.01746	0.181544	0.856484	0.976362	-6.35103	Trem2*R47H vs. B6	10-14 months
Sclt1	0.00466525	6.4124	0.197886	0.843728	0.976362	-6.34798	Trem2*R47H vs. B6	10-14 months
Bin1	0.00443896	7.05981	0.175226	0.861426	0.976362	-6.35214	Trem2*R47H vs. B6	10-14 months
Pgbd5	0.00271343	8.04104	0.179532	0.858057	0.976362	-6.35139	Trem2*R47H vs. B6	10-14 months
Otud7b	-0.00334333	6.88505	-0.173252	0.862971	0.976362	-6.35248	Trem2*R47H vs. B6	10-14 months
Epha4	-0.00349398	6.8158	-0.178169	0.859123	0.976362	-6.35163	Trem2*R47H vs. B6	10-14 months
Rnf141	-0.00420784	6.1427	-0.190875	0.849196	0.976362	-6.34932	Trem2*R47H vs. B6	10-14 months
Tpi1	-0.00424066	6.58447	-0.182152	0.856008	0.976362	-6.35092	Trem2*R47H vs. B6	10-14 months
Myo10	-0.00431436	5.96945	-0.179622	0.857986	0.976362	-6.35137	Trem2*R47H vs. B6	10-14 months
Psmg1	-0.00441691	5.95952	-0.16808	0.867022	0.976362	-6.35335	Trem2*R47H vs. B6	10-14 months
Commd4	-0.00463405	5.5585	-0.167014	0.867857	0.976362	-6.35353	Trem2*R47H vs. B6	10-14 months
Unc5d	-0.00652321	5.77472	-0.196227	0.845021	0.976362	-6.3483	Trem2*R47H vs. B6	10-14 months
Slc44a2	-0.00782134	5.63562	-0.199175	0.842724	0.976362	-6.34773	Trem2*R47H vs. B6	10-14 months
Cyp27a1	-0.0114902	4.28977	-0.194095	0.846684	0.976362	-6.34871	Trem2*R47H vs. B6	10-14 months
Hspa1b	-0.0192123	5.51217	-0.203765	0.839149	0.976362	-6.34681	Trem2*R47H vs. B6	10-14 months
Syngr1	0.00647974	7.02964	0.151973	0.879661	0.979284	-6.35589	Trem2*R47H vs. B6	10-14 months
Slco2b1	0.00495954	5.38352	0.156358	0.876217	0.979284	-6.35522	Trem2*R47H vs. B6	10-14 months
Prkag1	0.00403424	5.93112	0.157319	0.875462	0.979284	-6.35507	Trem2*R47H vs. B6	10-14 months
Mog	0.00401019	7.27575	0.154575	0.877617	0.979284	-6.3555	Trem2*R47H vs. B6	10-14 months
Map4k5	0.00286509	6.73141	0.151456	0.880067	0.979284	-6.35597	Trem2*R47H vs. B6	10-14 months
Parl	-0.00324089	6.86923	-0.155711	0.876725	0.979284	-6.35532	Trem2*R47H vs. B6	10-14 months
Rhou	-0.00550792	6.86099	-0.157819	0.87507	0.979284	-6.355	Trem2*R47H vs. B6	10-14 months
Rab13	0.00624919	4.93822	0.149358	0.881716	0.979482	-6.35628	Trem2*R47H vs. B6	10-14 months
Cldn11	-0.00303358	7.69789	-0.14795	0.882823	0.979482	-6.35648	Trem2*R47H vs. B6	10-14 months
Tspan15	-0.00390299	6.26456	-0.143195	0.886562	0.982197	-6.35716	Trem2*R47H vs. B6	10-14 months
Stau2	-0.00249072	6.97619	-0.14103	0.888265	0.982652	-6.35747	Trem2*R47H vs. B6	10-14 months
Sirt2	0.00348145	6.80742	0.138353	0.890373	0.983447	-6.35784	Trem2*R47H vs. B6	10-14 months
Tmcc3	-0.0036853	6.16976	-0.136829	0.891573	0.983447	-6.35804	Trem2*R47H vs. B6	10-14 months
Ahnak	0.00562744	5.72518	0.132472	0.895004	0.985278	-6.35862	Trem2*R47H vs. B6	10-14 months
Coa3	0.00255699	7.51297	0.131431	0.895825	0.985278	-6.35876	Trem2*R47H vs. B6	10-14 months
Psma5	0.0112264	2.69995	0.102783	0.918439	0.986527	-6.36206	Trem2*R47H vs. B6	10-14 months
Anxa2	0.00484298	5.17204	0.115044	0.908752	0.986527	-6.36075	Trem2*R47H vs. B6	10-14 months
Bcar3	0.00432603	5.11914	0.102903	0.918344	0.986527	-6.36205	Trem2*R47H vs. B6	10-14 months
Ndufa2	0.0038894	5.59591	0.109996	0.912738	0.986527	-6.36131	Trem2*R47H vs. B6	10-14 months
Mef2c	0.00300747	8.81836	0.110403	0.912417	0.986527	-6.36126	Trem2*R47H vs. B6	10-14 months
Npc1	0.00221541	6.91583	0.122421	0.902929	0.986527	-6.35988	Trem2*R47H vs. B6	10-14 months
Rtn1	0.00216027	9.3673	0.107934	0.914367	0.986527	-6.36153	Trem2*R47H vs. B6	10-14 months
St8sia3	0.00193249	6.84763	0.102039	0.919028	0.986527	-6.36214	Trem2*R47H vs. B6	10-14 months
Nfib	0.0017133	7.35351	0.105236	0.9165	0.986527	-6.36181	Trem2*R47H vs. B6	10-14 months
Slc12a5	-0.00165242	8.84123	-0.117317	0.906956	0.986527	-6.36049	Trem2*R47H vs. B6	10-14 months
Sorbs1	-0.00224399	7.44175	-0.107385	0.914801	0.986527	-6.36159	Trem2*R47H vs. B6	10-14 months
H2afz	-0.00269365	7.58021	-0.111352	0.911667	0.986527	-6.36116	Trem2*R47H vs. B6	10-14 months
Slc38a2	-0.00324614	7.41774	-0.111221	0.911771	0.986527	-6.36117	Trem2*R47H vs. B6	10-14 months
Npc2	-0.00412954	4.59745	-0.106985	0.915118	0.986527	-6.36163	Trem2*R47H vs. B6	10-14 months
Arfgap2	-0.00419935	5.63236	-0.107049	0.915067	0.986527	-6.36162	Trem2*R47H vs. B6	10-14 months
Map3k9	-0.00420074	5.44699	-0.113365	0.910077	0.986527	-6.36093	Trem2*R47H vs. B6	10-14 months
Slc2a1	-0.0062845	5.85852	-0.125166	0.900764	0.986527	-6.35955	Trem2*R47H vs. B6	10-14 months
Foxo1	0.00271234	6.09733	0.0977552	0.922416	0.988767	-6.36256	Trem2*R47H vs. B6	10-14 months
Inppl1	0.00266686	6.13431	0.0960462	0.923768	0.988822	-6.36272	Trem2*R47H vs. B6	10-14 months
Gng11	0.00335284	6.42309	0.0879959	0.93014	0.991764	-6.36345	Trem2*R47H vs. B6	10-14 months
Srebf1	0.00317201	5.93585	0.0883559	0.929855	0.991764	-6.36342	Trem2*R47H vs. B6	10-14 months
Il17d	0.00229077	5.59412	0.0824715	0.934515	0.991764	-6.36392	Trem2*R47H vs. B6	10-14 months
Rbm48	0.00214531	6.15335	0.084606	0.932825	0.991764	-6.36374	Trem2*R47H vs. B6	10-14 months
Cd2ap	0.00211396	5.77803	0.0747498	0.940635	0.991764	-6.36451	Trem2*R47H vs. B6	10-14 months
Pi4ka	0.0012721	7.9713	0.0711599	0.943481	0.991764	-6.36477	Trem2*R47H vs. B6	10-14 months
Vapb	0.00120966	7.83357	0.0812567	0.935478	0.991764	-6.36401	Trem2*R47H vs. B6	10-14 months
Napb	0.00106462	8.65182	0.086781	0.931102	0.991764	-6.36356	Trem2*R47H vs. B6	10-14 months
Prmt1	-0.00120335	7.38128	-0.0718146	0.942962	0.991764	-6.36473	Trem2*R47H vs. B6	10-14 months
Dock3	-0.00201495	6.93813	-0.073039	0.941991	0.991764	-6.36464	Trem2*R47H vs. B6	10-14 months
Bok	-0.00249431	5.57805	-0.0780407	0.938026	0.991764	-6.36427	Trem2*R47H vs. B6	10-14 months
Tfeb	-0.00339992	4.87575	-0.0805718	0.936021	0.991764	-6.36407	Trem2*R47H vs. B6	10-14 months
Sat1	-0.00467161	3.7743	-0.0729198	0.942085	0.991764	-6.36465	Trem2*R47H vs. B6	10-14 months
Eno2	0.00100225	9.4203	0.0668861	0.94687	0.993952	-6.36506	Trem2*R47H vs. B6	10-14 months
Tor1a	0.00127711	6.483	0.0618637	0.950854	0.994015	-6.36538	Trem2*R47H vs. B6	10-14 months
Sh3gl2	-0.000804902	8.92561	-0.0618759	0.950844	0.994015	-6.36538	Trem2*R47H vs. B6	10-14 months
Gltp	-0.00114584	7.05431	-0.0624869	0.95036	0.994015	-6.36534	Trem2*R47H vs. B6	10-14 months
Ppp1r2	-0.000967903	8.04922	-0.0591385	0.953016	0.99421	-6.36554	Trem2*R47H vs. B6	10-14 months
Cdc42ep1	-0.00303238	5.03394	-0.058331	0.953657	0.99421	-6.36559	Trem2*R47H vs. B6	10-14 months
Slc41a1	0.00229003	5.57916	0.051751	0.95888	0.99692	-6.36595	Trem2*R47H vs. B6	10-14 months
Dlgap1	0.00191471	6.84011	0.0523992	0.958365	0.99692	-6.36591	Trem2*R47H vs. B6	10-14 months
Idh2	0.00214325	3.5357	0.0299385	0.976204	0.997697	-6.36683	Trem2*R47H vs. B6	10-14 months
Lamb2	0.00150278	5.25212	0.0384342	0.969455	0.997697	-6.36654	Trem2*R47H vs. B6	10-14 months
Reep3	0.00127377	5.71989	0.040792	0.967582	0.997697	-6.36645	Trem2*R47H vs. B6	10-14 months
Sft2d2	0.00119963	5.61807	0.0411135	0.967327	0.997697	-6.36643	Trem2*R47H vs. B6	10-14 months
Rgs7	0.000816465	7.62003	0.0450144	0.964229	0.997697	-6.36627	Trem2*R47H vs. B6	10-14 months
Sema6a	0.000682902	6.5417	0.0297744	0.976335	0.997697	-6.36683	Trem2*R47H vs. B6	10-14 months
Pcbp4	0.000679702	5.99942	0.0200169	0.984089	0.997697	-6.36707	Trem2*R47H vs. B6	10-14 months
Itgb1	0.000667221	7.51666	0.0272787	0.978318	0.997697	-6.3669	Trem2*R47H vs. B6	10-14 months
Cdk14	0.000438452	7.37135	0.0268133	0.978688	0.997697	-6.36691	Trem2*R47H vs. B6	10-14 months
Rab3a	0.000412026	9.06075	0.0194128	0.984569	0.997697	-6.36708	Trem2*R47H vs. B6	10-14 months
Hgsnat	0.000400535	7.04154	0.0225594	0.982068	0.997697	-6.36702	Trem2*R47H vs. B6	10-14 months
Snx3	-0.000488183	7.36176	-0.0204617	0.983735	0.997697	-6.36706	Trem2*R47H vs. B6	10-14 months
Med29	-0.00053424	6.67892	-0.0245754	0.980466	0.997697	-6.36697	Trem2*R47H vs. B6	10-14 months
Chrnb2	-0.000557717	6.65125	-0.0282914	0.977513	0.997697	-6.36687	Trem2*R47H vs. B6	10-14 months
Ctnnd2	-0.000906413	6.69969	-0.0342418	0.972785	0.997697	-6.36669	Trem2*R47H vs. B6	10-14 months
Pecam1	-0.00107611	5.7123	-0.0308542	0.975477	0.997697	-6.3668	Trem2*R47H vs. B6	10-14 months
Cachd1	-0.00112271	5.8182	-0.0390148	0.968994	0.997697	-6.36652	Trem2*R47H vs. B6	10-14 months
Axl	-0.00112794	6.00691	-0.0459805	0.963461	0.997697	-6.36623	Trem2*R47H vs. B6	10-14 months
Podxl	-0.00112854	6.22163	-0.0276328	0.978036	0.997697	-6.36689	Trem2*R47H vs. B6	10-14 months
Furin	0.000402042	6.06796	0.0143567	0.988588	0.997924	-6.36717	Trem2*R47H vs. B6	10-14 months
Tmbim1	0.000288515	6.50989	0.0115555	0.990814	0.997924	-6.3672	Trem2*R47H vs. B6	10-14 months
Pogk	0.000230666	5.81949	0.00819106	0.993489	0.997924	-6.36723	Trem2*R47H vs. B6	10-14 months
Adpgk	0.000158718	5.54151	0.00570945	0.995461	0.997924	-6.36725	Trem2*R47H vs. B6	10-14 months
Smim7	0.000131114	5.48473	0.00426339	0.996611	0.997924	-6.36726	Trem2*R47H vs. B6	10-14 months
Psmc6	0.000131048	8.39235	0.00487502	0.996125	0.997924	-6.36726	Trem2*R47H vs. B6	10-14 months
Heca	-0.000181187	6.41247	-0.00730999	0.994189	0.997924	-6.36724	Trem2*R47H vs. B6	10-14 months
Cpne2	-0.000224114	5.9379	-0.00843511	0.993295	0.997924	-6.36723	Trem2*R47H vs. B6	10-14 months
Sv2a	-0.000248994	8.89249	-0.0157229	0.987502	0.997924	-6.36714	Trem2*R47H vs. B6	10-14 months
Pik3r1	-3.74175e-05	6.77674	-0.00184732	0.998531	0.998531	-6.36727	Trem2*R47H vs. B6	10-14 months

## Sheet: 2-5months_Apoe4KI_vs_B6
GeneSymbol	logFC	AveExpr	t	P.Value	adj.P.Val	B	Comparsion	Age
Apoe	-3.56541	7.0727	-99.9679	2.34394e-72	1.78139e-69	150.943	APOE4KI vs. B6	2-5 months
Cntn4	0.147437	7.22678	2.91912	0.00483146	0.995249	-3.83283	APOE4KI vs. B6	2-5 months
Anapc11	0.136681	3.83942	2.07776	0.0417237	0.995249	-5.7717	APOE4KI vs. B6	2-5 months
Gm20425	0.13578	2.98163	1.07169	0.28786	0.995249	-7.31316	APOE4KI vs. B6	2-5 months
Lrp4	0.126234	3.29725	1.36153	0.178091	0.995249	-6.9637	APOE4KI vs. B6	2-5 months
Myl12a	0.122441	3.29293	1.38358	0.171264	0.995249	-6.93388	APOE4KI vs. B6	2-5 months
Ndufa5	0.120468	4.72779	2.58567	0.0119915	0.995249	-4.6652	APOE4KI vs. B6	2-5 months
Cacng8	0.112905	7.36329	2.05488	0.0439525	0.995249	-5.81665	APOE4KI vs. B6	2-5 months
Dhrs11	0.105722	4.9371	2.64448	0.0102666	0.995249	-4.52424	APOE4KI vs. B6	2-5 months
Nfe2l2	0.097167	4.11592	1.33158	0.187693	0.995249	-7.00348	APOE4KI vs. B6	2-5 months
Cdc42ep4	0.095075	4.66993	1.79373	0.0775517	0.995249	-6.29843	APOE4KI vs. B6	2-5 months
Nkx6-2	0.0938022	3.91144	1.33022	0.18814	0.995249	-7.00527	APOE4KI vs. B6	2-5 months
Tfeb	0.0921213	4.86952	1.94257	0.0564438	0.995249	-6.03098	APOE4KI vs. B6	2-5 months
Evc	0.0908741	4.219	1.51578	0.134469	0.995249	-6.74569	APOE4KI vs. B6	2-5 months
Sat1	0.0882341	3.78962	1.37738	0.173163	0.995249	-6.94231	APOE4KI vs. B6	2-5 months
Idh2	0.0854418	3.51332	1.13564	0.260318	0.995249	-7.24291	APOE4KI vs. B6	2-5 months
Cbln1	0.0827215	7.27198	1.86341	0.066966	0.995249	-6.1756	APOE4KI vs. B6	2-5 months
Zfp768	0.0801892	3.99379	1.41283	0.16252	0.995249	-6.89363	APOE4KI vs. B6	2-5 months
Zkscan6	0.0772307	5.20593	2.23058	0.0292002	0.995249	-5.46034	APOE4KI vs. B6	2-5 months
Cuedc1	0.0766327	4.50989	1.50687	0.136733	0.995249	-6.75887	APOE4KI vs. B6	2-5 months
Col9a2	0.0746968	5.27607	2.03593	0.0458753	0.995249	-5.85355	APOE4KI vs. B6	2-5 months
Mecr	0.0696385	4.77659	1.84353	0.0698536	0.995249	-6.21106	APOE4KI vs. B6	2-5 months
Msn	0.0693235	5.2134	1.92675	0.058426	0.995249	-6.06031	APOE4KI vs. B6	2-5 months
Commd4	0.0683589	5.56637	2.21373	0.0303958	0.995249	-5.4956	APOE4KI vs. B6	2-5 months
Aldh6a1	0.0681455	6.01928	2.45516	0.016793	0.995249	-4.9688	APOE4KI vs. B6	2-5 months
Lgr5	0.0679611	4.56997	0.676491	0.501152	0.995249	-7.65916	APOE4KI vs. B6	2-5 months
Atp5j2	0.0675673	5.77851	2.00975	0.0486516	0.995249	-5.90405	APOE4KI vs. B6	2-5 months
Pbxip1	0.0667561	5.08773	1.60021	0.114448	0.995249	-6.61715	APOE4KI vs. B6	2-5 months
C130074G19Rik	0.0641256	5.17358	1.59577	0.115436	0.995249	-6.62406	APOE4KI vs. B6	2-5 months
Cirbp	0.0639477	7.3595	1.219	0.227292	0.995249	-7.14549	APOE4KI vs. B6	2-5 months
Mfsd8	0.0636839	4.92491	1.58488	0.117892	0.995249	-6.64096	APOE4KI vs. B6	2-5 months
Fkbp4	0.0624747	5.85451	1.56612	0.122223	0.995249	-6.66983	APOE4KI vs. B6	2-5 months
Tmtc2	0.0624105	5.96975	2.89827	0.00512432	0.995249	-3.8872	APOE4KI vs. B6	2-5 months
Phyhip	0.0604817	6.71883	1.29974	0.198324	0.995249	-7.04485	APOE4KI vs. B6	2-5 months
Psmb2	0.0591712	6.87254	2.51487	0.0144148	0.995249	-4.8315	APOE4KI vs. B6	2-5 months
Klc2	0.0582433	5.2643	1.25283	0.214798	0.995249	-7.10407	APOE4KI vs. B6	2-5 months
Srebf1	0.0580089	5.93578	1.56208	0.12317	0.995249	-6.676	APOE4KI vs. B6	2-5 months
Pde8a	0.0572758	4.44303	1.00076	0.320691	0.995249	-7.38647	APOE4KI vs. B6	2-5 months
Bok	0.0561903	5.58485	1.81285	0.0745166	0.995249	-6.26514	APOE4KI vs. B6	2-5 months
Tbl3	0.0561062	5.48372	1.8413	0.0701839	0.995249	-6.21502	APOE4KI vs. B6	2-5 months
Fcer1g	0.0557448	4.78104	1.14462	0.256602	0.995249	-7.23273	APOE4KI vs. B6	2-5 months
Gdap1l1	0.0552246	5.81682	1.42351	0.159416	0.995249	-6.87874	APOE4KI vs. B6	2-5 months
Trem1	0.0550972	2.40366	0.412142	0.681605	0.995249	-7.80438	APOE4KI vs. B6	2-5 months
Slc39a1	0.0547254	5.34919	1.46073	0.148952	0.995249	-6.82601	APOE4KI vs. B6	2-5 months
Gabrg1	0.0545832	4.90628	1.44399	0.153589	0.995249	-6.84988	APOE4KI vs. B6	2-5 months
Ppox	0.0545724	5.86881	1.75531	0.0839632	0.995249	-6.36434	APOE4KI vs. B6	2-5 months
Smg9	0.05426	4.65493	1.12384	0.265254	0.995249	-7.25617	APOE4KI vs. B6	2-5 months
U2af2	0.0531239	6.1587	2.52493	0.0140453	0.995249	-4.80809	APOE4KI vs. B6	2-5 months
Rab13	0.0518183	4.95179	1.32055	0.191325	0.995249	-7.01791	APOE4KI vs. B6	2-5 months
Tmbim1	0.0515383	6.51175	2.00591	0.0490708	0.995249	-5.91141	APOE4KI vs. B6	2-5 months
Syp	0.0511796	8.41617	1.8832	0.0641916	0.995249	-6.13995	APOE4KI vs. B6	2-5 months
Amer3	0.0508931	6.38909	2.0411	0.0453442	0.995249	-5.84353	APOE4KI vs. B6	2-5 months
Wscd2	0.0507911	6.40085	1.77519	0.080593	0.995249	-6.3304	APOE4KI vs. B6	2-5 months
Mlc1	0.0502554	6.71574	1.80524	0.0757128	0.995249	-6.27843	APOE4KI vs. B6	2-5 months
Tmcc1	0.0494166	5.58519	1.40472	0.16491	0.995249	-6.90487	APOE4KI vs. B6	2-5 months
Unc119	0.0487474	6.13644	2.05585	0.0438563	0.995249	-5.81476	APOE4KI vs. B6	2-5 months
Pik3r1	0.0486916	6.78515	2.24779	0.0280216	0.995249	-5.42408	APOE4KI vs. B6	2-5 months
Acp1	0.0483807	4.39515	0.848952	0.399053	0.995249	-7.52697	APOE4KI vs. B6	2-5 months
Tppp3	0.0483802	7.10526	1.66855	0.100064	0.995249	-6.5084	APOE4KI vs. B6	2-5 months
Cyba	0.0473559	5.47	1.24313	0.218328	0.995249	-7.11605	APOE4KI vs. B6	2-5 months
Npc2	0.0472819	4.60165	1.11321	0.269756	0.995249	-7.26799	APOE4KI vs. B6	2-5 months
Vezf1	0.0471778	5.72805	1.13213	0.261778	0.995249	-7.24687	APOE4KI vs. B6	2-5 months
Syngr1	0.046916	7.02304	1.23083	0.222862	0.995249	-7.13112	APOE4KI vs. B6	2-5 months
Tmem231	0.0468915	4.61714	0.989202	0.326267	0.995249	-7.39795	APOE4KI vs. B6	2-5 months
Pde1c	0.0465381	5.19439	1.08528	0.281845	0.995249	-7.29856	APOE4KI vs. B6	2-5 months
Pcsk6	0.0460553	5.93863	1.4325	0.156838	0.995249	-6.86612	APOE4KI vs. B6	2-5 months
Syt16	0.0457726	6.46048	1.86235	0.0671178	0.995249	-6.1775	APOE4KI vs. B6	2-5 months
Inha	0.0455348	5.3917	1.44621	0.152969	0.995249	-6.84673	APOE4KI vs. B6	2-5 months
Fat1	0.0451543	5.76981	1.20331	0.233261	0.995249	-7.16432	APOE4KI vs. B6	2-5 months
Stard8	0.0445845	5.39865	0.895294	0.373965	0.995249	-7.48646	APOE4KI vs. B6	2-5 months
Cdh22	0.043814	6.18647	1.89972	0.0619507	0.995249	-6.10994	APOE4KI vs. B6	2-5 months
Mea1	0.0435837	7.16687	1.92635	0.0584764	0.995249	-6.06104	APOE4KI vs. B6	2-5 months
Coro2a	0.0430603	4.43017	0.793108	0.430628	0.995249	-7.57299	APOE4KI vs. B6	2-5 months
Ehd3	0.043009	6.26889	1.04565	0.299631	0.995249	-7.34063	APOE4KI vs. B6	2-5 months
Nudt21	0.0426188	6.57067	2.12672	0.0372806	0.995249	-5.67402	APOE4KI vs. B6	2-5 months
Tspan15	0.0425023	6.27373	1.69477	0.0949506	0.995249	-6.46556	APOE4KI vs. B6	2-5 months
6430548M08Rik	0.0418884	6.96604	1.37044	0.175309	0.995249	-6.95171	APOE4KI vs. B6	2-5 months
Lrtm2	0.0416409	6.51251	1.69472	0.09496	0.995249	-6.46564	APOE4KI vs. B6	2-5 months
Tm4sf1	0.0414014	5.57759	1.1396	0.258673	0.995249	-7.23843	APOE4KI vs. B6	2-5 months
Cd2ap	0.0412605	5.76	1.43309	0.156669	0.995249	-6.86529	APOE4KI vs. B6	2-5 months
Mbp	0.0411012	8.35129	1.37177	0.174895	0.995249	-6.94991	APOE4KI vs. B6	2-5 months
Efemp2	0.0407769	5.4358	1.11045	0.270934	0.995249	-7.27105	APOE4KI vs. B6	2-5 months
Sirt2	0.0407136	6.8016	1.6125	0.111745	0.995249	-6.5979	APOE4KI vs. B6	2-5 months
Pcbp4	0.0406166	5.9934	1.28718	0.202639	0.995249	-7.06091	APOE4KI vs. B6	2-5 months
Snrnp48	0.0405455	5.5201	1.01758	0.312684	0.995249	-7.36952	APOE4KI vs. B6	2-5 months
Sun2	0.0398343	5.064	0.808857	0.421576	0.995249	-7.56032	APOE4KI vs. B6	2-5 months
Thrb	0.0395239	5.75509	1.26767	0.209481	0.995249	-7.08556	APOE4KI vs. B6	2-5 months
Fibp	0.0393438	5.69888	1.24195	0.218759	0.995249	-7.1175	APOE4KI vs. B6	2-5 months
Arhgef9	0.0392804	6.39788	1.3249	0.189888	0.995249	-7.01224	APOE4KI vs. B6	2-5 months
H2-Ke6	0.0390344	5.14375	1.10504	0.273253	0.995249	-7.27701	APOE4KI vs. B6	2-5 months
Sox9	0.0389695	6.5117	1.11245	0.27008	0.995249	-7.26883	APOE4KI vs. B6	2-5 months
Anxa2	0.0389387	5.15455	0.750434	0.455727	0.995249	-7.60608	APOE4KI vs. B6	2-5 months
Bin1	0.038138	7.06015	1.52478	0.13221	0.995249	-6.73229	APOE4KI vs. B6	2-5 months
Scai	0.0380472	5.28216	1.09453	0.2778	0.995249	-7.28852	APOE4KI vs. B6	2-5 months
Cct3	0.0378292	7.23654	1.79765	0.0769216	0.995249	-6.29163	APOE4KI vs. B6	2-5 months
Abca7	0.0377725	5.466	0.948765	0.346288	0.995249	-7.43712	APOE4KI vs. B6	2-5 months
Myl6b	0.0376154	5.9878	1.62569	0.1089	0.995249	-6.57708	APOE4KI vs. B6	2-5 months
Opalin	0.0372733	6.65678	0.717063	0.475928	0.995249	-7.63071	APOE4KI vs. B6	2-5 months
Svop	0.0371171	6.95053	1.66959	0.0998548	0.995249	-6.5067	APOE4KI vs. B6	2-5 months
Arhgap1	0.0367116	6.30542	1.3859	0.170557	0.995249	-6.93072	APOE4KI vs. B6	2-5 months
Fam160a2	0.0366651	6.22345	1.13942	0.258747	0.995249	-7.23863	APOE4KI vs. B6	2-5 months
Lhfpl2	0.0364145	5.79132	1.02777	0.307903	0.995249	-7.35912	APOE4KI vs. B6	2-5 months
Stip1	0.0362734	6.53281	0.908271	0.367122	0.995249	-7.47474	APOE4KI vs. B6	2-5 months
Ift27	0.0359062	5.9808	1.70289	0.0934112	0.995249	-6.45217	APOE4KI vs. B6	2-5 months
Fam189a2	0.0357851	4.88858	0.777869	0.439495	0.995249	-7.58501	APOE4KI vs. B6	2-5 months
Cyp27a1	0.0353021	4.27275	0.542204	0.589549	0.995249	-7.74166	APOE4KI vs. B6	2-5 months
Vav2	0.0352587	5.34746	1.03561	0.30426	0.995249	-7.35106	APOE4KI vs. B6	2-5 months
Gns	0.0351474	6.13428	1.21647	0.228244	0.995249	-7.14853	APOE4KI vs. B6	2-5 months
Tprn	0.0351104	5.48519	0.839209	0.404457	0.995249	-7.53522	APOE4KI vs. B6	2-5 months
Hnrnpf	0.0349257	7.12256	1.91304	0.0601916	0.995249	-6.08555	APOE4KI vs. B6	2-5 months
Aldh7a1	0.0348047	6.50978	1.64557	0.104726	0.995249	-6.54543	APOE4KI vs. B6	2-5 months
Cd81	0.0347156	9.04796	1.99092	0.0507367	0.995249	-5.94002	APOE4KI vs. B6	2-5 months
Sumf2	0.034644	3.85197	0.481014	0.632137	0.995249	-7.77328	APOE4KI vs. B6	2-5 months
Sla	0.0345101	4.08225	0.656011	0.514154	0.995249	-7.6729	APOE4KI vs. B6	2-5 months
Nhsl1	0.0341065	5.89301	1.38741	0.1701	0.995249	-6.92866	APOE4KI vs. B6	2-5 months
Nmnat2	0.0340538	7.55476	1.5074	0.136598	0.995249	-6.75809	APOE4KI vs. B6	2-5 months
Prkcq	0.0338676	5.09066	0.836756	0.405824	0.995249	-7.53728	APOE4KI vs. B6	2-5 months
Stx6	0.0335196	6.67403	1.59477	0.115661	0.995249	-6.62562	APOE4KI vs. B6	2-5 months
Map7	0.0334183	6.53664	0.98665	0.327507	0.995249	-7.40047	APOE4KI vs. B6	2-5 months
Rbm45	0.0331231	6.37857	1.33828	0.185512	0.995249	-6.99466	APOE4KI vs. B6	2-5 months
Ptprn	0.0327457	6.63893	0.731421	0.467176	0.995249	-7.62025	APOE4KI vs. B6	2-5 months
Adhfe1	0.0323913	5.37225	0.954593	0.343354	0.995249	-7.43157	APOE4KI vs. B6	2-5 months
2410015M20Rik	0.0322018	7.31972	1.7097	0.0921374	0.995249	-6.44091	APOE4KI vs. B6	2-5 months
Hip1	0.0321802	5.90702	0.844729	0.40139	0.995249	-7.53056	APOE4KI vs. B6	2-5 months
Dtd1	0.0321325	6.3718	1.48369	0.142769	0.995249	-6.79284	APOE4KI vs. B6	2-5 months
Foxo1	0.0321033	6.1092	1.22528	0.224932	0.995249	-7.13788	APOE4KI vs. B6	2-5 months
Dock3	0.0319139	6.93164	1.17313	0.245064	0.995249	-7.19991	APOE4KI vs. B6	2-5 months
Gphn	0.0318971	7.12375	1.93372	0.0575459	0.995249	-6.04742	APOE4KI vs. B6	2-5 months
Unc5d	0.0317479	5.78322	1.06257	0.291946	0.995249	-7.32285	APOE4KI vs. B6	2-5 months
Pla2g16	0.0316717	6.88835	1.38612	0.170492	0.995249	-6.93042	APOE4KI vs. B6	2-5 months
Mtmr10	0.0315847	5.2676	0.824622	0.41263	0.995249	-7.5474	APOE4KI vs. B6	2-5 months
Smg5	0.0306191	5.87012	0.920496	0.36075	0.995249	-7.46355	APOE4KI vs. B6	2-5 months
C1qa	0.0301979	6.16222	0.750571	0.455645	0.995249	-7.60598	APOE4KI vs. B6	2-5 months
Mag	0.0299268	6.71815	0.933145	0.354231	0.995249	-7.45182	APOE4KI vs. B6	2-5 months
Aldh2	0.0298762	6.87157	1.03697	0.303627	0.995249	-7.34965	APOE4KI vs. B6	2-5 months
Farsb	0.0296999	7.14967	1.77672	0.0803383	0.995249	-6.32777	APOE4KI vs. B6	2-5 months
Hltf	0.0292606	6.38149	1.28149	0.204617	0.995249	-7.06813	APOE4KI vs. B6	2-5 months
Thap1	0.0290792	5.64698	0.943338	0.349034	0.995249	-7.44225	APOE4KI vs. B6	2-5 months
Agbl4	0.0289344	5.38373	1.03131	0.306254	0.995249	-7.35549	APOE4KI vs. B6	2-5 months
Cpt1a	0.0287018	5.38009	0.949299	0.346018	0.995249	-7.43661	APOE4KI vs. B6	2-5 months
Gna12	0.0286564	6.85038	1.43214	0.15694	0.995249	-6.86662	APOE4KI vs. B6	2-5 months
Rhoc	0.0286342	4.63834	0.676846	0.500928	0.995249	-7.65892	APOE4KI vs. B6	2-5 months
Trappc4	0.0284825	6.23164	1.17933	0.242606	0.995249	-7.19267	APOE4KI vs. B6	2-5 months
Ptbp1	0.0284285	5.51924	0.731701	0.467006	0.995249	-7.62004	APOE4KI vs. B6	2-5 months
Sub1	0.0284173	5.89437	1.04017	0.30215	0.995249	-7.34633	APOE4KI vs. B6	2-5 months
Elovl1	0.0280619	5.53254	0.611527	0.543004	0.995249	-7.70132	APOE4KI vs. B6	2-5 months
Coq4	0.0276516	5.80364	1.04375	0.300506	0.995249	-7.34262	APOE4KI vs. B6	2-5 months
Slc9a9	0.0274342	6.65213	0.873071	0.385869	0.995249	-7.50615	APOE4KI vs. B6	2-5 months
Amot	0.0274237	3.36756	0.418405	0.677043	0.995249	-7.80174	APOE4KI vs. B6	2-5 months
Mog	0.0272137	7.2783	1.0211	0.311027	0.995249	-7.36594	APOE4KI vs. B6	2-5 months
Arfgap2	0.027069	5.63243	0.708179	0.48139	0.995249	-7.63708	APOE4KI vs. B6	2-5 months
Nfia	0.0269728	6.53861	1.01095	0.315825	0.995249	-7.37624	APOE4KI vs. B6	2-5 months
Snx3	0.0269383	7.36145	1.29666	0.199376	0.995249	-7.0488	APOE4KI vs. B6	2-5 months
Nfib	0.0267493	7.35579	1.67024	0.0997272	0.995249	-6.50566	APOE4KI vs. B6	2-5 months
Camta2	0.0266535	6.28397	0.669033	0.505866	0.995249	-7.66421	APOE4KI vs. B6	2-5 months
Slc6a17	0.0265551	8.14803	1.27606	0.206519	0.995249	-7.075	APOE4KI vs. B6	2-5 months
Jmjd6	0.0264961	5.04248	0.602522	0.548943	0.995249	-7.70683	APOE4KI vs. B6	2-5 months
Pop4	0.02647	6.52379	1.28049	0.204967	0.995249	-7.0694	APOE4KI vs. B6	2-5 months
Cd47	0.0262911	7.75009	1.486	0.14216	0.995249	-6.78949	APOE4KI vs. B6	2-5 months
Snx4	0.0261948	6.70689	1.36321	0.177565	0.995249	-6.96145	APOE4KI vs. B6	2-5 months
Psma4	0.0261011	7.34907	1.6663	0.100511	0.995249	-6.51204	APOE4KI vs. B6	2-5 months
Snap25	0.0258852	8.90739	1.01012	0.31622	0.995249	-7.37707	APOE4KI vs. B6	2-5 months
Fbxo2	0.0258691	6.88229	1.18395	0.240783	0.995249	-7.18725	APOE4KI vs. B6	2-5 months
Adipor2	0.0257473	6.78767	0.511491	0.610757	0.995249	-7.758	APOE4KI vs. B6	2-5 months
Hgsnat	0.0254959	7.03737	1.3546	0.180279	0.995249	-6.97298	APOE4KI vs. B6	2-5 months
St6gal1	0.0254904	5.49072	0.465148	0.643394	0.995249	-7.78087	APOE4KI vs. B6	2-5 months
Tpi1	0.0252663	6.58121	1.18047	0.242157	0.995249	-7.19134	APOE4KI vs. B6	2-5 months
Pllp	0.0252297	4.97827	0.495179	0.62216	0.995249	-7.7663	APOE4KI vs. B6	2-5 months
Gna13	0.0246805	6.46164	1.13282	0.261489	0.995249	-7.24609	APOE4KI vs. B6	2-5 months
Syt1	0.0246348	8.21222	0.919059	0.361495	0.995249	-7.46488	APOE4KI vs. B6	2-5 months
Sft2d2	0.0245479	5.62551	0.834513	0.407077	0.995249	-7.53916	APOE4KI vs. B6	2-5 months
Gfra2	0.0244848	6.42705	0.794004	0.430109	0.995249	-7.57227	APOE4KI vs. B6	2-5 months
Slc41a1	0.0244727	5.57348	0.625052	0.534146	0.995249	-7.69289	APOE4KI vs. B6	2-5 months
Mob1a	0.0244096	5.83714	0.791366	0.431636	0.995249	-7.57437	APOE4KI vs. B6	2-5 months
Vamp1	0.0243813	7.9875	0.748719	0.456753	0.995249	-7.60737	APOE4KI vs. B6	2-5 months
Yap1	0.0241493	5.89002	0.968495	0.336421	0.995249	-7.41821	APOE4KI vs. B6	2-5 months
Scoc	0.024121	8.4191	1.57641	0.119832	0.995249	-6.65404	APOE4KI vs. B6	2-5 months
Kank1	0.0239381	5.28845	0.570152	0.570558	0.995249	-7.72597	APOE4KI vs. B6	2-5 months
Actr3b	0.0239213	6.94101	0.999618	0.321237	0.995249	-7.38761	APOE4KI vs. B6	2-5 months
Acot7	0.0238739	8.32208	1.10551	0.273053	0.995249	-7.2765	APOE4KI vs. B6	2-5 months
Tenm2	0.023849	6.22345	0.688597	0.49355	0.995249	-7.65084	APOE4KI vs. B6	2-5 months
Rcc1	0.0238259	4.34817	0.486224	0.628459	0.995249	-7.77073	APOE4KI vs. B6	2-5 months
Tmem168	0.0236139	5.46808	0.714851	0.477285	0.995249	-7.6323	APOE4KI vs. B6	2-5 months
Actr6	0.0235077	6.54198	0.991381	0.325211	0.995249	-7.3958	APOE4KI vs. B6	2-5 months
Fubp3	0.0234052	5.8296	0.787462	0.433901	0.995249	-7.57747	APOE4KI vs. B6	2-5 months
Dock10	0.0233849	6.13879	0.735891	0.464469	0.995249	-7.61695	APOE4KI vs. B6	2-5 months
Slc8a2	0.0231943	7.74745	0.911762	0.365295	0.995249	-7.47156	APOE4KI vs. B6	2-5 months
Kif1c	0.0224771	6.78603	0.766601	0.44612	0.995249	-7.59375	APOE4KI vs. B6	2-5 months
Psmd8	0.0224735	7.36257	1.31284	0.193897	0.995249	-7.02795	APOE4KI vs. B6	2-5 months
Aldh9a1	0.0222404	6.52943	1.03677	0.303721	0.995249	-7.34986	APOE4KI vs. B6	2-5 months
Mapt	0.022159	7.37008	0.840907	0.403512	0.995249	-7.53379	APOE4KI vs. B6	2-5 months
Vgf	0.0219498	6.31608	0.396244	0.693235	0.995249	-7.81088	APOE4KI vs. B6	2-5 months
Acadsb	0.0219256	6.90741	1.18755	0.239371	0.995249	-7.18301	APOE4KI vs. B6	2-5 months
Ybx1	0.0215639	7.89909	1.42122	0.160077	0.995249	-6.88194	APOE4KI vs. B6	2-5 months
Tmed10	0.0215451	6.9742	1.10807	0.271953	0.995249	-7.27367	APOE4KI vs. B6	2-5 months
Cpne2	0.0215032	5.93679	0.849694	0.398643	0.995249	-7.52634	APOE4KI vs. B6	2-5 months
Tmem63a	0.0214943	5.79587	0.771108	0.443463	0.995249	-7.59027	APOE4KI vs. B6	2-5 months
Parl	0.0213032	6.87982	1.05287	0.296334	0.995249	-7.33308	APOE4KI vs. B6	2-5 months
Appl2	0.0212073	7.643	1.07672	0.285623	0.995249	-7.30777	APOE4KI vs. B6	2-5 months
Plekhg3	0.0210767	5.36044	0.533484	0.595535	0.995249	-7.7464	APOE4KI vs. B6	2-5 months
Bag3	0.0210387	4.57059	0.360406	0.719723	0.995249	-7.8246	APOE4KI vs. B6	2-5 months
Hsbp1	0.0209682	7.56632	1.35085	0.181471	0.995249	-6.97798	APOE4KI vs. B6	2-5 months
Med13l	0.0208895	6.15474	0.633293	0.528785	0.995249	-7.68766	APOE4KI vs. B6	2-5 months
Rfx4	0.0207708	5.29534	0.535525	0.594131	0.995249	-7.7453	APOE4KI vs. B6	2-5 months
Amph	0.0206745	7.86615	1.2774	0.206049	0.995249	-7.07331	APOE4KI vs. B6	2-5 months
Cnp	0.0206343	8.69565	0.964426	0.33844	0.995249	-7.42214	APOE4KI vs. B6	2-5 months
Furin	0.0205207	6.07143	0.833686	0.40754	0.995249	-7.53986	APOE4KI vs. B6	2-5 months
Vamp8	0.0204246	5.3215	0.509999	0.611796	0.995249	-7.75877	APOE4KI vs. B6	2-5 months
Cmtm5	0.0201961	6.91037	0.880352	0.381943	0.995249	-7.49975	APOE4KI vs. B6	2-5 months
Gnb5	0.0201384	7.18277	0.980718	0.330402	0.995249	-7.4063	APOE4KI vs. B6	2-5 months
Ap3b2	0.0200693	4.83678	0.437088	0.66351	0.995249	-7.79366	APOE4KI vs. B6	2-5 months
Med29	0.0199265	6.68235	1.00519	0.318569	0.995249	-7.38203	APOE4KI vs. B6	2-5 months
Necap1	0.0197581	7.85047	1.23409	0.221655	0.995249	-7.12714	APOE4KI vs. B6	2-5 months
Bex1	0.0195297	8.27881	1.12889	0.263132	0.995249	-7.25051	APOE4KI vs. B6	2-5 months
Decr1	0.0193607	6.07659	0.750307	0.455803	0.995249	-7.60618	APOE4KI vs. B6	2-5 months
Scamp2	0.0193084	5.35402	0.540859	0.590471	0.995249	-7.7424	APOE4KI vs. B6	2-5 months
Tmem165	0.0191391	6.36082	0.827833	0.410823	0.995249	-7.54473	APOE4KI vs. B6	2-5 months
Psmg1	0.0191345	5.96048	0.767853	0.445381	0.995249	-7.59279	APOE4KI vs. B6	2-5 months
Myo1c	0.0190642	4.9784	0.464831	0.643621	0.995249	-7.78102	APOE4KI vs. B6	2-5 months
Pvalb	0.0189498	8.17856	0.646341	0.520356	0.995249	-7.67925	APOE4KI vs. B6	2-5 months
Pycrl	0.0189484	6.04593	0.791533	0.431539	0.995249	-7.57424	APOE4KI vs. B6	2-5 months
Lsm4	0.0186893	5.94403	0.744299	0.459403	0.995249	-7.61069	APOE4KI vs. B6	2-5 months
Csrnp3	0.01863	6.98875	1.15632	0.251821	0.995249	-7.21935	APOE4KI vs. B6	2-5 months
Clmn	0.0185821	6.79668	0.793897	0.430172	0.995249	-7.57236	APOE4KI vs. B6	2-5 months
Bola3	0.0184449	6.32518	0.889266	0.37717	0.995249	-7.49185	APOE4KI vs. B6	2-5 months
Sox5	0.0183393	5.65453	0.620305	0.537247	0.995249	-7.69587	APOE4KI vs. B6	2-5 months
Wls	0.0183279	6.91116	0.722752	0.472449	0.995249	-7.62659	APOE4KI vs. B6	2-5 months
Chrm3	0.0181955	5.17766	0.442264	0.65978	0.995249	-7.79136	APOE4KI vs. B6	2-5 months
Naga	0.0181413	6.2129	0.759925	0.450073	0.995249	-7.59888	APOE4KI vs. B6	2-5 months
Eno2	0.0181291	9.42438	1.27814	0.205788	0.995249	-7.07237	APOE4KI vs. B6	2-5 months
Gabrd	0.0179869	6.96738	0.738633	0.462814	0.995249	-7.61491	APOE4KI vs. B6	2-5 months
Hsdl2	0.0179812	6.7696	1.03872	0.302819	0.995249	-7.34783	APOE4KI vs. B6	2-5 months
Tmem128	0.0179362	6.85264	1.13835	0.259192	0.995249	-7.23985	APOE4KI vs. B6	2-5 months
Endod1	0.0175942	6.1685	0.458444	0.648177	0.995249	-7.784	APOE4KI vs. B6	2-5 months
Mgst3	0.0174577	8.13492	1.24465	0.217772	0.995249	-7.11418	APOE4KI vs. B6	2-5 months
St8sia3	0.0173604	6.85627	0.877025	0.383733	0.995249	-7.50268	APOE4KI vs. B6	2-5 months
Kif13b	0.0171184	5.44197	0.419794	0.676033	0.995249	-7.80116	APOE4KI vs. B6	2-5 months
Stom	0.0169871	5.43519	0.437316	0.663345	0.995249	-7.79356	APOE4KI vs. B6	2-5 months
Rgs7bp	0.0168236	7.56048	0.671562	0.504265	0.995249	-7.66251	APOE4KI vs. B6	2-5 months
Prmt1	0.0166772	7.3883	1.04498	0.299937	0.995249	-7.34133	APOE4KI vs. B6	2-5 months
Rundc3a	0.0163081	8.76346	1.0981	0.276251	0.995249	-7.28462	APOE4KI vs. B6	2-5 months
Tcirg1	0.0161653	4.5128	0.304706	0.761572	0.995249	-7.84335	APOE4KI vs. B6	2-5 months
Zbtb8os	0.0161294	6.75383	0.818606	0.41603	0.995249	-7.55236	APOE4KI vs. B6	2-5 months
Tmbim6	0.0160862	8.80184	1.01256	0.315059	0.995249	-7.37461	APOE4KI vs. B6	2-5 months
Snx5	0.0160167	6.7863	0.919052	0.361499	0.995249	-7.46488	APOE4KI vs. B6	2-5 months
Camk4	0.0158635	7.85204	0.758026	0.451201	0.995249	-7.60032	APOE4KI vs. B6	2-5 months
Pogk	0.0156085	5.81315	0.602072	0.54924	0.995249	-7.7071	APOE4KI vs. B6	2-5 months
Glod4	0.0154982	6.54007	0.707275	0.481948	0.995249	-7.63772	APOE4KI vs. B6	2-5 months
Dlgap1	0.0154645	6.8268	0.468419	0.641067	0.995249	-7.77932	APOE4KI vs. B6	2-5 months
Efhd1	0.0154226	6.46947	0.68812	0.493849	0.995249	-7.65117	APOE4KI vs. B6	2-5 months
Mal2	0.0153947	7.71278	0.793919	0.430159	0.995249	-7.57234	APOE4KI vs. B6	2-5 months
Epha4	0.0153091	6.82215	0.765524	0.446757	0.995249	-7.59458	APOE4KI vs. B6	2-5 months
Stxbp5l	0.0152063	6.57792	0.807178	0.422535	0.995249	-7.56168	APOE4KI vs. B6	2-5 months
Med14	0.0151861	6.61846	0.780005	0.438246	0.995249	-7.58334	APOE4KI vs. B6	2-5 months
Tnfrsf1a	0.0150722	4.91017	0.376748	0.707599	0.995249	-7.8185	APOE4KI vs. B6	2-5 months
Clstn3	0.0150674	7.47597	0.524964	0.601411	0.995249	-7.75095	APOE4KI vs. B6	2-5 months
Napb	0.0150142	8.661	1.32374	0.190271	0.995249	-7.01376	APOE4KI vs. B6	2-5 months
Utrn	0.0149942	6.4394	0.627383	0.532627	0.995249	-7.69141	APOE4KI vs. B6	2-5 months
Calm3	0.0149934	9.87664	1.17327	0.245011	0.995249	-7.19975	APOE4KI vs. B6	2-5 months
Pex16	0.0149766	5.57271	0.456883	0.649293	0.995249	-7.78472	APOE4KI vs. B6	2-5 months
Sri	0.0147992	7.42771	0.94706	0.347149	0.995249	-7.43873	APOE4KI vs. B6	2-5 months
Rhou	0.014654	6.86072	0.428963	0.669382	0.995249	-7.79722	APOE4KI vs. B6	2-5 months
Cops4	0.0146261	7.53932	1.15282	0.253244	0.995249	-7.22337	APOE4KI vs. B6	2-5 months
Diras2	0.014609	7.56722	0.629196	0.531447	0.995249	-7.69027	APOE4KI vs. B6	2-5 months
Gab1	0.0144332	5.98721	0.443908	0.658597	0.995249	-7.79063	APOE4KI vs. B6	2-5 months
Arhgap31	0.0143376	5.88782	0.500187	0.618649	0.995249	-7.76378	APOE4KI vs. B6	2-5 months
Tmem47	0.0143275	7.36262	0.629321	0.531365	0.995249	-7.69019	APOE4KI vs. B6	2-5 months
Tmem209	0.0142392	6.1641	0.514108	0.608937	0.995249	-7.75665	APOE4KI vs. B6	2-5 months
Sec23ip	0.0141566	6.59773	0.794795	0.429653	0.995249	-7.57164	APOE4KI vs. B6	2-5 months
Ppp1cc	0.0140536	8.1086	0.543987	0.588329	0.995249	-7.74068	APOE4KI vs. B6	2-5 months
Scarb2	0.0138859	6.77509	0.716853	0.476057	0.995249	-7.63086	APOE4KI vs. B6	2-5 months
Snap47	0.0137313	7.29856	0.463659	0.644456	0.995249	-7.78157	APOE4KI vs. B6	2-5 months
Lifr	0.0137142	6.28222	0.618444	0.538464	0.995249	-7.69703	APOE4KI vs. B6	2-5 months
Nucks1	0.0136843	8.33645	0.999732	0.321182	0.995249	-7.3875	APOE4KI vs. B6	2-5 months
Orc3	0.0133721	5.4132	0.416278	0.678591	0.995249	-7.80264	APOE4KI vs. B6	2-5 months
Tspan6	0.0130891	6.28323	0.532063	0.596514	0.995249	-7.74716	APOE4KI vs. B6	2-5 months
Sppl2b	0.0127682	5.85596	0.431554	0.667507	0.995249	-7.79609	APOE4KI vs. B6	2-5 months
Uros	0.012765	6.26687	0.724101	0.471627	0.995249	-7.6256	APOE4KI vs. B6	2-5 months
Zbtb33	0.0126751	5.44681	0.302165	0.7635	0.995249	-7.84413	APOE4KI vs. B6	2-5 months
Grn	0.0126185	5.8586	0.371302	0.711631	0.995249	-7.82056	APOE4KI vs. B6	2-5 months
Map3k9	0.0125072	5.42847	0.299465	0.76555	0.995249	-7.84495	APOE4KI vs. B6	2-5 months
Tmem144	0.0124556	5.54751	0.372153	0.711001	0.995249	-7.82024	APOE4KI vs. B6	2-5 months
Spr	0.0124363	6.62477	0.555955	0.580168	0.995249	-7.73404	APOE4KI vs. B6	2-5 months
Tgm2	0.0123451	4.73975	0.211211	0.83339	0.995249	-7.86778	APOE4KI vs. B6	2-5 months
Dnajb6	0.0123076	7.99262	0.874712	0.384982	0.995249	-7.50471	APOE4KI vs. B6	2-5 months
Gabbr2	0.0123037	7.06166	0.452035	0.652763	0.995249	-7.78694	APOE4KI vs. B6	2-5 months
Zmiz2	0.0122418	7.41803	0.399654	0.690734	0.995249	-7.8095	APOE4KI vs. B6	2-5 months
Glt1d1	0.0119581	6.40365	0.482444	0.631127	0.995249	-7.77258	APOE4KI vs. B6	2-5 months
Pde1b	0.011859	6.41437	0.370599	0.712153	0.995249	-7.82082	APOE4KI vs. B6	2-5 months
Ncald	0.0118532	8.79884	0.702006	0.485206	0.995249	-7.64146	APOE4KI vs. B6	2-5 months
Prelp	0.0118189	5.61437	0.285391	0.77626	0.995249	-7.84912	APOE4KI vs. B6	2-5 months
Ahnak	0.0118022	5.6902	0.227847	0.820487	0.995249	-7.86408	APOE4KI vs. B6	2-5 months
Otud4	0.0116415	7.31302	0.691395	0.491803	0.995249	-7.6489	APOE4KI vs. B6	2-5 months
Gjb1	0.0116275	5.31214	0.296387	0.767888	0.995249	-7.84588	APOE4KI vs. B6	2-5 months
Ctnnd2	0.0115444	6.6927	0.495218	0.622132	0.995249	-7.76628	APOE4KI vs. B6	2-5 months
Stmn2	0.0114078	8.82109	0.7059	0.482796	0.995249	-7.6387	APOE4KI vs. B6	2-5 months
Snx1	0.011407	7.29084	0.729643	0.468255	0.995249	-7.62155	APOE4KI vs. B6	2-5 months
Cdk18	0.0113869	5.88508	0.378127	0.70658	0.995249	-7.81797	APOE4KI vs. B6	2-5 months
Gltp	0.0111784	7.05528	0.587506	0.558919	0.995249	-7.71584	APOE4KI vs. B6	2-5 months
Vapb	0.011138	7.83469	0.678338	0.499988	0.995249	-7.6579	APOE4KI vs. B6	2-5 months
Cdc42ep1	0.0110637	5.03026	0.256943	0.798042	0.995249	-7.85693	APOE4KI vs. B6	2-5 months
Add3	0.0108739	7.72217	0.686987	0.494558	0.995249	-7.65196	APOE4KI vs. B6	2-5 months
Kctd12	0.0107858	6.97751	0.343703	0.732189	0.995249	-7.83055	APOE4KI vs. B6	2-5 months
Pon2	0.0107291	6.81111	0.562135	0.575976	0.995249	-7.73055	APOE4KI vs. B6	2-5 months
Rab27b	0.0107164	5.00641	0.332126	0.740873	0.995249	-7.83451	APOE4KI vs. B6	2-5 months
Fam193a	0.0106696	6.27542	0.518469	0.605908	0.995249	-7.75437	APOE4KI vs. B6	2-5 months
Hspa4	0.010665	7.85696	0.496723	0.621076	0.995249	-7.76552	APOE4KI vs. B6	2-5 months
Fam213a	0.0105487	7.79356	0.504087	0.615921	0.995249	-7.7618	APOE4KI vs. B6	2-5 months
Cntn2	0.0104869	7.22069	0.536943	0.593158	0.995249	-7.74453	APOE4KI vs. B6	2-5 months
Nrbp2	0.010252	6.71317	0.380541	0.704796	0.995249	-7.81705	APOE4KI vs. B6	2-5 months
Nde1	0.0102511	6.27581	0.363264	0.717597	0.995249	-7.82355	APOE4KI vs. B6	2-5 months
Dido1	0.0102314	7.30711	0.667828	0.50663	0.995249	-7.66502	APOE4KI vs. B6	2-5 months
Madd	0.0102181	7.26132	0.368144	0.713974	0.995249	-7.82174	APOE4KI vs. B6	2-5 months
Rnf141	0.0101631	6.15664	0.44258	0.659553	0.995249	-7.79122	APOE4KI vs. B6	2-5 months
Atp6ap2	0.0100507	8.42894	0.77433	0.44157	0.995249	-7.58777	APOE4KI vs. B6	2-5 months
Cnn3	0.00971847	7.22579	0.474806	0.636532	0.995249	-7.77628	APOE4KI vs. B6	2-5 months
Cnksr2	0.00960264	8.70625	0.613109	0.541964	0.995249	-7.70034	APOE4KI vs. B6	2-5 months
App	0.00959621	9.81006	0.604902	0.54737	0.995249	-7.70538	APOE4KI vs. B6	2-5 months
Podxl	0.00948929	6.21853	0.226131	0.821816	0.995249	-7.86447	APOE4KI vs. B6	2-5 months
Trmt10b	0.00941358	5.45355	0.289756	0.772934	0.995249	-7.84785	APOE4KI vs. B6	2-5 months
Acp2	0.00939796	7.17038	0.528163	0.599202	0.995249	-7.74925	APOE4KI vs. B6	2-5 months
Syt13	0.00905635	7.76707	0.400149	0.690371	0.995249	-7.8093	APOE4KI vs. B6	2-5 months
Ddx41	0.00894294	5.81199	0.272213	0.786329	0.995249	-7.85284	APOE4KI vs. B6	2-5 months
Cd63	0.00889898	7.54622	0.45521	0.650489	0.995249	-7.78549	APOE4KI vs. B6	2-5 months
Fa2h	0.00877812	5.43849	0.218709	0.827569	0.995249	-7.86615	APOE4KI vs. B6	2-5 months
Tcf12	0.00877177	6.40933	0.37931	0.705706	0.995249	-7.81752	APOE4KI vs. B6	2-5 months
Capza2	0.00868201	8.55318	0.71813	0.475275	0.995249	-7.62994	APOE4KI vs. B6	2-5 months
Rgs7	0.00865214	7.6353	0.471824	0.638647	0.995249	-7.77771	APOE4KI vs. B6	2-5 months
Exoc1	0.00805529	6.07021	0.297597	0.766969	0.995249	-7.84552	APOE4KI vs. B6	2-5 months
Gabarapl1	0.00795944	8.66175	0.621948	0.536172	0.995249	-7.69484	APOE4KI vs. B6	2-5 months
Car10	0.00779088	7.23305	0.329648	0.742736	0.995249	-7.83534	APOE4KI vs. B6	2-5 months
Aph1a	0.00773883	4.55379	0.148801	0.882176	0.995249	-7.87917	APOE4KI vs. B6	2-5 months
Tmem176b	0.00773099	5.89717	0.220909	0.825862	0.995249	-7.86566	APOE4KI vs. B6	2-5 months
Nsf	0.00767762	9.43742	0.491853	0.624496	0.995249	-7.76795	APOE4KI vs. B6	2-5 months
Rtn1	0.00760025	9.35945	0.378565	0.706256	0.995249	-7.81781	APOE4KI vs. B6	2-5 months
Ttyh2	0.00738291	7.26274	0.344591	0.731525	0.995249	-7.83024	APOE4KI vs. B6	2-5 months
Mobp	0.00717327	8.75356	0.268829	0.788921	0.995249	-7.85377	APOE4KI vs. B6	2-5 months
Gprc5b	0.00702755	7.14754	0.219004	0.82734	0.995249	-7.86608	APOE4KI vs. B6	2-5 months
Chrm1	0.00691062	7.26905	0.226293	0.821691	0.995249	-7.86444	APOE4KI vs. B6	2-5 months
Reps1	0.00685975	6.86718	0.377523	0.707027	0.995249	-7.8182	APOE4KI vs. B6	2-5 months
Slc44a2	0.00685601	5.62629	0.187211	0.852084	0.995249	-7.87263	APOE4KI vs. B6	2-5 months
Csf1	0.0066418	6.13313	0.290593	0.772297	0.995249	-7.8476	APOE4KI vs. B6	2-5 months
Cers2	0.00656165	6.52196	0.283518	0.777689	0.995249	-7.84966	APOE4KI vs. B6	2-5 months
Prkar1b	0.00648927	8.3904	0.385773	0.700936	0.995249	-7.81502	APOE4KI vs. B6	2-5 months
Tsnax	0.00641509	7.80376	0.421644	0.674689	0.995249	-7.80037	APOE4KI vs. B6	2-5 months
Atp6v1f	0.00641276	8.25951	0.48872	0.626701	0.995249	-7.76951	APOE4KI vs. B6	2-5 months
Armcx5	0.00640512	5.46449	0.159376	0.873872	0.995249	-7.87752	APOE4KI vs. B6	2-5 months
Pcsk2	0.00627377	7.69438	0.306001	0.760591	0.995249	-7.84295	APOE4KI vs. B6	2-5 months
Rnf13	0.00624074	8.44522	0.372389	0.710826	0.995249	-7.82015	APOE4KI vs. B6	2-5 months
Gtpbp4	0.00614514	5.46876	0.179195	0.858347	0.995249	-7.87411	APOE4KI vs. B6	2-5 months
Sestd1	0.00614023	7.1108	0.313269	0.755089	0.995249	-7.84067	APOE4KI vs. B6	2-5 months
Laptm5	0.00609602	6.16618	0.227026	0.821123	0.995249	-7.86427	APOE4KI vs. B6	2-5 months
Gnai2	0.00606376	8.58036	0.408415	0.684324	0.995249	-7.80592	APOE4KI vs. B6	2-5 months
Prr5l	0.00596357	4.75647	0.13331	0.894364	0.995249	-7.88138	APOE4KI vs. B6	2-5 months
Nedd8	0.00596219	7.94457	0.380459	0.704857	0.995249	-7.81708	APOE4KI vs. B6	2-5 months
Smim7	0.0058803	5.50447	0.209448	0.83476	0.995249	-7.86816	APOE4KI vs. B6	2-5 months
Sh3gl2	0.00583099	8.93078	0.47388	0.637189	0.995249	-7.77672	APOE4KI vs. B6	2-5 months
Atp6v0b	0.00582872	8.50332	0.4393	0.661915	0.995249	-7.79268	APOE4KI vs. B6	2-5 months
Dcaf8	0.00578157	7.7192	0.426632	0.67107	0.995249	-7.79823	APOE4KI vs. B6	2-5 months
Uqcrq	0.00562789	8.99421	0.435968	0.664318	0.995249	-7.79416	APOE4KI vs. B6	2-5 months
Cldn10	0.0054998	7.37508	0.26773	0.789763	0.995249	-7.85407	APOE4KI vs. B6	2-5 months
Dlg3	0.00541936	7.37695	0.291988	0.771235	0.995249	-7.84719	APOE4KI vs. B6	2-5 months
Pfkfb3	0.00531597	6.32465	0.158302	0.874714	0.995249	-7.87769	APOE4KI vs. B6	2-5 months
Arhgap5	0.00530484	8.33673	0.260933	0.794977	0.995249	-7.85589	APOE4KI vs. B6	2-5 months
Prkd3	0.00523291	4.24047	0.0801509	0.936366	0.995249	-7.88714	APOE4KI vs. B6	2-5 months
Chordc1	0.005218	7.20679	0.144865	0.88527	0.995249	-7.87975	APOE4KI vs. B6	2-5 months
Mcl1	0.00519976	6.74938	0.183627	0.854883	0.995249	-7.8733	APOE4KI vs. B6	2-5 months
Gstz1	0.00517736	6.30453	0.224765	0.822874	0.995249	-7.86479	APOE4KI vs. B6	2-5 months
Cntnap1	0.00516374	7.09584	0.196748	0.844645	0.995249	-7.87077	APOE4KI vs. B6	2-5 months
Zeb2	0.00508573	7.1104	0.17025	0.865347	0.995249	-7.8757	APOE4KI vs. B6	2-5 months
Olfm3	0.00501397	7.34078	0.217336	0.828634	0.995249	-7.86645	APOE4KI vs. B6	2-5 months
Zdhhc9	0.00488592	6.63716	0.235995	0.814185	0.995249	-7.86216	APOE4KI vs. B6	2-5 months
Pdcd6	0.00479998	7.37931	0.298008	0.766657	0.995249	-7.84539	APOE4KI vs. B6	2-5 months
Ablim2	0.00462749	6.95853	0.188317	0.85122	0.995249	-7.87242	APOE4KI vs. B6	2-5 months
Imp3	0.00459651	7.29193	0.286332	0.775543	0.995249	-7.84885	APOE4KI vs. B6	2-5 months
Serpinb1a	0.00455385	5.94578	0.0976867	0.922485	0.995249	-7.88555	APOE4KI vs. B6	2-5 months
Otud7b	0.00435594	6.8867	0.211254	0.833357	0.995249	-7.86777	APOE4KI vs. B6	2-5 months
Fam107b	0.00435044	6.23778	0.103046	0.918247	0.995249	-7.88501	APOE4KI vs. B6	2-5 months
Plp1	0.00418888	10.0794	0.191048	0.849089	0.995249	-7.87189	APOE4KI vs. B6	2-5 months
Rb1	0.00405868	7.36763	0.149295	0.881788	0.995249	-7.87909	APOE4KI vs. B6	2-5 months
H2afz	0.00396868	7.58646	0.174505	0.862016	0.995249	-7.87496	APOE4KI vs. B6	2-5 months
Kcnip4	0.00396675	7.80375	0.184324	0.854338	0.995249	-7.87317	APOE4KI vs. B6	2-5 months
Bbx	0.00396522	5.92919	0.161893	0.871897	0.995249	-7.87711	APOE4KI vs. B6	2-5 months
Ran	0.00384626	7.63682	0.283411	0.777771	0.995249	-7.84969	APOE4KI vs. B6	2-5 months
Agl	0.00381519	6.72411	0.188249	0.851274	0.995249	-7.87243	APOE4KI vs. B6	2-5 months
Ston2	0.0037211	5.6989	0.117688	0.906681	0.995249	-7.88337	APOE4KI vs. B6	2-5 months
Prkcb	0.00371665	8.63409	0.169684	0.865791	0.995249	-7.8758	APOE4KI vs. B6	2-5 months
Qdpr	0.00369209	8.87867	0.190807	0.849277	0.995249	-7.87194	APOE4KI vs. B6	2-5 months
Hadhb	0.00368145	7.82424	0.228803	0.819747	0.995249	-7.86386	APOE4KI vs. B6	2-5 months
Slc44a1	0.00362214	7.6932	0.290183	0.772609	0.995249	-7.84772	APOE4KI vs. B6	2-5 months
Stau2	0.00348705	6.97447	0.186429	0.852694	0.995249	-7.87277	APOE4KI vs. B6	2-5 months
Alg2	0.00335091	7.11847	0.16389	0.870331	0.995249	-7.87678	APOE4KI vs. B6	2-5 months
Rhoq	0.00332253	6.7063	0.148634	0.882307	0.995249	-7.87919	APOE4KI vs. B6	2-5 months
Ep300	0.00327046	6.90617	0.200108	0.842026	0.995249	-7.87009	APOE4KI vs. B6	2-5 months
Idnk	0.0030616	4.90083	0.0764177	0.939324	0.995249	-7.88743	APOE4KI vs. B6	2-5 months
Npc1	0.00304937	6.91581	0.171454	0.864404	0.995249	-7.87549	APOE4KI vs. B6	2-5 months
Limk2	0.00298936	6.9472	0.157261	0.875531	0.995249	-7.87785	APOE4KI vs. B6	2-5 months
Map4k5	0.00297907	6.73014	0.14794	0.882853	0.995249	-7.8793	APOE4KI vs. B6	2-5 months
Itgb8	0.00287551	6.27852	0.118241	0.906245	0.995249	-7.8833	APOE4KI vs. B6	2-5 months
Psmc1	0.00282255	7.84231	0.216029	0.829648	0.995249	-7.86674	APOE4KI vs. B6	2-5 months
Atp6v1c1	0.00282149	8.6264	0.233256	0.816302	0.995249	-7.86282	APOE4KI vs. B6	2-5 months
Ppp1r2	0.00270049	8.04955	0.161128	0.872497	0.995249	-7.87723	APOE4KI vs. B6	2-5 months
Lmo2	0.0025193	6.30039	0.0917944	0.927146	0.995249	-7.88612	APOE4KI vs. B6	2-5 months
Lats2	0.00244835	6.48969	0.116263	0.907806	0.995249	-7.88354	APOE4KI vs. B6	2-5 months
Ndufab1	0.00243049	4.79776	0.0548695	0.956412	0.995249	-7.88887	APOE4KI vs. B6	2-5 months
Lyrm9	0.00229575	5.9697	0.0882037	0.929989	0.995249	-7.88645	APOE4KI vs. B6	2-5 months
Hecw1	0.00228585	6.73908	0.095334	0.924346	0.995249	-7.88578	APOE4KI vs. B6	2-5 months
Sorbs1	0.00224289	7.43786	0.103569	0.917833	0.995249	-7.88495	APOE4KI vs. B6	2-5 months
Sez6l2	0.00221276	7.83196	0.0955356	0.924186	0.995249	-7.88577	APOE4KI vs. B6	2-5 months
Fyn	0.00208617	7.37495	0.112157	0.911048	0.995249	-7.88401	APOE4KI vs. B6	2-5 months
Chrnb2	0.00200097	6.6575	0.0902701	0.928353	0.995249	-7.88626	APOE4KI vs. B6	2-5 months
Stx1b	0.00189846	8.93793	0.131265	0.895975	0.995249	-7.88166	APOE4KI vs. B6	2-5 months
Nmral1	0.00184545	6.12244	0.0588635	0.953243	0.995249	-7.88864	APOE4KI vs. B6	2-5 months
Syn2	0.00169368	8.45328	0.117542	0.906797	0.995249	-7.88339	APOE4KI vs. B6	2-5 months
St6galnac5	0.00162636	6.76772	0.0617412	0.95096	0.995249	-7.88846	APOE4KI vs. B6	2-5 months
Dip2b	0.00154287	7.64791	0.109722	0.912971	0.995249	-7.88429	APOE4KI vs. B6	2-5 months
Usp54	0.00152823	7.13619	0.0702993	0.944173	0.995249	-7.88789	APOE4KI vs. B6	2-5 months
Atp2b2	0.00152524	8.98682	0.0975508	0.922592	0.995249	-7.88557	APOE4KI vs. B6	2-5 months
Prex2	0.00146352	6.69302	0.0588746	0.953234	0.995249	-7.88864	APOE4KI vs. B6	2-5 months
Myrf	0.0014061	6.80417	0.0553925	0.955997	0.995249	-7.88884	APOE4KI vs. B6	2-5 months
Pi4ka	0.00100145	7.96651	0.0580919	0.953855	0.995249	-7.88868	APOE4KI vs. B6	2-5 months
Hint2	0.000989034	6.95004	0.0547757	0.956487	0.995249	-7.88887	APOE4KI vs. B6	2-5 months
Atg4c	0.000906028	7.38362	0.048836	0.961201	0.995249	-7.88918	APOE4KI vs. B6	2-5 months
Ppp3r1	0.00078905	9.35977	0.056765	0.954908	0.995249	-7.88876	APOE4KI vs. B6	2-5 months
Mtf2	-0.00092655	7.46413	-0.0527366	0.958105	0.995249	-7.88898	APOE4KI vs. B6	2-5 months
Cplx1	-0.000940246	7.91303	-0.0610733	0.95149	0.995249	-7.8885	APOE4KI vs. B6	2-5 months
Edil3	-0.000962228	7.31057	-0.0515778	0.959025	0.995249	-7.88904	APOE4KI vs. B6	2-5 months
Atp2b1	-0.00101433	9.10254	-0.076504	0.939255	0.995249	-7.88743	APOE4KI vs. B6	2-5 months
Hp1bp3	-0.00102039	8.05069	-0.0645061	0.948767	0.995249	-7.88828	APOE4KI vs. B6	2-5 months
Psen1	-0.00106986	6.65642	-0.0603928	0.95203	0.995249	-7.88854	APOE4KI vs. B6	2-5 months
Myo10	-0.00112741	5.97148	-0.0492046	0.960909	0.995249	-7.88917	APOE4KI vs. B6	2-5 months
Ibtk	-0.00154234	5.91737	-0.0668418	0.946915	0.995249	-7.88813	APOE4KI vs. B6	2-5 months
Gng12	-0.00154753	6.2786	-0.0714079	0.943294	0.995249	-7.88781	APOE4KI vs. B6	2-5 months
Opcml	-0.00157471	7.10926	-0.0977725	0.922417	0.995249	-7.88555	APOE4KI vs. B6	2-5 months
Dtna	-0.00159406	7.9372	-0.12453	0.901284	0.995249	-7.88253	APOE4KI vs. B6	2-5 months
Tmem246	-0.00160879	7.00483	-0.0825095	0.934498	0.995249	-7.88694	APOE4KI vs. B6	2-5 months
Stxbp1	-0.00168217	9.75936	-0.150605	0.880758	0.995249	-7.87889	APOE4KI vs. B6	2-5 months
Rab3a	-0.00171541	9.05491	-0.0882357	0.929963	0.995249	-7.88645	APOE4KI vs. B6	2-5 months
Ppid	-0.00177735	7.46651	-0.108076	0.914272	0.995249	-7.88447	APOE4KI vs. B6	2-5 months
Vps33b	-0.00202136	5.41274	-0.0711607	0.94349	0.995249	-7.88783	APOE4KI vs. B6	2-5 months
Urod	-0.00216557	7.16745	-0.107781	0.914505	0.995249	-7.8845	APOE4KI vs. B6	2-5 months
Tmem59l	-0.00218458	8.34924	-0.144254	0.88575	0.995249	-7.87984	APOE4KI vs. B6	2-5 months
Gabrb3	-0.00238847	7.60866	-0.131912	0.895465	0.995249	-7.88157	APOE4KI vs. B6	2-5 months
Bcl2l1	-0.00239351	6.78573	-0.103069	0.918228	0.995249	-7.88501	APOE4KI vs. B6	2-5 months
Tor1a	-0.00243066	6.49111	-0.135042	0.893	0.995249	-7.88115	APOE4KI vs. B6	2-5 months
Cdk14	-0.0024582	7.37414	-0.15243	0.879325	0.995249	-7.87861	APOE4KI vs. B6	2-5 months
Tbc1d30	-0.00248114	6.92097	-0.111151	0.911843	0.995249	-7.88413	APOE4KI vs. B6	2-5 months
Rbfox2	-0.00260101	8.11502	-0.112923	0.910443	0.995249	-7.88393	APOE4KI vs. B6	2-5 months
Ktn1	-0.00260771	7.46816	-0.188381	0.85117	0.995249	-7.8724	APOE4KI vs. B6	2-5 months
Rtkn	-0.00264148	5.3344	-0.0779928	0.938076	0.995249	-7.88731	APOE4KI vs. B6	2-5 months
Atp5a1	-0.00264208	9.83685	-0.255784	0.798933	0.995249	-7.85723	APOE4KI vs. B6	2-5 months
Rdx	-0.00276212	7.6232	-0.163184	0.870885	0.995249	-7.87689	APOE4KI vs. B6	2-5 months
Gpr62	-0.00280988	5.44138	-0.0842812	0.933094	0.995249	-7.88679	APOE4KI vs. B6	2-5 months
Scaf8	-0.0028399	7.12628	-0.1966	0.84476	0.995249	-7.8708	APOE4KI vs. B6	2-5 months
Adprh	-0.00289802	7.42417	-0.232979	0.816517	0.995249	-7.86288	APOE4KI vs. B6	2-5 months
Amer2	-0.00301221	7.53805	-0.172643	0.863474	0.995249	-7.87528	APOE4KI vs. B6	2-5 months
Rasal2	-0.0030274	6.61074	-0.124903	0.900989	0.995249	-7.88248	APOE4KI vs. B6	2-5 months
Evi2a	-0.00307308	7.23104	-0.136152	0.892126	0.995249	-7.88099	APOE4KI vs. B6	2-5 months
Rab3c	-0.00327854	7.6804	-0.130285	0.896747	0.995249	-7.88179	APOE4KI vs. B6	2-5 months
Cdc42se1	-0.00330366	6.38231	-0.144134	0.885845	0.995249	-7.87986	APOE4KI vs. B6	2-5 months
Wac	-0.0033154	7.8253	-0.193765	0.84697	0.995249	-7.87136	APOE4KI vs. B6	2-5 months
Chn1	-0.00340189	9.52938	-0.175049	0.86159	0.995249	-7.87486	APOE4KI vs. B6	2-5 months
Kif3a	-0.00342489	7.45119	-0.226296	0.821688	0.995249	-7.86444	APOE4KI vs. B6	2-5 months
Snx29	-0.00352937	5.49358	-0.107694	0.914573	0.995249	-7.88451	APOE4KI vs. B6	2-5 months
Gpc1	-0.00369104	6.85759	-0.137297	0.891224	0.995249	-7.88084	APOE4KI vs. B6	2-5 months
Trappc6a	-0.00370314	5.28775	-0.0961293	0.923716	0.995249	-7.88571	APOE4KI vs. B6	2-5 months
Herpud2	-0.00378573	7.37884	-0.226421	0.821591	0.995249	-7.86441	APOE4KI vs. B6	2-5 months
Adora2a	-0.00383301	5.44073	-0.116021	0.907997	0.995249	-7.88357	APOE4KI vs. B6	2-5 months
Cops3	-0.0038445	7.67957	-0.245498	0.806852	0.995249	-7.85985	APOE4KI vs. B6	2-5 months
Ddx42	-0.00401962	7.49759	-0.248799	0.804308	0.995249	-7.85902	APOE4KI vs. B6	2-5 months
Eps8	-0.00402298	6.8158	-0.174759	0.861818	0.995249	-7.87491	APOE4KI vs. B6	2-5 months
Epas1	-0.00403964	7.6805	-0.166998	0.867895	0.995249	-7.87625	APOE4KI vs. B6	2-5 months
Slco2b1	-0.00413347	5.39195	-0.13053	0.896554	0.995249	-7.88175	APOE4KI vs. B6	2-5 months
Acaa2	-0.00418361	5.58961	-0.124093	0.901629	0.995249	-7.88259	APOE4KI vs. B6	2-5 months
Mapkapk2	-0.00420294	5.42417	-0.147763	0.882992	0.995249	-7.87932	APOE4KI vs. B6	2-5 months
Slain1	-0.00420716	6.74432	-0.169681	0.865793	0.995249	-7.8758	APOE4KI vs. B6	2-5 months
Myo5a	-0.00427921	8.20957	-0.305623	0.760878	0.995249	-7.84306	APOE4KI vs. B6	2-5 months
Ica1l	-0.00431096	6.57046	-0.194821	0.846146	0.995249	-7.87115	APOE4KI vs. B6	2-5 months
Ywhag	-0.00431871	9.77865	-0.342012	0.733456	0.995249	-7.83113	APOE4KI vs. B6	2-5 months
Trappc2l	-0.00434473	7.70013	-0.271239	0.787075	0.995249	-7.85311	APOE4KI vs. B6	2-5 months
Bag2	-0.00435019	5.37759	-0.116966	0.907251	0.995249	-7.88346	APOE4KI vs. B6	2-5 months
Ntrk2	-0.00438151	8.90026	-0.253594	0.800617	0.995249	-7.8578	APOE4KI vs. B6	2-5 months
Prickle1	-0.00444907	6.91341	-0.168882	0.866419	0.995249	-7.87593	APOE4KI vs. B6	2-5 months
Add2	-0.00445841	7.72242	-0.298327	0.766414	0.995249	-7.8453	APOE4KI vs. B6	2-5 months
Coa3	-0.00455398	7.50846	-0.228986	0.819605	0.995249	-7.86382	APOE4KI vs. B6	2-5 months
Foxn3	-0.00455537	7.09374	-0.206516	0.83704	0.995249	-7.86877	APOE4KI vs. B6	2-5 months
Pard3	-0.00461162	5.62877	-0.160645	0.872876	0.995249	-7.87731	APOE4KI vs. B6	2-5 months
Tatdn3	-0.004651	6.79915	-0.214708	0.830673	0.995249	-7.86703	APOE4KI vs. B6	2-5 months
Gja1	-0.00471113	8.2742	-0.222961	0.824272	0.995249	-7.8652	APOE4KI vs. B6	2-5 months
Sptlc2	-0.00491857	5.62466	-0.183032	0.855348	0.995249	-7.87341	APOE4KI vs. B6	2-5 months
Slc2a13	-0.00492827	7.07571	-0.191997	0.848349	0.995249	-7.87171	APOE4KI vs. B6	2-5 months
Picalm	-0.00528741	7.79087	-0.325479	0.745874	0.995249	-7.83672	APOE4KI vs. B6	2-5 months
Snca	-0.00539325	7.22326	-0.271506	0.78687	0.995249	-7.85304	APOE4KI vs. B6	2-5 months
Uggt2	-0.00550571	6.2776	-0.230677	0.818297	0.995249	-7.86342	APOE4KI vs. B6	2-5 months
Arhgef6	-0.00563471	5.6068	-0.151554	0.880013	0.995249	-7.87875	APOE4KI vs. B6	2-5 months
Rab31	-0.005738	7.15682	-0.259893	0.795775	0.995249	-7.85616	APOE4KI vs. B6	2-5 months
Sv2a	-0.00577679	8.89566	-0.471362	0.638975	0.995249	-7.77793	APOE4KI vs. B6	2-5 months
Tmcc3	-0.00585054	6.16155	-0.21645	0.829321	0.995249	-7.86664	APOE4KI vs. B6	2-5 months
Ctss	-0.00588165	7.09122	-0.214478	0.830852	0.995249	-7.86708	APOE4KI vs. B6	2-5 months
Ppp4r2	-0.00596886	7.52172	-0.323716	0.747202	0.995249	-7.8373	APOE4KI vs. B6	2-5 months
Mical2	-0.00600243	7.84432	-0.173228	0.863016	0.995249	-7.87518	APOE4KI vs. B6	2-5 months
Phldb1	-0.00611484	6.91642	-0.274514	0.784569	0.995249	-7.8522	APOE4KI vs. B6	2-5 months
Casc4	-0.00627387	7.93913	-0.387096	0.699962	0.995249	-7.8145	APOE4KI vs. B6	2-5 months
Prkag1	-0.00628381	5.92283	-0.264105	0.792543	0.995249	-7.85504	APOE4KI vs. B6	2-5 months
Tgfa	-0.00629939	5.9763	-0.247313	0.805453	0.995249	-7.85939	APOE4KI vs. B6	2-5 months
Bmpr1b	-0.00642805	6.1046	-0.245066	0.807184	0.995249	-7.85995	APOE4KI vs. B6	2-5 months
Phlpp1	-0.00643557	7.1854	-0.29466	0.769201	0.995249	-7.8464	APOE4KI vs. B6	2-5 months
Anxa5	-0.00648689	7.25731	-0.343645	0.732233	0.995249	-7.83057	APOE4KI vs. B6	2-5 months
Mccc2	-0.0065076	5.21859	-0.187976	0.851487	0.995249	-7.87248	APOE4KI vs. B6	2-5 months
Dync2li1	-0.0066297	5.95218	-0.25542	0.799213	0.995249	-7.85733	APOE4KI vs. B6	2-5 months
Secisbp2l	-0.00664031	6.92575	-0.262873	0.793488	0.995249	-7.85537	APOE4KI vs. B6	2-5 months
Rbm48	-0.00724564	6.1689	-0.288508	0.773885	0.995249	-7.84821	APOE4KI vs. B6	2-5 months
Ccdc115	-0.00730197	3.50239	-0.0971173	0.922935	0.995249	-7.88561	APOE4KI vs. B6	2-5 months
Tbc1d9	-0.00730461	7.12615	-0.330775	0.741888	0.995249	-7.83496	APOE4KI vs. B6	2-5 months
Reep1	-0.00731848	7.80057	-0.50017	0.61866	0.995249	-7.76379	APOE4KI vs. B6	2-5 months
Atp5h	-0.00737862	9.18993	-0.606738	0.546158	0.995249	-7.70426	APOE4KI vs. B6	2-5 months
Ranbp1	-0.00747587	7.50975	-0.506866	0.61398	0.995249	-7.76038	APOE4KI vs. B6	2-5 months
Yes1	-0.00747791	6.35443	-0.31882	0.750895	0.995249	-7.83889	APOE4KI vs. B6	2-5 months
C1qb	-0.00748739	6.91091	-0.192223	0.848173	0.995249	-7.87166	APOE4KI vs. B6	2-5 months
Fam49a	-0.00753294	7.50929	-0.378475	0.706323	0.995249	-7.81784	APOE4KI vs. B6	2-5 months
Znhit3	-0.00759218	6.94835	-0.36331	0.717563	0.995249	-7.82353	APOE4KI vs. B6	2-5 months
Lamp2	-0.00763633	7.77199	-0.397159	0.692563	0.995249	-7.81051	APOE4KI vs. B6	2-5 months
Mboat2	-0.00778886	7.05114	-0.400156	0.690366	0.995249	-7.8093	APOE4KI vs. B6	2-5 months
Hspb8	-0.00783331	5.93166	-0.231074	0.81799	0.995249	-7.86333	APOE4KI vs. B6	2-5 months
Ncoa1	-0.00796659	7.07629	-0.515771	0.607781	0.995249	-7.75578	APOE4KI vs. B6	2-5 months
Dnaja2	-0.00824384	7.24102	-0.488834	0.62662	0.995249	-7.76945	APOE4KI vs. B6	2-5 months
Arhgap44	-0.00835817	7.3923	-0.509591	0.61208	0.995249	-7.75898	APOE4KI vs. B6	2-5 months
Gpr37	-0.00840551	7.12372	-0.350663	0.726986	0.995249	-7.8281	APOE4KI vs. B6	2-5 months
Tollip	-0.00844762	7.6295	-0.532331	0.596329	0.995249	-7.74702	APOE4KI vs. B6	2-5 months
Ppp3cb	-0.00851077	8.23407	-0.653736	0.51561	0.995249	-7.6744	APOE4KI vs. B6	2-5 months
Abca2	-0.00872317	8.0983	-0.439214	0.661977	0.995249	-7.79272	APOE4KI vs. B6	2-5 months
Bdh1	-0.00882001	5.6485	-0.318687	0.750995	0.995249	-7.83893	APOE4KI vs. B6	2-5 months
Synj1	-0.00892611	8.39777	-0.621648	0.536368	0.995249	-7.69502	APOE4KI vs. B6	2-5 months
Pgbd5	-0.00920532	8.04523	-0.638207	0.525602	0.995249	-7.68451	APOE4KI vs. B6	2-5 months
Prkca	-0.00927551	7.71537	-0.285911	0.775864	0.995249	-7.84897	APOE4KI vs. B6	2-5 months
Pak1	-0.0093493	8.96004	-0.738713	0.462765	0.995249	-7.61485	APOE4KI vs. B6	2-5 months
Zfp536	-0.00936776	5.92726	-0.319602	0.750304	0.995249	-7.83864	APOE4KI vs. B6	2-5 months
Syngr3	-0.00938452	8.42249	-0.615529	0.540375	0.995249	-7.69884	APOE4KI vs. B6	2-5 months
St3gal3	-0.00984331	6.82831	-0.436585	0.663873	0.995249	-7.79389	APOE4KI vs. B6	2-5 months
Nudt9	-0.00998509	6.45627	-0.403358	0.688022	0.995249	-7.808	APOE4KI vs. B6	2-5 months
Cdkl5	-0.0100035	7.94662	-0.669983	0.505264	0.995249	-7.66357	APOE4KI vs. B6	2-5 months
Frmd4b	-0.010122	5.21738	-0.257127	0.7979	0.995249	-7.85689	APOE4KI vs. B6	2-5 months
Myh9	-0.0101472	5.78798	-0.252934	0.801125	0.995249	-7.85797	APOE4KI vs. B6	2-5 months
Anln	-0.0101637	6.49337	-0.261086	0.79486	0.995249	-7.85585	APOE4KI vs. B6	2-5 months
Trrap	-0.0104415	6.53283	-0.399469	0.690869	0.995249	-7.80958	APOE4KI vs. B6	2-5 months
Foxn2	-0.0105993	5.91368	-0.424628	0.672523	0.995249	-7.79909	APOE4KI vs. B6	2-5 months
Slc12a5	-0.0106709	8.84449	-0.85126	0.39778	0.995249	-7.525	APOE4KI vs. B6	2-5 months
Cyfip2	-0.0108347	9.5162	-0.884219	0.379868	0.995249	-7.49634	APOE4KI vs. B6	2-5 months
Il1rap	-0.0110363	6.80107	-0.450721	0.653704	0.995249	-7.78754	APOE4KI vs. B6	2-5 months
Ybx3	-0.0111083	6.43293	-0.511555	0.610712	0.995249	-7.75797	APOE4KI vs. B6	2-5 months
S100a11	-0.0111567	5.71118	-0.287763	0.774452	0.995249	-7.84843	APOE4KI vs. B6	2-5 months
Hsp90aa1	-0.0113676	10.1794	-0.54923	0.584747	0.995249	-7.73779	APOE4KI vs. B6	2-5 months
Abca8b	-0.0116124	6.09988	-0.4809	0.632218	0.995249	-7.77334	APOE4KI vs. B6	2-5 months
Samd12	-0.0116302	7.0638	-0.65946	0.511952	0.995249	-7.67062	APOE4KI vs. B6	2-5 months
Arpc1b	-0.0117176	5.56461	-0.272617	0.78602	0.995249	-7.85273	APOE4KI vs. B6	2-5 months
Aff1	-0.011755	5.59644	-0.320853	0.749361	0.995249	-7.83823	APOE4KI vs. B6	2-5 months
Vamp3	-0.0118355	6.97738	-0.659127	0.512165	0.995249	-7.67084	APOE4KI vs. B6	2-5 months
Sema6a	-0.0119835	6.55102	-0.480528	0.632481	0.995249	-7.77352	APOE4KI vs. B6	2-5 months
Vsnl1	-0.0121026	9.56294	-0.808464	0.421801	0.995249	-7.56064	APOE4KI vs. B6	2-5 months
Atcay	-0.0122768	7.78509	-0.643969	0.521883	0.995249	-7.68079	APOE4KI vs. B6	2-5 months
Atl3	-0.0124481	6.01188	-0.45167	0.653024	0.995249	-7.78711	APOE4KI vs. B6	2-5 months
Atp1a3	-0.0126275	10.5486	-1.05165	0.296891	0.995249	-7.33436	APOE4KI vs. B6	2-5 months
Pecam1	-0.0129047	5.70926	-0.385435	0.701185	0.995249	-7.81515	APOE4KI vs. B6	2-5 months
Gng11	-0.0132743	6.42822	-0.354057	0.724453	0.995249	-7.82689	APOE4KI vs. B6	2-5 months
Frmpd4	-0.0133681	6.82776	-0.757548	0.451485	0.995249	-7.60069	APOE4KI vs. B6	2-5 months
Dnajc9	-0.0135556	6.32934	-0.554904	0.580883	0.995249	-7.73463	APOE4KI vs. B6	2-5 months
Tgfbr1	-0.0137333	6.24742	-0.48902	0.626489	0.995249	-7.76936	APOE4KI vs. B6	2-5 months
Mef2c	-0.0138804	8.82409	-0.620578	0.537068	0.995249	-7.6957	APOE4KI vs. B6	2-5 months
Gria3	-0.0139242	8.57855	-0.820105	0.415182	0.995249	-7.55112	APOE4KI vs. B6	2-5 months
Lrp10	-0.0139409	4.80173	-0.347848	0.729089	0.995249	-7.8291	APOE4KI vs. B6	2-5 months
Kctd1	-0.0140264	6.82353	-0.592946	0.555294	0.995249	-7.7126	APOE4KI vs. B6	2-5 months
Flt1	-0.0142598	5.36069	-0.281003	0.779609	0.995249	-7.85038	APOE4KI vs. B6	2-5 months
Slc2a1	-0.0142618	5.82952	-0.267823	0.789692	0.995249	-7.85404	APOE4KI vs. B6	2-5 months
Snx22	-0.0142938	5.09154	-0.397465	0.692339	0.995249	-7.81039	APOE4KI vs. B6	2-5 months
Wwc1	-0.0144399	5.8731	-0.537507	0.59277	0.995249	-7.74422	APOE4KI vs. B6	2-5 months
Psmc6	-0.0146502	8.40059	-0.665185	0.508308	0.995249	-7.6668	APOE4KI vs. B6	2-5 months
Sh3glb1	-0.0147823	7.15511	-0.854933	0.395758	0.995249	-7.52186	APOE4KI vs. B6	2-5 months
Fryl	-0.0147908	6.57157	-0.569623	0.570915	0.995249	-7.72628	APOE4KI vs. B6	2-5 months
Dbndd2	-0.0148128	6.33092	-0.674218	0.502586	0.995249	-7.66071	APOE4KI vs. B6	2-5 months
Pttg1ip	-0.0150157	5.41379	-0.404275	0.68735	0.995249	-7.80762	APOE4KI vs. B6	2-5 months
Slc4a2	-0.0150497	5.78968	-0.408638	0.684161	0.995249	-7.80583	APOE4KI vs. B6	2-5 months
Cggbp1	-0.0150982	7.14076	-0.922088	0.359925	0.995249	-7.46209	APOE4KI vs. B6	2-5 months
Il17d	-0.0152235	5.59816	-0.500678	0.618305	0.995249	-7.76353	APOE4KI vs. B6	2-5 months
Enpp2	-0.0152435	7.92851	-0.346606	0.730017	0.995249	-7.82953	APOE4KI vs. B6	2-5 months
Plekhh1	-0.0152749	6.62226	-0.691547	0.491708	0.995249	-7.64879	APOE4KI vs. B6	2-5 months
Pdlim5	-0.0153305	4.72868	-0.362044	0.718505	0.995249	-7.824	APOE4KI vs. B6	2-5 months
Ermn	-0.015435	7.81033	-0.677376	0.500594	0.995249	-7.65856	APOE4KI vs. B6	2-5 months
Bcar3	-0.0156983	5.12217	-0.37935	0.705676	0.995249	-7.8175	APOE4KI vs. B6	2-5 months
Mapk6	-0.0157075	7.43176	-0.991249	0.325274	0.995249	-7.39593	APOE4KI vs. B6	2-5 months
Inpp4a	-0.015753	7.61127	-1.1645	0.24852	0.995249	-7.20993	APOE4KI vs. B6	2-5 months
Lnx1	-0.0157622	4.94386	-0.356407	0.722701	0.995249	-7.82605	APOE4KI vs. B6	2-5 months
Ica1	-0.0159115	7.48824	-0.929124	0.356295	0.995249	-7.45557	APOE4KI vs. B6	2-5 months
Sult4a1	-0.0159996	9.02953	-1.36546	0.17686	0.995249	-6.95842	APOE4KI vs. B6	2-5 months
Igf1r	-0.017082	6.74274	-0.71808	0.475306	0.995249	-7.62997	APOE4KI vs. B6	2-5 months
Fstl1	-0.0170923	6.53784	-0.653775	0.515585	0.995249	-7.67438	APOE4KI vs. B6	2-5 months
Tyrobp	-0.0171569	6.1846	-0.543016	0.588994	0.995249	-7.74122	APOE4KI vs. B6	2-5 months
Glud1	-0.0172209	8.7248	-1.20233	0.233637	0.995249	-7.16549	APOE4KI vs. B6	2-5 months
Rhobtb3	-0.0172615	6.60875	-0.767307	0.445703	0.995249	-7.59321	APOE4KI vs. B6	2-5 months
Ptpn5	-0.0173122	7.41931	-0.653763	0.515593	0.995249	-7.67439	APOE4KI vs. B6	2-5 months
Snap91	-0.0173438	8.82862	-1.4529	0.151108	0.995249	-6.83721	APOE4KI vs. B6	2-5 months
Tnfaip8	-0.0174858	5.40954	-0.461862	0.645737	0.995249	-7.78241	APOE4KI vs. B6	2-5 months
Mon2	-0.017496	7.24895	-0.913958	0.364149	0.995249	-7.46956	APOE4KI vs. B6	2-5 months
Atg14	-0.0175159	6.30645	-0.750586	0.455636	0.995249	-7.60597	APOE4KI vs. B6	2-5 months
D430041D05Rik	-0.0177032	7.42687	-0.903599	0.369576	0.995249	-7.47898	APOE4KI vs. B6	2-5 months
Wwtr1	-0.0178119	5.51448	-0.536172	0.593687	0.995249	-7.74495	APOE4KI vs. B6	2-5 months
Chgb	-0.0181194	8.20948	-0.915416	0.363389	0.995249	-7.46822	APOE4KI vs. B6	2-5 months
Nptx2	-0.0185045	5.49977	-0.309758	0.757745	0.995249	-7.84178	APOE4KI vs. B6	2-5 months
Plekha7	-0.018563	5.22333	-0.461686	0.645863	0.995249	-7.78249	APOE4KI vs. B6	2-5 months
Prr18	-0.0186001	6.99939	-0.851524	0.397634	0.995249	-7.52478	APOE4KI vs. B6	2-5 months
Arhgdib	-0.01867	5.77673	-0.65625	0.514001	0.995249	-7.67274	APOE4KI vs. B6	2-5 months
Parm1	-0.0191601	6.55382	-0.830351	0.409409	0.995249	-7.54264	APOE4KI vs. B6	2-5 months
Pros1	-0.0192484	5.22304	-0.486437	0.628309	0.995249	-7.77063	APOE4KI vs. B6	2-5 months
Ndrg1	-0.0193208	7.50562	-0.872269	0.386303	0.995249	-7.50685	APOE4KI vs. B6	2-5 months
Nrxn3	-0.019346	7.62061	-0.886377	0.378713	0.995249	-7.49442	APOE4KI vs. B6	2-5 months
Adpgk	-0.0193964	5.53397	-0.703819	0.484083	0.995249	-7.64017	APOE4KI vs. B6	2-5 months
Rin2	-0.0195363	6.40229	-0.5794	0.564341	0.995249	-7.72061	APOE4KI vs. B6	2-5 months
Ogfod3	-0.0195772	5.45889	-0.62042	0.537171	0.995249	-7.69579	APOE4KI vs. B6	2-5 months
Daam2	-0.0196634	5.8748	-0.474376	0.636836	0.995249	-7.77649	APOE4KI vs. B6	2-5 months
Gramd3	-0.0199083	5.60386	-0.543498	0.588664	0.995249	-7.74095	APOE4KI vs. B6	2-5 months
Mta3	-0.0206533	6.83714	-1.02739	0.308081	0.995249	-7.35951	APOE4KI vs. B6	2-5 months
Itgb1	-0.0206595	7.51958	-1.03308	0.305433	0.995249	-7.35367	APOE4KI vs. B6	2-5 months
Dnajb4	-0.0207702	7.11441	-0.876679	0.38392	0.995249	-7.50299	APOE4KI vs. B6	2-5 months
Samd4	-0.020923	5.14561	-0.653493	0.515765	0.995249	-7.67456	APOE4KI vs. B6	2-5 months
Dag1	-0.0214527	5.90697	-0.60321	0.548488	0.995249	-7.70641	APOE4KI vs. B6	2-5 months
Fam124a	-0.0215296	6.07454	-0.939005	0.351237	0.995249	-7.44633	APOE4KI vs. B6	2-5 months
Tmem176a	-0.0215731	5.15656	-0.537746	0.592606	0.995249	-7.74409	APOE4KI vs. B6	2-5 months
Qk	-0.0218871	9.32856	-1.24878	0.216265	0.995249	-7.10908	APOE4KI vs. B6	2-5 months
Msi2	-0.0222636	8.48598	-1.15092	0.254021	0.995249	-7.22555	APOE4KI vs. B6	2-5 months
Soat1	-0.0223338	5.53838	-0.68557	0.495445	0.995249	-7.65293	APOE4KI vs. B6	2-5 months
Tmem125	-0.0224737	5.01915	-0.447669	0.655894	0.995249	-7.78893	APOE4KI vs. B6	2-5 months
Dars	-0.0226686	7.42328	-1.292	0.200974	0.995249	-7.05476	APOE4KI vs. B6	2-5 months
Impact	-0.0227233	8.35742	-1.63438	0.107059	0.995249	-6.56329	APOE4KI vs. B6	2-5 months
Ugt8a	-0.0227959	6.92743	-0.603122	0.548546	0.995249	-7.70646	APOE4KI vs. B6	2-5 months
Ezr	-0.0228163	5.19722	-0.596397	0.553001	0.995249	-7.71053	APOE4KI vs. B6	2-5 months
Stx4a	-0.022917	7.5735	-1.19045	0.238239	0.995249	-7.17959	APOE4KI vs. B6	2-5 months
Snap29	-0.0229439	5.84052	-0.768327	0.445102	0.995249	-7.59242	APOE4KI vs. B6	2-5 months
Stx1a	-0.0229527	7.44422	-0.933219	0.354193	0.995249	-7.45175	APOE4KI vs. B6	2-5 months
Ptp4a2	-0.0231689	8.0326	-1.59895	0.114727	0.995249	-6.61911	APOE4KI vs. B6	2-5 months
Ahsa1	-0.0233381	8.10098	-0.955562	0.342867	0.995249	-7.43065	APOE4KI vs. B6	2-5 months
C1qc	-0.0233785	6.36196	-0.665705	0.507978	0.995249	-7.66645	APOE4KI vs. B6	2-5 months
Leprot	-0.0238378	6.25267	-1.11603	0.268555	0.995249	-7.26486	APOE4KI vs. B6	2-5 months
Pcyox1l	-0.0239945	5.18427	-0.572854	0.568739	0.995249	-7.72442	APOE4KI vs. B6	2-5 months
Kcnq5	-0.0240738	6.37831	-0.900448	0.371237	0.995249	-7.48183	APOE4KI vs. B6	2-5 months
Efcab14	-0.0241855	6.8469	-1.22905	0.223525	0.995249	-7.13329	APOE4KI vs. B6	2-5 months
Rgs4	-0.0243007	8.84762	-1.06189	0.292252	0.995249	-7.32357	APOE4KI vs. B6	2-5 months
Trpc1	-0.0250869	7.41394	-1.19944	0.234753	0.995249	-7.16894	APOE4KI vs. B6	2-5 months
Nufip2	-0.0252161	6.94344	-1.1069	0.272454	0.995249	-7.27496	APOE4KI vs. B6	2-5 months
Mrps6	-0.0253561	7.19878	-1.10646	0.272646	0.995249	-7.27545	APOE4KI vs. B6	2-5 months
Stat3	-0.0253913	6.09897	-0.788652	0.43321	0.995249	-7.57653	APOE4KI vs. B6	2-5 months
Alcam	-0.0255897	7.6059	-1.2653	0.210325	0.995249	-7.08853	APOE4KI vs. B6	2-5 months
Fermt2	-0.0260009	7.62456	-1.47357	0.14547	0.995249	-6.80753	APOE4KI vs. B6	2-5 months
Faxc	-0.0260944	6.76195	-1.55358	0.125185	0.995249	-6.68893	APOE4KI vs. B6	2-5 months
Col9a3	-0.026248	5.60733	-0.60129	0.549758	0.995249	-7.70758	APOE4KI vs. B6	2-5 months
Trim59	-0.0263776	6.68451	-0.701232	0.485685	0.995249	-7.642	APOE4KI vs. B6	2-5 months
Myo1e	-0.0266082	4.79915	-0.615188	0.540599	0.995249	-7.69905	APOE4KI vs. B6	2-5 months
Antxr1	-0.0267123	5.27109	-0.772545	0.442618	0.995249	-7.58916	APOE4KI vs. B6	2-5 months
Tln1	-0.0267294	5.98964	-1.04242	0.301115	0.995249	-7.344	APOE4KI vs. B6	2-5 months
Pde1a	-0.0267326	8.14429	-1.21955	0.227082	0.995249	-7.14482	APOE4KI vs. B6	2-5 months
Ccdc117	-0.0268255	6.21688	-0.61962	0.537694	0.995249	-7.69629	APOE4KI vs. B6	2-5 months
Fam129b	-0.0269266	6.27037	-1.05761	0.294186	0.995249	-7.3281	APOE4KI vs. B6	2-5 months
Ndufa2	-0.0270127	5.60099	-0.83302	0.407913	0.995249	-7.54041	APOE4KI vs. B6	2-5 months
Sorl1	-0.0270277	8.45706	-1.36539	0.176882	0.995249	-6.95852	APOE4KI vs. B6	2-5 months
Hspa2	-0.0271707	5.98233	-0.743101	0.460123	0.995249	-7.61159	APOE4KI vs. B6	2-5 months
Itpkb	-0.0274396	5.86071	-0.793943	0.430145	0.995249	-7.57232	APOE4KI vs. B6	2-5 months
Igfbp5	-0.0276178	7.16794	-0.960586	0.340354	0.995249	-7.42583	APOE4KI vs. B6	2-5 months
Sox8	-0.0281033	6.78236	-0.882447	0.380818	0.995249	-7.4979	APOE4KI vs. B6	2-5 months
Zfp592	-0.0281488	5.83621	-1.01746	0.312743	0.995249	-7.36965	APOE4KI vs. B6	2-5 months
Rell1	-0.0281824	5.53445	-0.837372	0.405481	0.995249	-7.53677	APOE4KI vs. B6	2-5 months
Gss	-0.0286827	5.91201	-1.13604	0.260152	0.995249	-7.24246	APOE4KI vs. B6	2-5 months
Lrrc49	-0.0289048	7.1787	-1.92001	0.0592886	0.995249	-6.07274	APOE4KI vs. B6	2-5 months
Cflar	-0.0291539	6.1546	-1.18186	0.241609	0.995249	-7.18971	APOE4KI vs. B6	2-5 months
Scn8a	-0.029314	7.44156	-1.2921	0.200942	0.995249	-7.05464	APOE4KI vs. B6	2-5 months
Cox7a2l	-0.0296799	8.30632	-1.86371	0.0669228	0.995249	-6.17506	APOE4KI vs. B6	2-5 months
Acsl5	-0.030246	6.72141	-1.33498	0.186583	0.995249	-6.999	APOE4KI vs. B6	2-5 months
Msh2	-0.0305014	6.43343	-1.55839	0.124043	0.995249	-6.68163	APOE4KI vs. B6	2-5 months
Plod3	-0.0310829	5.74597	-1.06816	0.289435	0.995249	-7.31692	APOE4KI vs. B6	2-5 months
Ctnna1	-0.0313726	5.88117	-1.21323	0.229474	0.995249	-7.15244	APOE4KI vs. B6	2-5 months
Mfn1	-0.0319807	6.21619	-1.29808	0.19889	0.995249	-7.04698	APOE4KI vs. B6	2-5 months
Cmtm6	-0.032357	6.22751	-1.43598	0.155847	0.995249	-6.86121	APOE4KI vs. B6	2-5 months
Pak3	-0.0324582	6.51793	-1.62246	0.109591	0.995249	-6.5822	APOE4KI vs. B6	2-5 months
Itgb5	-0.0324858	6.99609	-1.61625	0.110929	0.995249	-6.59199	APOE4KI vs. B6	2-5 months
Eri2	-0.0325292	4.90639	-0.80948	0.42122	0.995249	-7.55981	APOE4KI vs. B6	2-5 months
Reep3	-0.0327218	5.70865	-1.0333	0.305331	0.995249	-7.35344	APOE4KI vs. B6	2-5 months
Rras	-0.0329265	4.33985	-0.72407	0.471645	0.995249	-7.62563	APOE4KI vs. B6	2-5 months
Lims1	-0.0332998	6.21285	-1.30957	0.194993	0.995249	-7.03217	APOE4KI vs. B6	2-5 months
Tjp2	-0.0336972	6.53376	-1.31954	0.19166	0.995249	-7.01923	APOE4KI vs. B6	2-5 months
Rasgrp3	-0.033863	5.08938	-0.750347	0.455779	0.995249	-7.60615	APOE4KI vs. B6	2-5 months
Tagln2	-0.0341415	4.53296	-0.691084	0.491997	0.995249	-7.64911	APOE4KI vs. B6	2-5 months
Usp31	-0.0344491	7.18186	-1.5017	0.138064	0.995249	-6.7665	APOE4KI vs. B6	2-5 months
Cachd1	-0.0345618	5.82239	-1.17838	0.242983	0.995249	-7.19379	APOE4KI vs. B6	2-5 months
Per1	-0.0345927	6.38228	-0.41647	0.678451	0.995249	-7.80256	APOE4KI vs. B6	2-5 months
Golim4	-0.034744	4.98752	-0.916478	0.362836	0.995249	-7.46725	APOE4KI vs. B6	2-5 months
Gpi1	-0.0356021	4.73529	-0.80419	0.424246	0.995249	-7.5641	APOE4KI vs. B6	2-5 months
Mrps7	-0.0360181	5.72128	-1.19673	0.235799	0.995249	-7.17216	APOE4KI vs. B6	2-5 months
Tgfbr2	-0.0369955	5.34037	-1.00047	0.320828	0.995249	-7.38676	APOE4KI vs. B6	2-5 months
B2m	-0.0374665	8.34475	-0.960164	0.340564	0.995249	-7.42624	APOE4KI vs. B6	2-5 months
Heca	-0.037711	6.41343	-1.56447	0.122608	0.995249	-6.67234	APOE4KI vs. B6	2-5 months
Sclt1	-0.0377717	6.41357	-1.71398	0.0913426	0.995249	-6.43379	APOE4KI vs. B6	2-5 months
Esam	-0.0378815	5.74572	-1.35157	0.181243	0.995249	-6.97703	APOE4KI vs. B6	2-5 months
Srgn	-0.0386296	5.05907	-0.861807	0.391992	0.995249	-7.51595	APOE4KI vs. B6	2-5 months
Hsph1	-0.0393731	8.08032	-1.10028	0.275308	0.995249	-7.28224	APOE4KI vs. B6	2-5 months
Serping1	-0.0396711	4.77434	-0.624078	0.534781	0.995249	-7.6935	APOE4KI vs. B6	2-5 months
Cox6c	-0.0408312	3.25613	-0.383748	0.70243	0.995249	-7.81581	APOE4KI vs. B6	2-5 months
Srrm4	-0.0415283	5.66089	-0.947934	0.346707	0.995249	-7.43791	APOE4KI vs. B6	2-5 months
Itga6	-0.0420272	6.3345	-1.58681	0.117454	0.995249	-6.63798	APOE4KI vs. B6	2-5 months
Slc38a2	-0.0431457	7.39433	-1.53229	0.130349	0.995249	-6.72106	APOE4KI vs. B6	2-5 months
Trp53bp2	-0.0456608	6.34029	-1.63787	0.106326	0.995249	-6.55773	APOE4KI vs. B6	2-5 months
Atp8a2	-0.0465242	7.10466	-2.17473	0.0333303	0.995249	-5.57634	APOE4KI vs. B6	2-5 months
Klhl21	-0.0465956	5.14208	-1.08025	0.284059	0.995249	-7.30398	APOE4KI vs. B6	2-5 months
Fn1	-0.0494812	5.79781	-0.835548	0.406499	0.995249	-7.5383	APOE4KI vs. B6	2-5 months
Cdh20	-0.0506165	5.64082	-1.78953	0.0782326	0.995249	-6.3057	APOE4KI vs. B6	2-5 months
2900026A02Rik	-0.0510347	5.6677	-1.36004	0.17856	0.995249	-6.9657	APOE4KI vs. B6	2-5 months
Slc5a3	-0.0517974	6.8842	-1.29978	0.19831	0.995249	-7.0448	APOE4KI vs. B6	2-5 months
Acvrl1	-0.0540705	4.4807	-1.11463	0.269153	0.995249	-7.26642	APOE4KI vs. B6	2-5 months
Cald1	-0.0558463	5.57497	-1.78082	0.0796579	0.995249	-6.32071	APOE4KI vs. B6	2-5 months
Ceacam1	-0.0569457	3.66925	-0.642144	0.52306	0.995249	-7.68197	APOE4KI vs. B6	2-5 months
Fam171a1	-0.0578942	6.34204	-1.88673	0.0637063	0.995249	-6.13355	APOE4KI vs. B6	2-5 months
Klk6	-0.0599238	3.56811	-0.778765	0.438971	0.995249	-7.58431	APOE4KI vs. B6	2-5 months
Inppl1	-0.0611443	6.12414	-2.24512	0.0282015	0.995249	-5.42972	APOE4KI vs. B6	2-5 months
Elovl7	-0.0633339	6.28423	-2.23019	0.0292275	0.995249	-5.46116	APOE4KI vs. B6	2-5 months
Chrac1	-0.0643474	4.99637	-1.49533	0.139715	0.995249	-6.77586	APOE4KI vs. B6	2-5 months
Zfp36l1	-0.064434	5.54891	-1.25498	0.21402	0.995249	-7.10139	APOE4KI vs. B6	2-5 months
Man2a1	-0.06694	5.98118	-2.59951	0.0115636	0.995249	-4.63227	APOE4KI vs. B6	2-5 months
Tspo	-0.0704902	3.63747	-0.983031	0.329271	0.995249	-7.40403	APOE4KI vs. B6	2-5 months
Cldn5	-0.0741788	6.88565	-1.09683	0.276801	0.995249	-7.28601	APOE4KI vs. B6	2-5 months
Bcl2	-0.0778518	4.93087	-1.66091	0.101595	0.995249	-6.52077	APOE4KI vs. B6	2-5 months
Zfp36	-0.078301	4.73507	-0.837275	0.405535	0.995249	-7.53685	APOE4KI vs. B6	2-5 months
Prex1	-0.0797677	4.81624	-1.72606	0.0891323	0.995249	-6.41365	APOE4KI vs. B6	2-5 months
Cd74	-0.08411	4.66535	-0.776046	0.440563	0.995249	-7.58643	APOE4KI vs. B6	2-5 months
Hspa1b	-0.0885423	5.52497	-0.830999	0.409045	0.995249	-7.5421	APOE4KI vs. B6	2-5 months
Ano6	-0.095973	4.9527	-1.6164	0.110898	0.995249	-6.59177	APOE4KI vs. B6	2-5 months
Fxyd5	-0.0993518	5.88063	-2.00736	0.0489126	0.995249	-5.90864	APOE4KI vs. B6	2-5 months
Psma5	-0.140993	2.68446	-1.18113	0.241896	0.995249	-7.19057	APOE4KI vs. B6	2-5 months
Trem2	-0.148045	3.26733	-1.72747	0.0888774	0.995249	-6.41129	APOE4KI vs. B6	2-5 months
Tshz1	0.00300639	4.81438	0.0415534	0.966983	0.99573	-7.88952	APOE4KI vs. B6	2-5 months
Lcp1	0.00157458	5.02304	0.0430877	0.965765	0.99573	-7.88945	APOE4KI vs. B6	2-5 months
Arhgef26	0.000927063	6.66897	0.0375368	0.970173	0.99573	-7.88968	APOE4KI vs. B6	2-5 months
Fmnl2	0.000707101	7.27983	0.0392963	0.968776	0.99573	-7.88961	APOE4KI vs. B6	2-5 months
Dnm1	0.000475205	9.60615	0.0354359	0.971842	0.99573	-7.88976	APOE4KI vs. B6	2-5 months
Pcdh9	-0.00049875	8.33683	-0.0349326	0.972242	0.99573	-7.88977	APOE4KI vs. B6	2-5 months
Padi2	-0.00124723	5.90681	-0.0334018	0.973458	0.99573	-7.88983	APOE4KI vs. B6	2-5 months
Lamb2	-0.00154728	5.23043	-0.0377815	0.969979	0.99573	-7.88967	APOE4KI vs. B6	2-5 months
S1pr1	-0.00175514	6.0524	-0.0406839	0.967674	0.99573	-7.88955	APOE4KI vs. B6	2-5 months
Mapk9	0.000550547	7.93365	0.0309533	0.975403	0.996379	-7.88991	APOE4KI vs. B6	2-5 months
Clic1	0.000435446	6.01049	0.0142538	0.988672	0.997859	-7.89029	APOE4KI vs. B6	2-5 months
Skp1a	0.000344251	8.56529	0.027299	0.978306	0.997859	-7.89001	APOE4KI vs. B6	2-5 months
Axl	0.000272061	6.0065	0.00985296	0.992169	0.997859	-7.89034	APOE4KI vs. B6	2-5 months
Rab6b	0.00025077	8.3055	0.0123743	0.990165	0.997859	-7.89032	APOE4KI vs. B6	2-5 months
Got1	0.000226787	8.9444	0.0230798	0.981658	0.997859	-7.89012	APOE4KI vs. B6	2-5 months
Cldn11	9.62131e-05	7.70859	0.00434583	0.996546	0.997859	-7.89038	APOE4KI vs. B6	2-5 months
Pip4k2a	-0.000111171	6.91699	-0.00543912	0.995677	0.997859	-7.89038	APOE4KI vs. B6	2-5 months
Entpd3	-0.000204322	4.95689	-0.00520927	0.99586	0.997859	-7.89038	APOE4KI vs. B6	2-5 months
St18	-0.000296821	6.83116	-0.00832535	0.993383	0.997859	-7.89036	APOE4KI vs. B6	2-5 months
Gtf2h3	-0.000307583	5.66988	-0.0112559	0.991054	0.997859	-7.89033	APOE4KI vs. B6	2-5 months
Gpr158	-0.000367721	7.468	-0.0226757	0.981979	0.997859	-7.89013	APOE4KI vs. B6	2-5 months
Rreb1	-0.00041902	6.10348	-0.0153871	0.987771	0.997859	-7.89027	APOE4KI vs. B6	2-5 months
Sash1	-0.000564104	6.17284	-0.015814	0.987432	0.997859	-7.89027	APOE4KI vs. B6	2-5 months
Slc25a20	-0.000649764	5.26069	-0.0181144	0.985604	0.997859	-7.89023	APOE4KI vs. B6	2-5 months
Bcl6	-0.000893435	5.22529	-0.0169619	0.986519	0.997859	-7.89025	APOE4KI vs. B6	2-5 months
A2m	7.73373e-05	5.8816	0.0016358	0.9987	0.9987	-7.89039	APOE4KI vs. B6	2-5 months

## Sheet: 6-9months_Apoe4KI_vs_B6
GeneSymbol	logFC	AveExpr	t	P.Value	adj.P.Val	B	Comparsion	Age
Apoe	-3.65602	7.0727	-100.255	1.95073e-72	1.48255e-69	151.143	APOE4KI vs. B6	6-9 months
Slc38a2	-0.131724	7.39433	-4.57526	2.22297e-05	0.0084473	1.29392	APOE4KI vs. B6	6-9 months
C1qc	-0.155395	6.36196	-4.32761	5.36455e-05	0.0135902	0.439471	APOE4KI vs. B6	6-9 months
Unc5d	0.128843	5.78322	4.21746	7.88003e-05	0.014972	0.0677779	APOE4KI vs. B6	6-9 months
Cirbp	0.221337	7.3595	4.12648	0.000107872	0.0163965	-0.235145	APOE4KI vs. B6	6-9 months
Opalin	0.203281	6.65678	3.82476	0.000298114	0.0281615	-1.21135	APOE4KI vs. B6	6-9 months
Sestd1	0.07597	7.1108	3.79073	0.000333492	0.0281615	-1.31859	APOE4KI vs. B6	6-9 months
Usp31	-0.0911661	7.18186	-3.88674	0.000242718	0.0281615	-1.01452	APOE4KI vs. B6	6-9 months
Pfkfb3	-0.132006	6.32465	-3.84456	0.000279218	0.0281615	-1.14869	APOE4KI vs. B6	6-9 months
Psmc1	-0.0501711	7.84231	-3.75554	0.000374282	0.0284454	-1.42883	APOE4KI vs. B6	6-9 months
Rin2	-0.12061	6.40229	-3.49839	0.000854304	0.0590246	-2.21388	APOE4KI vs. B6	6-9 months
Rgs7	0.0637402	7.6353	3.39952	0.00116312	0.0679975	-2.50571	APOE4KI vs. B6	6-9 months
C1qb	-0.13617	6.91091	-3.41903	0.00109485	0.0679975	-2.44859	APOE4KI vs. B6	6-9 months
Tmem176b	-0.119913	5.89717	-3.35112	0.00135026	0.0733001	-2.64645	APOE4KI vs. B6	6-9 months
Hltf	-0.0775804	6.38149	-3.32301	0.00147165	0.0745637	-2.72753	APOE4KI vs. B6	6-9 months
Trim59	0.124347	6.68451	3.23303	0.00193306	0.091012	-2.98383	APOE4KI vs. B6	6-9 months
Sorbs1	-0.0712061	7.43786	-3.21578	0.00203579	0.091012	-3.03238	APOE4KI vs. B6	6-9 months
Adipor2	-0.162117	6.78767	-3.1498	0.0024779	0.104622	-3.21635	APOE4KI vs. B6	6-9 months
Mon2	-0.0608584	7.24895	-3.10926	0.00279262	0.111705	-3.32801	APOE4KI vs. B6	6-9 months
Napb	0.0342719	8.661	2.95517	0.00436155	0.120505	-3.74253	APOE4KI vs. B6	6-9 months
Ermn	-0.0691393	7.81033	-2.96754	0.00421035	0.120505	-3.70984	APOE4KI vs. B6	6-9 months
Cers2	-0.0702423	6.52196	-2.96834	0.00420074	0.120505	-3.70772	APOE4KI vs. B6	6-9 months
Bcl2l1	-0.0705457	6.78573	-2.97107	0.00416818	0.120505	-3.70051	APOE4KI vs. B6	6-9 months
Ctss	-0.0844063	7.09122	-3.01027	0.00372464	0.120505	-3.59612	APOE4KI vs. B6	6-9 months
Hspb8	-0.10262	5.93166	-2.96063	0.00429418	0.120505	-3.72811	APOE4KI vs. B6	6-9 months
Scamp2	-0.108789	5.35402	-2.98039	0.00405852	0.120505	-3.67579	APOE4KI vs. B6	6-9 months
Anln	-0.120954	6.49337	-3.03878	0.0034302	0.120505	-3.51958	APOE4KI vs. B6	6-9 months
Prelp	-0.12487	5.61437	-2.94894	0.00443967	0.120505	-3.75896	APOE4KI vs. B6	6-9 months
Parl	0.0602773	6.87982	2.91362	0.00490714	0.124314	-3.85157	APOE4KI vs. B6	6-9 months
Pla2g16	-0.0683483	6.88835	-2.92553	0.00474469	0.124314	-3.82045	APOE4KI vs. B6	6-9 months
Armcx5	0.118733	5.46449	2.88944	0.00525305	0.12476	-3.91448	APOE4KI vs. B6	6-9 months
Kcnq5	0.0790264	6.37831	2.89091	0.00523141	0.12476	-3.91067	APOE4KI vs. B6	6-9 months
Ppp4r2	-0.0541714	7.52172	-2.87336	0.00549543	0.126561	-3.9561	APOE4KI vs. B6	6-9 months
Dnajb4	-0.0686543	7.11441	-2.8341	0.00613135	0.137054	-4.05696	APOE4KI vs. B6	6-9 months
Tppp3	-0.0825486	7.10526	-2.78437	0.00703387	0.148493	-4.18314	APOE4KI vs. B6	6-9 months
Dock10	-0.090668	6.13879	-2.79049	0.00691655	0.148493	-4.16771	APOE4KI vs. B6	6-9 months
Med29	-0.0555019	6.68235	-2.73823	0.00797888	0.159578	-4.29865	APOE4KI vs. B6	6-9 months
Ahnak	-0.145097	5.6902	-2.73959	0.0079495	0.159578	-4.29527	APOE4KI vs. B6	6-9 months
Vgf	-0.153859	6.31608	-2.71646	0.00846407	0.164941	-4.35262	APOE4KI vs. B6	6-9 months
Fn1	-0.161451	5.79781	-2.66636	0.0096848	0.184011	-4.47553	APOE4KI vs. B6	6-9 months
Camk4	0.0564446	7.85204	2.63788	0.0104482	0.189062	-4.54457	APOE4KI vs. B6	6-9 months
Slc2a1	-0.144112	5.82952	-2.64679	0.0102036	0.189062	-4.52302	APOE4KI vs. B6	6-9 months
Lmo2	0.0721874	6.30039	2.57244	0.0124143	0.191714	-4.70096	APOE4KI vs. B6	6-9 months
Cdkl5	0.0394103	7.94662	2.58149	0.0121236	0.191714	-4.67951	APOE4KI vs. B6	6-9 months
Scaf8	0.0380995	7.12628	2.57957	0.0121849	0.191714	-4.68407	APOE4KI vs. B6	6-9 months
Lats2	-0.0554942	6.48969	-2.57728	0.0122579	0.191714	-4.68949	APOE4KI vs. B6	6-9 months
Mobp	-0.0701815	8.75356	-2.57234	0.0124174	0.191714	-4.70118	APOE4KI vs. B6	6-9 months
Snap29	-0.0795635	5.84052	-2.6058	0.0113735	0.191714	-4.62163	APOE4KI vs. B6	6-9 months
Ezr	-0.10009	5.19722	-2.55877	0.012865	0.191714	-4.73322	APOE4KI vs. B6	6-9 months
Tmem176a	-0.106042	5.15656	-2.58517	0.0120074	0.191714	-4.67079	APOE4KI vs. B6	6-9 months
Pde1c	-0.112463	5.19439	-2.56501	0.0126575	0.191714	-4.71851	APOE4KI vs. B6	6-9 months
Kank1	-0.109012	5.28845	-2.53935	0.0135309	0.19776	-4.77881	APOE4KI vs. B6	6-9 months
Wwc1	-0.069451	5.8731	-2.5284	0.0139201	0.199609	-4.8044	APOE4KI vs. B6	6-9 months
Fxyd5	-0.126256	5.88063	-2.49486	0.0151754	0.209697	-4.88219	APOE4KI vs. B6	6-9 months
Bag3	-0.149117	4.57059	-2.49832	0.0150416	0.209697	-4.87422	APOE4KI vs. B6	6-9 months
Abca8b	0.0610256	6.09988	2.47168	0.0161018	0.218525	-4.93546	APOE4KI vs. B6	6-9 months
H2-Ke6	-0.0883974	5.14375	-2.44748	0.0171232	0.228309	-4.99064	APOE4KI vs. B6	6-9 months
Snx1	-0.0389698	7.29084	-2.43789	0.0175436	0.229881	-5.01238	APOE4KI vs. B6	6-9 months
Atg14	0.0576112	6.30645	2.41447	0.0186095	0.23572	-5.06517	APOE4KI vs. B6	6-9 months
Slc5a3	-0.098555	6.8842	-2.41873	0.0184112	0.23572	-5.05559	APOE4KI vs. B6	6-9 months
Chordc1	-0.0886456	7.20679	-2.40694	0.0189645	0.236279	-5.08206	APOE4KI vs. B6	6-9 months
Pycrl	-0.0584651	6.04593	-2.38858	0.0198551	0.243385	-5.12303	APOE4KI vs. B6	6-9 months
Cbln1	0.103531	7.27198	2.28091	0.0258711	0.265703	-5.35804	APOE4KI vs. B6	6-9 months
Tmem209	0.0646935	6.1641	2.28442	0.0256519	0.265703	-5.35052	APOE4KI vs. B6	6-9 months
Rnf141	0.0538517	6.15664	2.29357	0.0250887	0.265703	-5.33089	APOE4KI vs. B6	6-9 months
Nrxn3	0.0514612	7.62061	2.30597	0.0243425	0.265703	-5.30416	APOE4KI vs. B6	6-9 months
Psmd8	-0.040263	7.36257	-2.30036	0.0246777	0.265703	-5.31627	APOE4KI vs. B6	6-9 months
Hsdl2	-0.0414885	6.7696	-2.34399	0.0221758	0.265703	-5.22146	APOE4KI vs. B6	6-9 months
Hsp90aa1	-0.0489436	10.1794	-2.31275	0.0239428	0.265703	-5.28949	APOE4KI vs. B6	6-9 months
Sub1	-0.0637283	5.89437	-2.2814	0.0258404	0.265703	-5.35699	APOE4KI vs. B6	6-9 months
Hsph1	-0.0839624	8.08032	-2.29475	0.0250168	0.265703	-5.32835	APOE4KI vs. B6	6-9 months
Abca7	-0.0939741	5.466	-2.30855	0.0241899	0.265703	-5.29859	APOE4KI vs. B6	6-9 months
Stip1	-0.0953306	6.53281	-2.33457	0.0226961	0.265703	-5.24206	APOE4KI vs. B6	6-9 months
Bcl6	-0.123399	5.22529	-2.29123	0.0252314	0.265703	-5.3359	APOE4KI vs. B6	6-9 months
Ccdc117	-0.1007	6.21688	-2.27486	0.0262525	0.266026	-5.37096	APOE4KI vs. B6	6-9 months
Anxa5	-0.043769	7.25731	-2.26771	0.02671	0.2671	-5.38621	APOE4KI vs. B6	6-9 months
Cntn4	0.115519	7.22678	2.2369	0.0287619	0.268205	-5.45143	APOE4KI vs. B6	6-9 months
Wscd2	0.0655757	6.40085	2.24154	0.0284446	0.268205	-5.44167	APOE4KI vs. B6	6-9 months
Mef2c	0.051368	8.82409	2.24612	0.0281339	0.268205	-5.432	APOE4KI vs. B6	6-9 months
Pcsk2	0.0465235	7.69438	2.21929	0.0299966	0.268205	-5.48838	APOE4KI vs. B6	6-9 months
Farsb	-0.038568	7.14967	-2.25651	0.0274403	0.268205	-5.41001	APOE4KI vs. B6	6-9 months
Usp54	-0.0494297	7.13619	-2.2238	0.0296758	0.268205	-5.47894	APOE4KI vs. B6	6-9 months
Mfn1	-0.0559543	6.21619	-2.22124	0.0298579	0.268205	-5.48431	APOE4KI vs. B6	6-9 months
Tnfrsf1a	-0.0908264	4.91017	-2.22042	0.0299161	0.268205	-5.48602	APOE4KI vs. B6	6-9 months
Srgn	-0.10296	5.05907	-2.24651	0.0281079	0.268205	-5.43119	APOE4KI vs. B6	6-9 months
Nfib	0.0361529	7.35579	2.20778	0.030828	0.272433	-5.51238	APOE4KI vs. B6	6-9 months
Hint2	0.039909	6.95004	2.1617	0.0343647	0.300197	-5.60744	APOE4KI vs. B6	6-9 months
Arhgdib	-0.0625617	5.77673	-2.1507	0.0352591	0.30451	-5.62986	APOE4KI vs. B6	6-9 months
C1qa	-0.0877911	6.16222	-2.13409	0.0366487	0.312956	-5.66354	APOE4KI vs. B6	6-9 months
St18	0.0773098	6.83116	2.12075	0.0377995	0.315506	-5.69044	APOE4KI vs. B6	6-9 months
Nrbp2	0.0582951	6.71317	2.11627	0.0381928	0.315506	-5.69944	APOE4KI vs. B6	6-9 months
Zfp36	-0.202369	4.73507	-2.11638	0.0381835	0.315506	-5.69922	APOE4KI vs. B6	6-9 months
Sox9	0.075397	6.5117	2.10503	0.0391957	0.319859	-5.72194	APOE4KI vs. B6	6-9 months
Dip2b	0.0302073	7.64791	2.10099	0.0395616	0.319859	-5.73	APOE4KI vs. B6	6-9 months
Gng12	-0.0462808	6.2786	-2.0886	0.0407023	0.325618	-5.75464	APOE4KI vs. B6	6-9 months
Antxr1	0.0732771	5.27109	2.07266	0.0422117	0.334176	-5.78615	APOE4KI vs. B6	6-9 months
Tyrobp	-0.0666088	6.1846	-2.06183	0.0432645	0.338979	-5.80744	APOE4KI vs. B6	6-9 months
Mtf2	0.0368335	7.46413	2.05038	0.0444029	0.344349	-5.82985	APOE4KI vs. B6	6-9 months
Cacng8	0.10973	7.36329	1.9532	0.0551444	0.349953	-6.01555	APOE4KI vs. B6	6-9 months
Sla	0.108869	4.08225	2.02402	0.0471208	0.349953	-5.88099	APOE4KI vs. B6	6-9 months
Smg9	0.0986236	4.65493	1.9978	0.0499663	0.349953	-5.93131	APOE4KI vs. B6	6-9 months
C130074G19Rik	0.0802371	5.17358	1.95282	0.0551901	0.349953	-6.01626	APOE4KI vs. B6	6-9 months
Slco2b1	0.0629037	5.39195	1.94276	0.0564202	0.349953	-6.03503	APOE4KI vs. B6	6-9 months
Gabrd	0.0491859	6.96738	1.97542	0.0525099	0.349953	-5.97379	APOE4KI vs. B6	6-9 months
Tor1a	0.0362638	6.49111	1.97044	0.0530907	0.349953	-5.98319	APOE4KI vs. B6	6-9 months
Tsnax	0.0315845	7.80376	2.03032	0.0464589	0.349953	-5.86883	APOE4KI vs. B6	6-9 months
Dido1	0.0305291	7.30711	1.9489	0.0556664	0.349953	-6.02358	APOE4KI vs. B6	6-9 months
Atp5h	-0.024669	9.18993	-1.98393	0.0515301	0.349953	-5.95769	APOE4KI vs. B6	6-9 months
Ybx1	-0.0308416	7.89909	-1.98802	0.0510648	0.349953	-5.94993	APOE4KI vs. B6	6-9 months
Atcay	-0.0376914	7.78509	-1.93362	0.0575581	0.349953	-6.052	APOE4KI vs. B6	6-9 months
Pip4k2a	-0.0414196	6.91699	-1.98194	0.0517574	0.349953	-5.96146	APOE4KI vs. B6	6-9 months
U2af2	-0.0416693	6.1587	-1.93697	0.0571383	0.349953	-6.04578	APOE4KI vs. B6	6-9 months
Ahsa1	-0.0483883	8.10098	-1.93768	0.0570508	0.349953	-6.04448	APOE4KI vs. B6	6-9 months
Ptpn5	-0.0539253	7.41931	-1.99163	0.0506565	0.349953	-5.94306	APOE4KI vs. B6	6-9 months
Stat3	-0.0636912	6.09897	-1.93476	0.057415	0.349953	-6.04988	APOE4KI vs. B6	6-9 months
Ddx41	-0.0660044	5.81199	-1.96494	0.0537387	0.349953	-5.99354	APOE4KI vs. B6	6-9 months
Grn	-0.0692856	5.8586	-1.99393	0.0503986	0.349953	-5.93869	APOE4KI vs. B6	6-9 months
2900026A02Rik	-0.0747271	5.6677	-1.94766	0.0558186	0.349953	-6.0259	APOE4KI vs. B6	6-9 months
B2m	-0.0781471	8.34475	-1.95868	0.0544845	0.349953	-6.0053	APOE4KI vs. B6	6-9 months
Plekhg3	-0.07845	5.36044	-1.94204	0.0565088	0.349953	-6.03636	APOE4KI vs. B6	6-9 months
Bcar3	-0.0847852	5.12217	-2.0038	0.0493026	0.349953	-5.91985	APOE4KI vs. B6	6-9 months
Daam2	-0.0854681	5.8748	-2.01658	0.0479137	0.349953	-5.89533	APOE4KI vs. B6	6-9 months
Tgm2	-0.119604	4.73975	-2.00131	0.0495765	0.349953	-5.9246	APOE4KI vs. B6	6-9 months
Per1	-0.169678	6.38228	-1.99788	0.0499567	0.349953	-5.93115	APOE4KI vs. B6	6-9 months
Cd74	-0.220293	4.66535	-1.98787	0.0510818	0.349953	-5.95022	APOE4KI vs. B6	6-9 months
Cyfip2	0.0241468	9.5162	1.92731	0.0583546	0.350467	-6.06367	APOE4KI vs. B6	6-9 months
Hip1	-0.0750073	5.90702	-1.92566	0.0585648	0.350467	-6.06672	APOE4KI vs. B6	6-9 months
Hadhb	-0.0316105	7.82424	-1.92142	0.0591071	0.350949	-6.07454	APOE4KI vs. B6	6-9 months
Rell1	0.0654064	5.53445	1.90067	0.061823	0.35382	-6.1126	APOE4KI vs. B6	6-9 months
Foxn2	0.0486335	5.91368	1.90553	0.0611777	0.35382	-6.10372	APOE4KI vs. B6	6-9 months
Appl2	0.0380816	7.643	1.89095	0.0631315	0.35382	-6.1303	APOE4KI vs. B6	6-9 months
Pgbd5	0.0280804	8.04523	1.90403	0.0613766	0.35382	-6.10646	APOE4KI vs. B6	6-9 months
Nucks1	0.0264872	8.33645	1.89254	0.0629165	0.35382	-6.12742	APOE4KI vs. B6	6-9 months
Atp2b1	0.0257188	9.10254	1.89715	0.0622947	0.35382	-6.11902	APOE4KI vs. B6	6-9 months
Endod1	-0.0741491	6.1685	-1.8896	0.0633151	0.35382	-6.13275	APOE4KI vs. B6	6-9 months
Hspa1b	-0.205881	5.52497	-1.88979	0.0632886	0.35382	-6.1324	APOE4KI vs. B6	6-9 months
Snx4	0.0368546	6.70689	1.8758	0.0652177	0.361792	-6.15773	APOE4KI vs. B6	6-9 months
Igf1r	-0.0451657	6.74274	-1.8569	0.0679001	0.371252	-6.19165	APOE4KI vs. B6	6-9 months
Nde1	-0.0536166	6.27581	-1.85822	0.0677094	0.371252	-6.18929	APOE4KI vs. B6	6-9 months
Sumf2	0.136014	3.85197	1.84697	0.0693467	0.373803	-6.20936	APOE4KI vs. B6	6-9 months
Fkbp4	-0.0753333	5.85451	-1.84695	0.0693504	0.373803	-6.2094	APOE4KI vs. B6	6-9 months
Pllp	0.0959141	4.97827	1.84111	0.070213	0.375788	-6.21977	APOE4KI vs. B6	6-9 months
Mecr	0.0705891	4.77659	1.82762	0.0722398	0.378636	-6.24361	APOE4KI vs. B6	6-9 months
Sema6a	0.0466444	6.55102	1.82928	0.071988	0.378636	-6.24069	APOE4KI vs. B6	6-9 months
Elovl1	-0.085759	5.53254	-1.82779	0.0722151	0.378636	-6.24332	APOE4KI vs. B6	6-9 months
Cdk14	-0.0296035	7.37414	-1.79532	0.0772951	0.399621	-6.30007	APOE4KI vs. B6	6-9 months
Ift27	-0.0387065	5.9808	-1.79535	0.0772908	0.399621	-6.30003	APOE4KI vs. B6	6-9 months
Anxa2	-0.0948644	5.15455	-1.78806	0.0784712	0.40296	-6.31264	APOE4KI vs. B6	6-9 months
Pcyox1l	-0.0762323	5.18427	-1.77999	0.0797953	0.407009	-6.32655	APOE4KI vs. B6	6-9 months
Ddx42	0.0293375	7.49759	1.77597	0.0804633	0.407681	-6.33347	APOE4KI vs. B6	6-9 months
Itga6	0.0479832	6.3345	1.77187	0.0811473	0.408424	-6.34049	APOE4KI vs. B6	6-9 months
Casc4	0.0291084	7.93913	1.7565	0.0837574	0.418787	-6.36672	APOE4KI vs. B6	6-9 months
Tmem128	-0.0281606	6.85264	-1.74797	0.0852363	0.423396	-6.38119	APOE4KI vs. B6	6-9 months
Vezf1	0.074088	5.72805	1.73882	0.0868459	0.425825	-6.39664	APOE4KI vs. B6	6-9 months
Tspo	-0.127543	3.63747	-1.73957	0.0867127	0.425825	-6.39537	APOE4KI vs. B6	6-9 months
Clic1	-0.0538746	6.01049	-1.72476	0.0893688	0.435386	-6.42024	APOE4KI vs. B6	6-9 months
Cdh22	0.0403675	6.18647	1.71181	0.0917455	0.437405	-6.44181	APOE4KI vs. B6	6-9 months
Otud7b	-0.0360513	6.8867	-1.70998	0.0920852	0.437405	-6.44485	APOE4KI vs. B6	6-9 months
Snx3	-0.0363659	7.36145	-1.71197	0.0917148	0.437405	-6.44154	APOE4KI vs. B6	6-9 months
Sft2d2	-0.0516667	5.62551	-1.71782	0.0906351	0.437405	-6.43181	APOE4KI vs. B6	6-9 months
Ppp3r1	0.0241626	9.35977	1.70007	0.093943	0.438016	-6.46123	APOE4KI vs. B6	6-9 months
Tmcc3	-0.0470643	6.16155	-1.70295	0.0934012	0.438016	-6.45649	APOE4KI vs. B6	6-9 months
Inppl1	-0.0474784	6.12414	-1.70501	0.0930128	0.438016	-6.45307	APOE4KI vs. B6	6-9 months
Chrac1	0.0744104	4.99637	1.69116	0.0956405	0.441082	-6.4759	APOE4KI vs. B6	6-9 months
Axl	0.0477283	6.0065	1.69054	0.0957611	0.441082	-6.47693	APOE4KI vs. B6	6-9 months
Klk6	0.131139	3.56811	1.66681	0.10041	0.443672	-6.51563	APOE4KI vs. B6	6-9 months
Tgfa	0.0435817	5.9763	1.6734	0.0990995	0.443672	-6.50492	APOE4KI vs. B6	6-9 months
Fam124a	0.0392198	6.07454	1.67295	0.0991886	0.443672	-6.50565	APOE4KI vs. B6	6-9 months
Qdpr	0.0330136	8.87867	1.66864	0.100044	0.443672	-6.51265	APOE4KI vs. B6	6-9 months
Efcab14	-0.033818	6.8469	-1.68078	0.0976516	0.443672	-6.49291	APOE4KI vs. B6	6-9 months
Il17d	-0.0519606	5.59816	-1.67135	0.0995066	0.443672	-6.50826	APOE4KI vs. B6	6-9 months
Trem2	-0.147431	3.26733	-1.68249	0.097318	0.443672	-6.49011	APOE4KI vs. B6	6-9 months
Lyrm9	0.0438361	5.9697	1.64718	0.104393	0.448692	-6.54726	APOE4KI vs. B6	6-9 months
Gpr37	0.0402884	7.12372	1.64382	0.105088	0.448692	-6.55265	APOE4KI vs. B6	6-9 months
Gstz1	0.0387713	6.30453	1.64618	0.104599	0.448692	-6.54886	APOE4KI vs. B6	6-9 months
Dnm1	0.0226136	9.60615	1.64922	0.103973	0.448692	-6.54398	APOE4KI vs. B6	6-9 months
Stx4a	-0.0324097	7.5735	-1.64655	0.104523	0.448692	-6.54826	APOE4KI vs. B6	6-9 months
Mtmr10	-0.064404	5.2676	-1.64452	0.104943	0.448692	-6.55152	APOE4KI vs. B6	6-9 months
Psmg1	-0.0415024	5.96048	-1.62885	0.108227	0.459512	-6.57648	APOE4KI vs. B6	6-9 months
Gpi1	0.072675	4.73529	1.60552	0.113273	0.467866	-6.61325	APOE4KI vs. B6	6-9 months
Mea1	-0.0371448	7.16687	-1.60567	0.11324	0.467866	-6.61302	APOE4KI vs. B6	6-9 months
Aldh2	-0.0475975	6.87157	-1.61575	0.111038	0.467866	-6.5972	APOE4KI vs. B6	6-9 months
Soat1	-0.0535949	5.53838	-1.60902	0.112505	0.467866	-6.60778	APOE4KI vs. B6	6-9 months
Lamb2	-0.0672633	5.23043	-1.60634	0.113094	0.467866	-6.61198	APOE4KI vs. B6	6-9 months
Sptlc2	-0.0439546	5.62466	-1.59971	0.114559	0.470622	-6.62234	APOE4KI vs. B6	6-9 months
Sox5	0.0480009	5.65453	1.58789	0.11721	0.47148	-6.64072	APOE4KI vs. B6	6-9 months
Limk2	-0.030859	6.9472	-1.58771	0.11725	0.47148	-6.64099	APOE4KI vs. B6	6-9 months
Hspa4	-0.0349534	7.85696	-1.59217	0.116245	0.47148	-6.63408	APOE4KI vs. B6	6-9 months
Ybx3	-0.0352792	6.43293	-1.58896	0.116968	0.47148	-6.63906	APOE4KI vs. B6	6-9 months
Ndrg1	-0.0356888	7.50562	-1.57581	0.11997	0.479881	-6.65937	APOE4KI vs. B6	6-9 months
Csf1	-0.0367369	6.13313	-1.57199	0.120855	0.480889	-6.66525	APOE4KI vs. B6	6-9 months
Slc2a13	-0.0411234	7.07571	-1.56688	0.122044	0.483089	-6.67307	APOE4KI vs. B6	6-9 months
Slc8a2	0.0404779	7.74745	1.5562	0.124562	0.490502	-6.68936	APOE4KI vs. B6	6-9 months
Gabrg1	0.0597583	4.90628	1.54615	0.12697	0.495287	-6.70461	APOE4KI vs. B6	6-9 months
Rbm48	0.0396912	6.1689	1.54569	0.12708	0.495287	-6.7053	APOE4KI vs. B6	6-9 months
Myo1c	-0.0644881	4.9784	-1.53781	0.128995	0.500183	-6.71718	APOE4KI vs. B6	6-9 months
St3gal3	-0.0352932	6.82831	-1.53097	0.130675	0.504128	-6.72745	APOE4KI vs. B6	6-9 months
Col9a3	0.0682002	5.60733	1.52799	0.131412	0.504408	-6.73191	APOE4KI vs. B6	6-9 months
Anapc11	0.101615	3.83942	1.51075	0.135743	0.510718	-6.75755	APOE4KI vs. B6	6-9 months
Ttyh2	0.0331185	7.26274	1.5118	0.135477	0.510718	-6.756	APOE4KI vs. B6	6-9 months
Rab31	-0.0342719	7.15682	-1.51817	0.133867	0.510718	-6.74656	APOE4KI vs. B6	6-9 months
Cdh20	-0.0437479	5.64082	-1.51269	0.135251	0.510718	-6.75468	APOE4KI vs. B6	6-9 months
Sox8	-0.0490325	6.78236	-1.50578	0.137013	0.512953	-6.76489	APOE4KI vs. B6	6-9 months
Cpne2	0.0387778	5.93679	1.49861	0.138861	0.517324	-6.77545	APOE4KI vs. B6	6-9 months
Ran	0.0207118	7.63682	1.4926	0.140425	0.520599	-6.78426	APOE4KI vs. B6	6-9 months
Pbxip1	-0.0628287	5.08773	-1.47296	0.145633	0.537289	-6.81282	APOE4KI vs. B6	6-9 months
Plekha7	0.0590831	5.22333	1.43717	0.155511	0.538312	-6.86395	APOE4KI vs. B6	6-9 months
Mccc2	0.0516069	5.21859	1.45793	0.14972	0.538312	-6.83444	APOE4KI vs. B6	6-9 months
Samd4	0.0470199	5.14561	1.4363	0.155758	0.538312	-6.86518	APOE4KI vs. B6	6-9 months
Ogfod3	0.0469057	5.45889	1.45381	0.150856	0.538312	-6.84032	APOE4KI vs. B6	6-9 months
Diras2	0.034698	7.56722	1.46156	0.148725	0.538312	-6.82923	APOE4KI vs. B6	6-9 months
Efhd1	0.0330137	6.46947	1.44062	0.154538	0.538312	-6.85907	APOE4KI vs. B6	6-9 months
Tpi1	0.0314277	6.58121	1.43606	0.155827	0.538312	-6.86552	APOE4KI vs. B6	6-9 months
Cnksr2	0.0233149	8.70625	1.45588	0.150283	0.538312	-6.83736	APOE4KI vs. B6	6-9 months
Stxbp1	0.0165939	9.75936	1.45299	0.151082	0.538312	-6.84149	APOE4KI vs. B6	6-9 months
Hnrnpf	-0.0273058	7.12256	-1.46279	0.148389	0.538312	-6.82747	APOE4KI vs. B6	6-9 months
Cdc42se1	-0.0340876	6.38231	-1.4545	0.150665	0.538312	-6.83933	APOE4KI vs. B6	6-9 months
Fam129b	-0.0375198	6.27037	-1.44128	0.15435	0.538312	-6.85813	APOE4KI vs. B6	6-9 months
Ap3b2	-0.0677713	4.83678	-1.44355	0.153714	0.538312	-6.85492	APOE4KI vs. B6	6-9 months
Lgr5	-0.148351	4.56997	-1.44424	0.153519	0.538312	-6.85394	APOE4KI vs. B6	6-9 months
Klhl21	0.0631018	5.14208	1.43077	0.157331	0.53849	-6.87297	APOE4KI vs. B6	6-9 months
Med14	-0.0284584	6.61846	-1.42958	0.157672	0.53849	-6.87464	APOE4KI vs. B6	6-9 months
Mrps6	-0.0334122	7.19878	-1.42595	0.158713	0.53849	-6.87973	APOE4KI vs. B6	6-9 months
Zfp36l1	-0.0749613	5.54891	-1.42793	0.158144	0.53849	-6.87695	APOE4KI vs. B6	6-9 months
Prr18	0.0317674	6.99939	1.42237	0.159746	0.539585	-6.88475	APOE4KI vs. B6	6-9 months
H2afz	0.0327937	7.58646	1.41026	0.163276	0.54726	-6.90162	APOE4KI vs. B6	6-9 months
Arpc1b	-0.0618432	5.56461	-1.4072	0.164178	0.54726	-6.90586	APOE4KI vs. B6	6-9 months
Evc	-0.0863744	4.219	-1.40906	0.16363	0.54726	-6.90328	APOE4KI vs. B6	6-9 months
Laptm5	-0.0384899	6.16618	-1.40192	0.165741	0.550057	-6.91315	APOE4KI vs. B6	6-9 months
Serpinb1a	0.0659004	5.94578	1.38259	0.171568	0.55581	-6.93965	APOE4KI vs. B6	6-9 months
Stx1a	0.0347719	7.44422	1.3827	0.171535	0.55581	-6.9395	APOE4KI vs. B6	6-9 months
Trappc2l	0.0226284	7.70013	1.38162	0.171862	0.55581	-6.94096	APOE4KI vs. B6	6-9 months
Cldn10	-0.0290369	7.37508	-1.38245	0.17161	0.55581	-6.93984	APOE4KI vs. B6	6-9 months
Adhfe1	-0.0480684	5.37225	-1.38547	0.17069	0.55581	-6.93573	APOE4KI vs. B6	6-9 months
Tnfaip8	-0.0539053	5.40954	-1.39253	0.168552	0.55581	-6.92607	APOE4KI vs. B6	6-9 months
Syn2	0.0202601	8.45328	1.37515	0.173852	0.559861	-6.94976	APOE4KI vs. B6	6-9 months
Leprot	0.0297854	6.25267	1.36384	0.177367	0.565762	-6.96502	APOE4KI vs. B6	6-9 months
Sri	0.0218169	7.42771	1.36546	0.176859	0.565762	-6.96283	APOE4KI vs. B6	6-9 months
Tgfbr2	-0.0514993	5.34037	-1.36208	0.177917	0.565762	-6.96737	APOE4KI vs. B6	6-9 months
Wac	-0.023469	7.8253	-1.34147	0.184479	0.584184	-6.99485	APOE4KI vs. B6	6-9 months
Srrm4	-0.0596128	5.66089	-1.33083	0.18794	0.592673	-7.00889	APOE4KI vs. B6	6-9 months
Gss	0.0341129	5.91201	1.32141	0.19104	0.599115	-7.02121	APOE4KI vs. B6	6-9 months
Mcl1	-0.038214	6.74938	-1.31985	0.191559	0.599115	-7.02325	APOE4KI vs. B6	6-9 months
Tollip	0.021326	7.6295	1.31433	0.193398	0.602386	-7.03043	APOE4KI vs. B6	6-9 months
Add2	-0.0200309	7.72242	-1.31087	0.194558	0.603527	-7.03491	APOE4KI vs. B6	6-9 months
Slc12a5	0.0167214	8.84449	1.30462	0.196666	0.607587	-7.04299	APOE4KI vs. B6	6-9 months
Acp2	0.0236454	7.17038	1.29966	0.198352	0.609488	-7.04937	APOE4KI vs. B6	6-9 months
Rasal2	-0.0321703	6.61074	-1.29809	0.198886	0.609488	-7.05138	APOE4KI vs. B6	6-9 months
Cyba	-0.0503944	5.47	-1.29382	0.200351	0.611513	-7.05686	APOE4KI vs. B6	6-9 months
Inha	0.0411449	5.3917	1.27806	0.205817	0.625684	-7.07689	APOE4KI vs. B6	6-9 months
Trpc1	0.0271774	7.41394	1.27082	0.208364	0.630903	-7.08601	APOE4KI vs. B6	6-9 months
Fubp3	0.0382526	5.8296	1.25871	0.212679	0.637164	-7.10117	APOE4KI vs. B6	6-9 months
Plekhh1	0.0283768	6.62226	1.25648	0.213483	0.637164	-7.10395	APOE4KI vs. B6	6-9 months
Capza2	0.0155808	8.55318	1.26043	0.212062	0.637164	-7.09903	APOE4KI vs. B6	6-9 months
Rab3c	-0.0323075	7.6804	-1.25564	0.213785	0.637164	-7.105	APOE4KI vs. B6	6-9 months
Med13l	-0.0421582	6.15474	-1.24999	0.215828	0.640738	-7.112	APOE4KI vs. B6	6-9 months
Kif3a	-0.019154	7.45119	-1.23776	0.220299	0.651467	-7.12706	APOE4KI vs. B6	6-9 months
Cnp	0.0269238	8.69565	1.23073	0.222901	0.652428	-7.13566	APOE4KI vs. B6	6-9 months
Mapk6	0.0199422	7.43176	1.23082	0.222866	0.652428	-7.13555	APOE4KI vs. B6	6-9 months
Prkar1b	-0.0211542	8.3904	-1.22993	0.223199	0.652428	-7.13664	APOE4KI vs. B6	6-9 months
Commd4	0.0386289	5.56637	1.22346	0.225615	0.653042	-7.1445	APOE4KI vs. B6	6-9 months
Cct3	-0.0262727	7.23654	-1.22104	0.226523	0.653042	-7.14743	APOE4KI vs. B6	6-9 months
Lifr	-0.0276661	6.28222	-1.22018	0.226846	0.653042	-7.14847	APOE4KI vs. B6	6-9 months
Slc25a20	-0.0448669	5.26069	-1.22332	0.225665	0.653042	-7.14467	APOE4KI vs. B6	6-9 months
Bdh1	0.0343819	5.6485	1.21499	0.228806	0.65391	-7.15474	APOE4KI vs. B6	6-9 months
Pcdh9	0.0177345	8.33683	1.21483	0.228869	0.65391	-7.15494	APOE4KI vs. B6	6-9 months
Phldb1	0.0276082	6.91642	1.21217	0.229875	0.654326	-7.15813	APOE4KI vs. B6	6-9 months
Adora2a	0.0406699	5.44073	1.20397	0.233007	0.656219	-7.16795	APOE4KI vs. B6	6-9 months
Mog	0.0327408	7.2783	1.20149	0.233962	0.656219	-7.17091	APOE4KI vs. B6	6-9 months
Rab3a	-0.0239329	9.05491	-1.20398	0.233004	0.656219	-7.16794	APOE4KI vs. B6	6-9 months
Fa2h	-0.0493035	5.43849	-1.20141	0.233994	0.656219	-7.17101	APOE4KI vs. B6	6-9 months
S1pr1	-0.0528959	6.0524	-1.19917	0.234857	0.656219	-7.17368	APOE4KI vs. B6	6-9 months
Ntrk2	-0.0210578	8.90026	-1.192	0.237637	0.659839	-7.18218	APOE4KI vs. B6	6-9 months
Ndufa2	-0.0395007	5.60099	-1.19135	0.237889	0.659839	-7.18295	APOE4KI vs. B6	6-9 months
Actr3b	0.0290242	6.94101	1.1862	0.239903	0.660602	-7.18903	APOE4KI vs. B6	6-9 months
Sh3gl2	0.0149487	8.93078	1.18817	0.239132	0.660602	-7.18671	APOE4KI vs. B6	6-9 months
Naga	0.0287984	6.2129	1.17982	0.242411	0.665099	-7.19651	APOE4KI vs. B6	6-9 months
Mlc1	0.0333327	6.71574	1.17103	0.2459	0.666383	-7.20677	APOE4KI vs. B6	6-9 months
Tcf12	0.0276607	6.40933	1.16982	0.246386	0.666383	-7.20818	APOE4KI vs. B6	6-9 months
Mgst3	-0.0168044	8.13492	-1.17174	0.24562	0.666383	-7.20595	APOE4KI vs. B6	6-9 months
Lrrc49	-0.0180236	7.1787	-1.17091	0.245952	0.666383	-7.20692	APOE4KI vs. B6	6-9 months
Cox6c	0.126716	3.25613	1.16475	0.248418	0.668263	-7.21406	APOE4KI vs. B6	6-9 months
Tmem63a	0.0327958	5.79587	1.15069	0.254116	0.668263	-7.23023	APOE4KI vs. B6	6-9 months
Chrnb2	0.0262322	6.6575	1.1574	0.251382	0.668263	-7.22253	APOE4KI vs. B6	6-9 months
Znhit3	0.0246479	6.94835	1.15355	0.252948	0.668263	-7.22695	APOE4KI vs. B6	6-9 months
Npc1	-0.0211015	6.91581	-1.16038	0.250178	0.668263	-7.2191	APOE4KI vs. B6	6-9 months
Map4k5	-0.0237182	6.73014	-1.15195	0.253603	0.668263	-7.22879	APOE4KI vs. B6	6-9 months
Bbx	-0.0289203	5.92919	-1.15481	0.252436	0.668263	-7.22551	APOE4KI vs. B6	6-9 months
Idnk	-0.0472055	4.90083	-1.15235	0.253437	0.668263	-7.22833	APOE4KI vs. B6	6-9 months
Slc41a1	-0.0459718	5.57348	-1.14834	0.255074	0.668471	-7.23291	APOE4KI vs. B6	6-9 months
Stx1b	0.0169321	8.93793	1.145	0.256446	0.669757	-7.23672	APOE4KI vs. B6	6-9 months
Lrp10	0.0452753	4.80173	1.10486	0.27333	0.673315	-7.28162	APOE4KI vs. B6	6-9 months
Tm4sf1	0.0411169	5.57759	1.1069	0.272457	0.673315	-7.27939	APOE4KI vs. B6	6-9 months
Tenm2	0.0397457	6.22345	1.12236	0.265876	0.673315	-7.26223	APOE4KI vs. B6	6-9 months
Trmt10b	0.0370807	5.45355	1.11628	0.26845	0.673315	-7.26901	APOE4KI vs. B6	6-9 months
Arhgef26	0.0280427	6.66897	1.11049	0.270917	0.673315	-7.27542	APOE4KI vs. B6	6-9 months
Mapk9	0.020097	7.93365	1.10507	0.273242	0.673315	-7.2814	APOE4KI vs. B6	6-9 months
Rnf13	0.0187978	8.44522	1.09702	0.276718	0.673315	-7.29022	APOE4KI vs. B6	6-9 months
Atp5a1	0.011888	9.83685	1.1256	0.264514	0.673315	-7.25862	APOE4KI vs. B6	6-9 months
Atp6v0b	-0.0149825	8.50332	-1.10439	0.273535	0.673315	-7.28215	APOE4KI vs. B6	6-9 months
Impact	-0.016175	8.35742	-1.13782	0.259412	0.673315	-7.24487	APOE4KI vs. B6	6-9 months
Rundc3a	-0.0171178	8.76346	-1.12728	0.263806	0.673315	-7.25673	APOE4KI vs. B6	6-9 months
Tmem59l	-0.017457	8.34924	-1.1274	0.263757	0.673315	-7.2566	APOE4KI vs. B6	6-9 months
Amer2	-0.0195715	7.53805	-1.09707	0.276698	0.673315	-7.29017	APOE4KI vs. B6	6-9 months
Itgb5	-0.0228588	6.99609	-1.11228	0.270151	0.673315	-7.27344	APOE4KI vs. B6	6-9 months
Slc6a17	-0.0233139	8.14803	-1.09568	0.277299	0.673315	-7.29168	APOE4KI vs. B6	6-9 months
Tbc1d9	-0.0250059	7.12615	-1.10745	0.272217	0.673315	-7.27877	APOE4KI vs. B6	6-9 months
Cldn11	-0.0252564	7.70859	-1.11573	0.268686	0.673315	-7.26962	APOE4KI vs. B6	6-9 months
Prkag1	-0.0269045	5.92283	-1.10592	0.272874	0.673315	-7.28046	APOE4KI vs. B6	6-9 months
Cflar	-0.0286288	6.1546	-1.13506	0.260558	0.673315	-7.24798	APOE4KI vs. B6	6-9 months
Dync2li1	-0.0297242	5.95218	-1.12	0.266873	0.673315	-7.26487	APOE4KI vs. B6	6-9 months
Fam171a1	-0.0344718	6.34204	-1.09872	0.275982	0.673315	-7.28836	APOE4KI vs. B6	6-9 months
Cdc42ep4	-0.0595289	4.66993	-1.09841	0.276114	0.673315	-7.28869	APOE4KI vs. B6	6-9 months
Rhobtb3	-0.0250989	6.60875	-1.09117	0.279263	0.675923	-7.29659	APOE4KI vs. B6	6-9 months
Pon2	0.0211553	6.81111	1.08404	0.282391	0.677363	-7.30432	APOE4KI vs. B6	6-9 months
Dnajb6	-0.0155642	7.99262	-1.08185	0.283356	0.677363	-7.30668	APOE4KI vs. B6	6-9 months
Urod	-0.022269	7.16745	-1.08397	0.28242	0.677363	-7.30439	APOE4KI vs. B6	6-9 months
Mrps7	-0.0332875	5.72128	-1.08169	0.283423	0.677363	-7.30684	APOE4KI vs. B6	6-9 months
Ktn1	0.0150535	7.46816	1.06356	0.291502	0.694487	-7.32623	APOE4KI vs. B6	6-9 months
Vamp1	-0.0352018	7.9875	-1.05724	0.294351	0.699083	-7.3329	APOE4KI vs. B6	6-9 months
Arhgap5	0.0218224	8.33673	1.0498	0.297734	0.704916	-7.34072	APOE4KI vs. B6	6-9 months
Cuedc1	0.0518307	4.50989	0.996777	0.322604	0.7059	-7.39486	APOE4KI vs. B6	6-9 months
Dhrs11	0.04014	4.9371	0.981972	0.329789	0.7059	-7.40949	APOE4KI vs. B6	6-9 months
Gramd3	0.03826	5.60386	1.02154	0.31082	0.7059	-7.36991	APOE4KI vs. B6	6-9 months
Srebf1	0.0377854	5.93578	0.995133	0.323396	0.7059	-7.3965	APOE4KI vs. B6	6-9 months
Gab1	0.0327681	5.98721	0.985664	0.327987	0.7059	-7.40586	APOE4KI vs. B6	6-9 months
Ppox	0.0325903	5.86881	1.02522	0.309096	0.7059	-7.36616	APOE4KI vs. B6	6-9 months
Pcbp4	0.0316733	5.9934	0.981696	0.329924	0.7059	-7.40976	APOE4KI vs. B6	6-9 months
Igfbp5	0.0292426	7.16794	0.99474	0.323586	0.7059	-7.39689	APOE4KI vs. B6	6-9 months
Tspan6	0.0261371	6.28323	1.0391	0.302644	0.7059	-7.35186	APOE4KI vs. B6	6-9 months
Glt1d1	0.0252665	6.40365	0.996959	0.322516	0.7059	-7.39468	APOE4KI vs. B6	6-9 months
Parm1	0.0240647	6.55382	1.01998	0.311557	0.7059	-7.37151	APOE4KI vs. B6	6-9 months
Foxn3	0.0225617	7.09374	1.00035	0.320888	0.7059	-7.3913	APOE4KI vs. B6	6-9 months
Msh2	0.0198518	6.43343	0.99198	0.32492	0.7059	-7.39962	APOE4KI vs. B6	6-9 months
Edil3	0.019188	7.31057	1.00592	0.318221	0.7059	-7.38572	APOE4KI vs. B6	6-9 months
Herpud2	0.017514	7.37884	1.02447	0.309446	0.7059	-7.36692	APOE4KI vs. B6	6-9 months
Vsnl1	0.0152307	9.56294	0.995061	0.323431	0.7059	-7.39657	APOE4KI vs. B6	6-9 months
Reep1	0.0148263	7.80057	0.991009	0.325391	0.7059	-7.40059	APOE4KI vs. B6	6-9 months
Uqcrq	-0.0130386	8.99421	-0.987843	0.326927	0.7059	-7.40372	APOE4KI vs. B6	6-9 months
Fmnl2	-0.0184843	7.27983	-1.00466	0.31882	0.7059	-7.38698	APOE4KI vs. B6	6-9 months
Rab6b	-0.0211443	8.3055	-1.02044	0.311339	0.7059	-7.37103	APOE4KI vs. B6	6-9 months
Tbc1d30	-0.0236618	6.92097	-1.03671	0.30375	0.7059	-7.35434	APOE4KI vs. B6	6-9 months
Sez6l2	-0.0236634	7.83196	-0.999208	0.321434	0.7059	-7.39244	APOE4KI vs. B6	6-9 months
Wls	-0.0254149	6.91116	-0.980194	0.330659	0.7059	-7.41123	APOE4KI vs. B6	6-9 months
Furin	-0.0255153	6.07143	-1.01381	0.314466	0.7059	-7.37776	APOE4KI vs. B6	6-9 months
Cpt1a	-0.030335	5.38009	-0.981262	0.330136	0.7059	-7.41019	APOE4KI vs. B6	6-9 months
Nmral1	-0.0334206	6.12244	-1.04257	0.301046	0.7059	-7.34826	APOE4KI vs. B6	6-9 months
Mical2	-0.0349687	7.84432	-0.987001	0.327337	0.7059	-7.40455	APOE4KI vs. B6	6-9 months
Pttg1ip	-0.0383691	5.41379	-1.01032	0.316123	0.7059	-7.38129	APOE4KI vs. B6	6-9 months
Kif13b	-0.0432114	5.44197	-1.03638	0.303902	0.7059	-7.35468	APOE4KI vs. B6	6-9 months
Zbtb33	-0.0436593	5.44681	-1.01792	0.312523	0.7059	-7.37359	APOE4KI vs. B6	6-9 months
Prex1	-0.0474126	4.81624	-1.00339	0.319427	0.7059	-7.38825	APOE4KI vs. B6	6-9 months
A2m	-0.0474602	5.8816	-0.981792	0.329877	0.7059	-7.40967	APOE4KI vs. B6	6-9 months
Bcl2	-0.0489972	4.93087	-1.02234	0.310446	0.7059	-7.3691	APOE4KI vs. B6	6-9 months
Stard8	-0.0507291	5.39865	-0.996292	0.322838	0.7059	-7.39534	APOE4KI vs. B6	6-9 months
Coro2a	-0.0578862	4.43017	-1.04274	0.300966	0.7059	-7.34808	APOE4KI vs. B6	6-9 months
Glod4	0.0217243	6.54007	0.969618	0.335865	0.713009	-7.42154	APOE4KI vs. B6	6-9 months
Thap1	-0.030608	5.64698	-0.971108	0.335128	0.713009	-7.42009	APOE4KI vs. B6	6-9 months
Pde8a	0.0564958	4.44303	0.96543	0.337941	0.715419	-7.42559	APOE4KI vs. B6	6-9 months
Cyp27a1	0.0637313	4.27275	0.957332	0.34198	0.716446	-7.43337	APOE4KI vs. B6	6-9 months
Syt13	-0.0221437	7.76707	-0.956899	0.342197	0.716446	-7.43379	APOE4KI vs. B6	6-9 months
Mapt	-0.0259298	7.37008	-0.962378	0.33946	0.716446	-7.42853	APOE4KI vs. B6	6-9 months
Arhgap1	-0.025971	6.30542	-0.958884	0.341204	0.716446	-7.43189	APOE4KI vs. B6	6-9 months
Ica1l	0.0215968	6.57046	0.954551	0.343375	0.716936	-7.43603	APOE4KI vs. B6	6-9 months
Tmem125	0.0483926	5.01915	0.942779	0.349318	0.721045	-7.4472	APOE4KI vs. B6	6-9 months
Tmem168	0.0317492	5.46808	0.94	0.350731	0.721045	-7.44982	APOE4KI vs. B6	6-9 months
Myo10	0.022008	5.97148	0.939402	0.351035	0.721045	-7.45038	APOE4KI vs. B6	6-9 months
Mal2	0.0186649	7.71278	0.941413	0.350012	0.721045	-7.44849	APOE4KI vs. B6	6-9 months
Glud1	0.0138386	8.7248	0.944947	0.348218	0.721045	-7.44515	APOE4KI vs. B6	6-9 months
Nufip2	-0.0220002	6.94344	-0.944505	0.348442	0.721045	-7.44557	APOE4KI vs. B6	6-9 months
Lnx1	0.0421381	4.94386	0.931862	0.354889	0.723537	-7.45744	APOE4KI vs. B6	6-9 months
Tmem47	0.0216686	7.36262	0.930856	0.355405	0.723537	-7.45838	APOE4KI vs. B6	6-9 months
Atp2b2	0.0148767	8.98682	0.930564	0.355555	0.723537	-7.45865	APOE4KI vs. B6	6-9 months
Myl6b	-0.0219923	5.9878	-0.929587	0.356057	0.723537	-7.45956	APOE4KI vs. B6	6-9 months
Eno2	0.013405	9.42438	0.924313	0.358774	0.725429	-7.46445	APOE4KI vs. B6	6-9 months
Alg2	-0.0193184	7.11847	-0.924077	0.358896	0.725429	-7.46467	APOE4KI vs. B6	6-9 months
Chrm3	0.0386033	5.17766	0.917675	0.362213	0.729518	-7.47057	APOE4KI vs. B6	6-9 months
Arhgef9	0.0277426	6.39788	0.915167	0.363519	0.729518	-7.47287	APOE4KI vs. B6	6-9 months
Aldh9a1	0.0200566	6.52943	0.914417	0.363909	0.729518	-7.47356	APOE4KI vs. B6	6-9 months
Sclt1	-0.0205262	6.41357	-0.910951	0.365719	0.729518	-7.47672	APOE4KI vs. B6	6-9 months
St6gal1	-0.0511374	5.49072	-0.912643	0.364835	0.729518	-7.47518	APOE4KI vs. B6	6-9 months
Prkd3	0.0599872	4.24047	0.89861	0.372208	0.730313	-7.48791	APOE4KI vs. B6	6-9 months
Zfp768	0.0524553	3.99379	0.903882	0.369427	0.730313	-7.48315	APOE4KI vs. B6	6-9 months
Gjb1	0.0359673	5.31214	0.896658	0.373241	0.730313	-7.48966	APOE4KI vs. B6	6-9 months
Zfp536	0.0268405	5.92726	0.895595	0.373805	0.730313	-7.49061	APOE4KI vs. B6	6-9 months
Dock3	0.0250017	6.93164	0.898844	0.372085	0.730313	-7.4877	APOE4KI vs. B6	6-9 months
Fermt2	0.0163876	7.62456	0.908335	0.367088	0.730313	-7.47911	APOE4KI vs. B6	6-9 months
Gnb5	-0.0189271	7.18277	-0.901469	0.370698	0.730313	-7.48533	APOE4KI vs. B6	6-9 months
Fryl	-0.0239911	6.57157	-0.903637	0.369556	0.730313	-7.48337	APOE4KI vs. B6	6-9 months
Ano6	0.0541717	4.9527	0.892316	0.375546	0.731834	-7.49355	APOE4KI vs. B6	6-9 months
Itgb8	0.0220244	6.27852	0.885734	0.379057	0.736785	-7.49941	APOE4KI vs. B6	6-9 months
Inpp4a	0.012119	7.61127	0.876172	0.384193	0.744865	-7.50785	APOE4KI vs. B6	6-9 months
Unc119	0.0211232	6.13644	0.871258	0.38685	0.747225	-7.51216	APOE4KI vs. B6	6-9 months
Samd12	0.0156933	7.0638	0.870286	0.387377	0.747225	-7.51301	APOE4KI vs. B6	6-9 months
Trappc6a	-0.0340341	5.28775	-0.864067	0.390759	0.751839	-7.51841	APOE4KI vs. B6	6-9 months
Mbp	-0.0262419	8.35129	-0.856584	0.394852	0.757796	-7.52487	APOE4KI vs. B6	6-9 months
Smg5	0.0288158	5.87012	0.847242	0.399998	0.763816	-7.53285	APOE4KI vs. B6	6-9 months
Nhsl1	-0.0213184	5.89301	-0.848145	0.399499	0.763816	-7.53208	APOE4KI vs. B6	6-9 months
Scn8a	0.0195178	7.44156	0.841389	0.403244	0.766622	-7.5378	APOE4KI vs. B6	6-9 months
Podxl	-0.0360827	6.21853	-0.840955	0.403485	0.766622	-7.53817	APOE4KI vs. B6	6-9 months
Exoc1	0.0231816	6.07021	0.837601	0.405353	0.76825	-7.54099	APOE4KI vs. B6	6-9 months
Zfp592	0.0235303	5.83621	0.831824	0.408583	0.772445	-7.54583	APOE4KI vs. B6	6-9 months
Snx5	-0.0147368	6.7863	-0.827024	0.411278	0.775611	-7.54983	APOE4KI vs. B6	6-9 months
Dnajc9	-0.0205755	6.32934	-0.823752	0.413121	0.775631	-7.55254	APOE4KI vs. B6	6-9 months
Acaa2	-0.0283831	5.58961	-0.823383	0.413329	0.775631	-7.55284	APOE4KI vs. B6	6-9 months
Nsf	0.0131003	9.43742	0.820801	0.414788	0.77645	-7.55497	APOE4KI vs. B6	6-9 months
Tcirg1	-0.0442885	4.5128	-0.816463	0.417246	0.779133	-7.55854	APOE4KI vs. B6	6-9 months
Tspan15	-0.0206949	6.27373	-0.807065	0.4226	0.787197	-7.5662	APOE4KI vs. B6	6-9 months
Prickle1	0.0216213	6.91341	0.80268	0.425113	0.789941	-7.56974	APOE4KI vs. B6	6-9 months
Ranbp1	0.01193	7.50975	0.791079	0.431802	0.798466	-7.57902	APOE4KI vs. B6	6-9 months
Myo5a	0.0113307	8.20957	0.791457	0.431583	0.798466	-7.57872	APOE4KI vs. B6	6-9 months
Efemp2	0.0285512	5.4358	0.760429	0.449774	0.798812	-7.60291	APOE4KI vs. B6	6-9 months
Pex16	0.0255358	5.57271	0.761882	0.448912	0.798812	-7.6018	APOE4KI vs. B6	6-9 months
Cald1	0.0244908	5.57497	0.763794	0.44778	0.798812	-7.60033	APOE4KI vs. B6	6-9 months
Syt16	0.0197659	6.46048	0.786538	0.434438	0.798812	-7.58262	APOE4KI vs. B6	6-9 months
Gltp	0.0149933	7.05528	0.77069	0.443709	0.798812	-7.59502	APOE4KI vs. B6	6-9 months
Qk	0.0137809	9.32856	0.768996	0.444707	0.798812	-7.59633	APOE4KI vs. B6	6-9 months
Otud4	0.0131275	7.31302	0.762512	0.448539	0.798812	-7.60132	APOE4KI vs. B6	6-9 months
Calm3	0.0102463	9.87664	0.784174	0.435813	0.798812	-7.58449	APOE4KI vs. B6	6-9 months
Atp6ap2	-0.0102251	8.42894	-0.770446	0.443853	0.798812	-7.59521	APOE4KI vs. B6	6-9 months
Cops3	-0.0122036	7.67957	-0.762158	0.448748	0.798812	-7.60159	APOE4KI vs. B6	6-9 months
Nudt9	-0.0193657	6.45627	-0.765102	0.447006	0.798812	-7.59933	APOE4KI vs. B6	6-9 months
Prex2	-0.0195018	6.69302	-0.767276	0.445722	0.798812	-7.59766	APOE4KI vs. B6	6-9 months
Aldh6a1	-0.0223737	6.01928	-0.788366	0.433376	0.798812	-7.58117	APOE4KI vs. B6	6-9 months
Pros1	-0.0309333	5.22304	-0.764547	0.447334	0.798812	-7.59976	APOE4KI vs. B6	6-9 months
Ehd3	-0.0319744	6.26889	-0.760288	0.449857	0.798812	-7.60302	APOE4KI vs. B6	6-9 months
Pdlim5	-0.0335925	4.72868	-0.775881	0.440659	0.798812	-7.59098	APOE4KI vs. B6	6-9 months
Sun2	-0.0385307	5.064	-0.76519	0.446954	0.798812	-7.59926	APOE4KI vs. B6	6-9 months
Car10	0.0181547	7.23305	0.751277	0.455223	0.800127	-7.60987	APOE4KI vs. B6	6-9 months
Ica1	0.0131362	7.48824	0.750208	0.455862	0.800127	-7.61067	APOE4KI vs. B6	6-9 months
Picalm	-0.0125165	7.79087	-0.753545	0.453869	0.800127	-7.60815	APOE4KI vs. B6	6-9 months
Gna13	-0.0168613	6.46164	-0.756913	0.451863	0.800127	-7.60559	APOE4KI vs. B6	6-9 months
Myo1e	-0.0332915	4.79915	-0.752788	0.454321	0.800127	-7.60872	APOE4KI vs. B6	6-9 months
Enpp2	-0.0336069	7.92851	-0.747356	0.457569	0.801273	-7.61282	APOE4KI vs. B6	6-9 months
Rdx	-0.0128832	7.6232	-0.744398	0.459344	0.802532	-7.61504	APOE4KI vs. B6	6-9 months
Plod3	-0.0219915	5.74597	-0.739126	0.462516	0.806221	-7.61897	APOE4KI vs. B6	6-9 months
St6galnac5	0.0196976	6.76772	0.731342	0.467223	0.812562	-7.62473	APOE4KI vs. B6	6-9 months
Tmbim1	0.0191616	6.51175	0.729391	0.468407	0.812762	-7.62616	APOE4KI vs. B6	6-9 months
Chgb	-0.0147089	8.20948	-0.726776	0.469997	0.813663	-7.62807	APOE4KI vs. B6	6-9 months
Abca2	-0.014663	8.0983	-0.72206	0.472872	0.814059	-7.63151	APOE4KI vs. B6	6-9 months
Psmb2	-0.0173485	6.87254	-0.72113	0.47344	0.814059	-7.63219	APOE4KI vs. B6	6-9 months
Dag1	-0.0262917	5.90697	-0.723022	0.472285	0.814059	-7.63081	APOE4KI vs. B6	6-9 months
Sv2a	0.00897485	8.89566	0.716215	0.476448	0.817383	-7.63574	APOE4KI vs. B6	6-9 months
Gna12	-0.0145836	6.85038	-0.712813	0.478537	0.819117	-7.63819	APOE4KI vs. B6	6-9 months
Fam193a	0.0149155	6.27542	0.70886	0.48097	0.821431	-7.64101	APOE4KI vs. B6	6-9 months
Sat1	0.0438247	3.78962	0.669089	0.50583	0.822868	-7.6686	APOE4KI vs. B6	6-9 months
Tln1	0.0174075	5.98964	0.663954	0.50909	0.822868	-7.67205	APOE4KI vs. B6	6-9 months
Olfm3	0.0161832	7.34078	0.686061	0.495138	0.822868	-7.65702	APOE4KI vs. B6	6-9 months
Pop4	0.013897	6.52379	0.65749	0.51321	0.822868	-7.67635	APOE4KI vs. B6	6-9 months
Scarb2	0.0135817	6.77509	0.685737	0.495341	0.822868	-7.65724	APOE4KI vs. B6	6-9 months
Cntn2	0.013422	7.22069	0.672117	0.503914	0.822868	-7.66655	APOE4KI vs. B6	6-9 months
Pi4ka	0.0119932	7.96651	0.680405	0.498687	0.822868	-7.66091	APOE4KI vs. B6	6-9 months
Gnai2	0.01019	8.58036	0.671246	0.504465	0.822868	-7.66714	APOE4KI vs. B6	6-9 months
Adprh	0.00871796	7.42417	0.685452	0.495519	0.822868	-7.65744	APOE4KI vs. B6	6-9 months
Dtna	0.00867801	7.9372	0.663037	0.509674	0.822868	-7.67266	APOE4KI vs. B6	6-9 months
Got1	-0.00664227	8.9444	-0.661114	0.510898	0.822868	-7.67394	APOE4KI vs. B6	6-9 months
Dars	-0.011838	7.42328	-0.659878	0.511686	0.822868	-7.67476	APOE4KI vs. B6	6-9 months
Cd81	-0.0123118	9.04796	-0.690554	0.492327	0.822868	-7.6539	APOE4KI vs. B6	6-9 months
2410015M20Rik	-0.0129846	7.31972	-0.674242	0.502571	0.822868	-7.66511	APOE4KI vs. B6	6-9 months
Rtn1	-0.0141577	9.35945	-0.689687	0.492869	0.822868	-7.65451	APOE4KI vs. B6	6-9 months
Agl	-0.0143497	6.72411	-0.692481	0.491125	0.822868	-7.65256	APOE4KI vs. B6	6-9 months
Acsl5	-0.0153603	6.72141	-0.663061	0.509658	0.822868	-7.67264	APOE4KI vs. B6	6-9 months
Acot7	-0.015448	8.32208	-0.699614	0.486688	0.822868	-7.64757	APOE4KI vs. B6	6-9 months
Lsm4	-0.0169055	5.94403	-0.658461	0.51259	0.822868	-7.6757	APOE4KI vs. B6	6-9 months
Coq4	-0.0179317	5.80364	-0.661979	0.510347	0.822868	-7.67336	APOE4KI vs. B6	6-9 months
Adpgk	-0.019467	5.53397	-0.690853	0.492141	0.822868	-7.6537	APOE4KI vs. B6	6-9 months
Arhgap31	-0.0204042	5.88782	-0.696183	0.488819	0.822868	-7.64998	APOE4KI vs. B6	6-9 months
Snap47	-0.0208993	7.29856	-0.690189	0.492556	0.822868	-7.65416	APOE4KI vs. B6	6-9 months
Ston2	-0.0215424	5.6989	-0.666349	0.507569	0.822868	-7.67044	APOE4KI vs. B6	6-9 months
Rab13	-0.0264793	4.95179	-0.659975	0.511624	0.822868	-7.6747	APOE4KI vs. B6	6-9 months
Myh9	-0.0280374	5.78798	-0.683515	0.496734	0.822868	-7.65877	APOE4KI vs. B6	6-9 months
Rras	-0.0311797	4.33985	-0.670586	0.504883	0.822868	-7.66759	APOE4KI vs. B6	6-9 months
Tmem231	-0.0319091	4.61714	-0.658344	0.512664	0.822868	-7.67578	APOE4KI vs. B6	6-9 months
Tagln2	-0.0346786	4.53296	-0.686526	0.494846	0.822868	-7.6567	APOE4KI vs. B6	6-9 months
Rgs4	0.0151183	8.84762	0.646118	0.520499	0.830526	-7.68382	APOE4KI vs. B6	6-9 months
Map7	-0.0223349	6.53664	-0.644929	0.521265	0.830526	-7.68459	APOE4KI vs. B6	6-9 months
Bag2	-0.0246482	5.37759	-0.648161	0.519186	0.830526	-7.68248	APOE4KI vs. B6	6-9 months
Cops4	-0.00828945	7.53932	-0.639011	0.525082	0.831381	-7.68842	APOE4KI vs. B6	6-9 months
Nmnat2	-0.0147981	7.55476	-0.640645	0.524027	0.831381	-7.68736	APOE4KI vs. B6	6-9 months
Rtkn	-0.022213	5.3344	-0.641449	0.523508	0.831381	-7.68684	APOE4KI vs. B6	6-9 months
Cdc42ep1	0.0279456	5.03026	0.634744	0.527845	0.831518	-7.69116	APOE4KI vs. B6	6-9 months
Tmtc2	0.0139414	5.96975	0.63319	0.528852	0.831518	-7.69215	APOE4KI vs. B6	6-9 months
Prmt1	-0.0103388	7.3883	-0.633585	0.528596	0.831518	-7.6919	APOE4KI vs. B6	6-9 months
Fam213a	-0.0135253	7.79356	-0.632121	0.529546	0.831518	-7.69283	APOE4KI vs. B6	6-9 months
Hspa2	0.0231181	5.98233	0.618369	0.538513	0.834869	-7.7015	APOE4KI vs. B6	6-9 months
Pak3	0.012718	6.51793	0.621752	0.5363	0.834869	-7.69938	APOE4KI vs. B6	6-9 months
Ptp4a2	0.00915892	8.0326	0.618189	0.538631	0.834869	-7.70161	APOE4KI vs. B6	6-9 months
Synj1	0.00913055	8.39777	0.621909	0.536198	0.834869	-7.69928	APOE4KI vs. B6	6-9 months
Slc44a1	0.00800405	7.6932	0.627139	0.532786	0.834869	-7.69599	APOE4KI vs. B6	6-9 months
Sec23ip	-0.0113705	6.59773	-0.624344	0.534608	0.834869	-7.69775	APOE4KI vs. B6	6-9 months
Trem1	-0.0843461	2.40366	-0.617063	0.539369	0.834869	-7.70231	APOE4KI vs. B6	6-9 months
Snx22	-0.0225774	5.09154	-0.614005	0.541375	0.836271	-7.70421	APOE4KI vs. B6	6-9 months
Zeb2	-0.0187017	7.1104	-0.612299	0.542496	0.836303	-7.70526	APOE4KI vs. B6	6-9 months
Orc3	0.01983	5.4132	0.603746	0.548134	0.843283	-7.71051	APOE4KI vs. B6	6-9 months
Idh2	0.0456692	3.51332	0.593664	0.554817	0.847683	-7.71659	APOE4KI vs. B6	6-9 months
Bok	0.0183089	5.58485	0.577709	0.565475	0.847683	-7.72602	APOE4KI vs. B6	6-9 months
Cmtm6	0.0132439	6.22751	0.574838	0.567404	0.847683	-7.72769	APOE4KI vs. B6	6-9 months
Pik3r1	0.0130658	6.78515	0.589907	0.557317	0.847683	-7.71884	APOE4KI vs. B6	6-9 months
Tatdn3	0.0129333	6.79915	0.583928	0.561309	0.847683	-7.72238	APOE4KI vs. B6	6-9 months
Atp8a2	0.0127481	7.10466	0.582798	0.562065	0.847683	-7.72304	APOE4KI vs. B6	6-9 months
Uros	0.0102958	6.26687	0.571197	0.569855	0.847683	-7.7298	APOE4KI vs. B6	6-9 months
Gabarapl1	0.00771119	8.66175	0.589305	0.557719	0.847683	-7.7192	APOE4KI vs. B6	6-9 months
Msi2	-0.0113778	8.48598	-0.575252	0.567126	0.847683	-7.72745	APOE4KI vs. B6	6-9 months
Plp1	-0.0133408	10.0794	-0.595076	0.553879	0.847683	-7.71575	APOE4KI vs. B6	6-9 months
Nfia	-0.0157358	6.53861	-0.576818	0.566074	0.847683	-7.72654	APOE4KI vs. B6	6-9 months
Smim7	-0.0164323	5.50447	-0.57243	0.569024	0.847683	-7.72908	APOE4KI vs. B6	6-9 months
Esam	-0.0166341	5.74572	-0.580438	0.563645	0.847683	-7.72443	APOE4KI vs. B6	6-9 months
Zmiz2	-0.0182476	7.41803	-0.582629	0.562178	0.847683	-7.72314	APOE4KI vs. B6	6-9 months
Arhgef6	-0.0216456	5.6068	-0.569393	0.571071	0.847683	-7.73083	APOE4KI vs. B6	6-9 months
Padi2	-0.0218705	5.90681	-0.572834	0.568752	0.847683	-7.72885	APOE4KI vs. B6	6-9 months
Mfsd8	-0.0236413	4.92491	-0.575423	0.567011	0.847683	-7.72735	APOE4KI vs. B6	6-9 months
Nptx2	-0.0348366	5.49977	-0.570335	0.570436	0.847683	-7.73029	APOE4KI vs. B6	6-9 months
Pcsk6	0.0185722	5.93863	0.564969	0.574058	0.848802	-7.73337	APOE4KI vs. B6	6-9 months
Cggbp1	0.00947379	7.14076	0.565873	0.573447	0.848802	-7.73285	APOE4KI vs. B6	6-9 months
Fam107b	0.0242765	6.23778	0.562382	0.575808	0.849737	-7.73484	APOE4KI vs. B6	6-9 months
Npc2	0.0241743	4.60165	0.556653	0.579694	0.84974	-7.73807	APOE4KI vs. B6	6-9 months
Ctnna1	0.014765	5.88117	0.558434	0.578485	0.84974	-7.73707	APOE4KI vs. B6	6-9 months
Lims1	0.0143903	6.21285	0.553484	0.581849	0.84974	-7.73985	APOE4KI vs. B6	6-9 months
Tmed10	0.0110593	6.9742	0.556282	0.579946	0.84974	-7.73828	APOE4KI vs. B6	6-9 months
Phlpp1	-0.0123015	7.1854	-0.550859	0.583637	0.84974	-7.74131	APOE4KI vs. B6	6-9 months
Myrf	-0.0143676	6.80417	-0.553562	0.581796	0.84974	-7.7398	APOE4KI vs. B6	6-9 months
Slc39a1	-0.0211394	5.34919	-0.551849	0.582962	0.84974	-7.74076	APOE4KI vs. B6	6-9 months
Cdk18	-0.016863	5.88508	-0.547661	0.585818	0.851284	-7.74308	APOE4KI vs. B6	6-9 months
Agbl4	-0.0154973	5.38373	-0.540228	0.590903	0.857035	-7.74717	APOE4KI vs. B6	6-9 months
Necap1	-0.00877228	7.85047	-0.535873	0.593893	0.85973	-7.74953	APOE4KI vs. B6	6-9 months
Imp3	-0.00871277	7.29193	-0.530817	0.597372	0.863123	-7.75225	APOE4KI vs. B6	6-9 months
Col9a2	-0.0197851	5.27607	-0.527408	0.599723	0.864876	-7.75408	APOE4KI vs. B6	6-9 months
Sult4a1	0.00625575	9.02953	0.522151	0.603357	0.868468	-7.75686	APOE4KI vs. B6	6-9 months
Rreb1	0.0143618	6.10348	0.515797	0.607763	0.869867	-7.76019	APOE4KI vs. B6	6-9 months
Gns	-0.0153104	6.13428	-0.518254	0.606057	0.869867	-7.75891	APOE4KI vs. B6	6-9 months
Slc44a2	-0.0193713	5.62629	-0.517326	0.606701	0.869867	-7.75939	APOE4KI vs. B6	6-9 months
Lhfpl2	-0.0186157	5.79132	-0.513866	0.609105	0.87015	-7.7612	APOE4KI vs. B6	6-9 months
Pde1a	0.0114428	8.14429	0.510552	0.611411	0.871805	-7.76291	APOE4KI vs. B6	6-9 months
Fibp	-0.0163242	5.69888	-0.503972	0.616001	0.875067	-7.76628	APOE4KI vs. B6	6-9 months
Entpd3	-0.0202183	4.95689	-0.504143	0.615882	0.875067	-7.76619	APOE4KI vs. B6	6-9 months
Foxo1	0.0133307	6.1092	0.497608	0.620456	0.877885	-7.7695	APOE4KI vs. B6	6-9 months
Atp1a3	0.00606964	10.5486	0.494383	0.622718	0.877885	-7.77112	APOE4KI vs. B6	6-9 months
Syngr3	-0.00768377	8.42249	-0.492899	0.623761	0.877885	-7.77186	APOE4KI vs. B6	6-9 months
Rhou	-0.0172766	6.86072	-0.494616	0.622554	0.877885	-7.771	APOE4KI vs. B6	6-9 months
S100a11	-0.0196799	5.71118	-0.496445	0.621271	0.877885	-7.77008	APOE4KI vs. B6	6-9 months
Gria3	0.0084548	8.57855	0.487023	0.627896	0.882072	-7.77477	APOE4KI vs. B6	6-9 months
Scai	0.0171671	5.28216	0.483002	0.630732	0.884422	-7.77674	APOE4KI vs. B6	6-9 months
Vamp8	-0.0196092	5.3215	-0.478877	0.633648	0.885244	-7.77874	APOE4KI vs. B6	6-9 months
Ceacam1	-0.0434355	3.66925	-0.47903	0.63354	0.885244	-7.77867	APOE4KI vs. B6	6-9 months
Kcnip4	0.0104126	7.80375	0.47321	0.637664	0.88759	-7.78147	APOE4KI vs. B6	6-9 months
Chrm1	-0.0148	7.26905	-0.473982	0.637116	0.88759	-7.7811	APOE4KI vs. B6	6-9 months
Acp1	0.0274715	4.39515	0.471455	0.638909	0.887698	-7.78231	APOE4KI vs. B6	6-9 months
Reps1	0.00861974	6.86718	0.463956	0.644244	0.892552	-7.78585	APOE4KI vs. B6	6-9 months
Ppid	-0.00776161	7.46651	-0.461587	0.645933	0.892552	-7.78696	APOE4KI vs. B6	6-9 months
Stau2	-0.00879648	6.97447	-0.459951	0.6471	0.892552	-7.78772	APOE4KI vs. B6	6-9 months
Gng11	-0.0177035	6.42822	-0.461813	0.645772	0.892552	-7.78685	APOE4KI vs. B6	6-9 months
Lrp4	-0.0434332	3.29725	-0.458164	0.648377	0.892693	-7.78855	APOE4KI vs. B6	6-9 months
Arhgap44	0.00762101	7.3923	0.454434	0.651045	0.894745	-7.79027	APOE4KI vs. B6	6-9 months
Rbm45	0.0113833	6.37857	0.449811	0.654357	0.896056	-7.79238	APOE4KI vs. B6	6-9 months
Thrb	-0.0143429	5.75509	-0.449915	0.654283	0.896056	-7.79234	APOE4KI vs. B6	6-9 months
Frmd4b	0.0177064	5.21738	0.439907	0.661478	0.8964	-7.79684	APOE4KI vs. B6	6-9 months
Itpkb	0.0152784	5.86071	0.432353	0.66693	0.8964	-7.80017	APOE4KI vs. B6	6-9 months
Vav2	0.0139088	5.34746	0.399544	0.690814	0.8964	-7.81397	APOE4KI vs. B6	6-9 months
Reep3	0.0131323	5.70865	0.405577	0.686398	0.8964	-7.81151	APOE4KI vs. B6	6-9 months
Syp	0.0110889	8.41617	0.399057	0.691171	0.8964	-7.81417	APOE4KI vs. B6	6-9 months
Utrn	0.00993807	6.4394	0.406684	0.685588	0.8964	-7.81106	APOE4KI vs. B6	6-9 months
Ibtk	0.0096073	5.91737	0.407209	0.685205	0.8964	-7.81084	APOE4KI vs. B6	6-9 months
Vamp3	0.0073512	6.97738	0.400395	0.690191	0.8964	-7.81363	APOE4KI vs. B6	6-9 months
Scoc	0.00631668	8.4191	0.403748	0.687736	0.8964	-7.81226	APOE4KI vs. B6	6-9 months
Psen1	-0.00733311	6.65642	-0.404851	0.686929	0.8964	-7.81181	APOE4KI vs. B6	6-9 months
Gphn	-0.00742373	7.12375	-0.440161	0.661295	0.8964	-7.79672	APOE4KI vs. B6	6-9 months
Hgsnat	-0.00783989	7.03737	-0.407378	0.685081	0.8964	-7.81077	APOE4KI vs. B6	6-9 months
Aldh7a1	-0.00866685	6.50978	-0.400763	0.689922	0.8964	-7.81348	APOE4KI vs. B6	6-9 months
Nudt21	-0.00895491	6.57067	-0.437037	0.663547	0.8964	-7.79811	APOE4KI vs. B6	6-9 months
Fbxo2	-0.00901386	6.88229	-0.40347	0.687939	0.8964	-7.81238	APOE4KI vs. B6	6-9 months
Cnn3	-0.00921638	7.22579	-0.440379	0.661138	0.8964	-7.79663	APOE4KI vs. B6	6-9 months
Evi2a	-0.00936094	7.23104	-0.405617	0.686369	0.8964	-7.8115	APOE4KI vs. B6	6-9 months
Rhoq	-0.00955504	6.7063	-0.418052	0.6773	0.8964	-7.80632	APOE4KI vs. B6	6-9 months
Il1rap	-0.0100827	6.80107	-0.402724	0.688485	0.8964	-7.81268	APOE4KI vs. B6	6-9 months
Ablim2	-0.0101046	6.95853	-0.402169	0.688892	0.8964	-7.81291	APOE4KI vs. B6	6-9 months
Bin1	-0.0105469	7.06015	-0.412402	0.681414	0.8964	-7.80869	APOE4KI vs. B6	6-9 months
Gtf2h3	-0.0111949	5.66988	-0.400668	0.689991	0.8964	-7.81352	APOE4KI vs. B6	6-9 months
Gfra2	-0.0135659	6.42705	-0.430251	0.66845	0.8964	-7.80109	APOE4KI vs. B6	6-9 months
Wwtr1	-0.0145654	5.51448	-0.42881	0.669493	0.8964	-7.80171	APOE4KI vs. B6	6-9 months
Syngr1	-0.0162562	7.02304	-0.417103	0.67799	0.8964	-7.80672	APOE4KI vs. B6	6-9 months
Golim4	-0.0165156	4.98752	-0.426073	0.671475	0.8964	-7.80289	APOE4KI vs. B6	6-9 months
Ndufab1	-0.0180955	4.79776	-0.399536	0.690821	0.8964	-7.81397	APOE4KI vs. B6	6-9 months
Aph1a	-0.0221354	4.55379	-0.41626	0.678604	0.8964	-7.80707	APOE4KI vs. B6	6-9 months
Flt1	-0.022383	5.36069	-0.431384	0.66763	0.8964	-7.80059	APOE4KI vs. B6	6-9 months
Tshz1	-0.0297185	4.81438	-0.401732	0.689211	0.8964	-7.81308	APOE4KI vs. B6	6-9 months
Myl12a	-0.037188	3.29293	-0.410989	0.682445	0.8964	-7.80928	APOE4KI vs. B6	6-9 months
Stom	0.0154972	5.43519	0.390191	0.697683	0.903304	-7.81771	APOE4KI vs. B6	6-9 months
Phyhip	0.018083	6.71883	0.380059	0.705152	0.905	-7.82166	APOE4KI vs. B6	6-9 months
Nedd8	-0.00609318	7.94457	-0.380271	0.704996	0.905	-7.82157	APOE4KI vs. B6	6-9 months
Dlg3	-0.0072455	7.37695	-0.381797	0.703869	0.905	-7.82099	APOE4KI vs. B6	6-9 months
Slain1	-0.00970121	6.74432	-0.382664	0.703229	0.905	-7.82065	APOE4KI vs. B6	6-9 months
Mob1a	-0.011986	5.83714	-0.380049	0.70516	0.905	-7.82166	APOE4KI vs. B6	6-9 months
Prr5l	-0.0173229	4.75647	-0.378724	0.706138	0.905	-7.82217	APOE4KI vs. B6	6-9 months
Ppp1r2	0.00644934	8.04955	0.37635	0.707894	0.905723	-7.82308	APOE4KI vs. B6	6-9 months
Secisbp2l	0.00960466	6.92575	0.371866	0.711214	0.906239	-7.82477	APOE4KI vs. B6	6-9 months
Ywhag	0.00480969	9.77865	0.372522	0.710727	0.906239	-7.82453	APOE4KI vs. B6	6-9 months
Coa3	-0.00752631	7.50846	-0.370124	0.712505	0.906239	-7.82543	APOE4KI vs. B6	6-9 months
Rgs7bp	-0.0094611	7.56048	-0.369365	0.713067	0.906239	-7.82571	APOE4KI vs. B6	6-9 months
Amph	0.00593926	7.86615	0.358896	0.720847	0.914597	-7.82957	APOE4KI vs. B6	6-9 months
Pde1b	0.0116561	6.41437	0.356251	0.722817	0.915568	-7.83053	APOE4KI vs. B6	6-9 months
Vapb	-0.00591131	7.83469	-0.352103	0.72591	0.917957	-7.83201	APOE4KI vs. B6	6-9 months
Rb1	-0.0097419	7.36763	-0.35047	0.72713	0.917971	-7.83259	APOE4KI vs. B6	6-9 months
Aff1	-0.0130608	5.59644	-0.34866	0.728482	0.918153	-7.83323	APOE4KI vs. B6	6-9 months
Rfx4	0.0136964	5.29534	0.345369	0.730943	0.91973	-7.83439	APOE4KI vs. B6	6-9 months
Yes1	-0.00818395	6.35443	-0.341252	0.734025	0.920559	-7.83582	APOE4KI vs. B6	6-9 months
Nfe2l2	-0.0255519	4.11592	-0.342467	0.733115	0.920559	-7.8354	APOE4KI vs. B6	6-9 months
Amot	0.0222038	3.36756	0.331318	0.74148	0.921908	-7.8392	APOE4KI vs. B6	6-9 months
Dlgap1	0.0113299	6.8268	0.335639	0.738235	0.921908	-7.83774	APOE4KI vs. B6	6-9 months
Gabrb3	0.0060905	7.60866	0.328976	0.743242	0.921908	-7.83999	APOE4KI vs. B6	6-9 months
Epas1	-0.00828567	7.6805	-0.334999	0.738715	0.921908	-7.83796	APOE4KI vs. B6	6-9 months
Fstl1	-0.00884008	6.53784	-0.330697	0.741947	0.921908	-7.83941	APOE4KI vs. B6	6-9 months
Mag	-0.0108597	6.71815	-0.331173	0.741589	0.921908	-7.83925	APOE4KI vs. B6	6-9 months
Prkca	-0.0108971	7.71537	-0.32851	0.743592	0.921908	-7.84014	APOE4KI vs. B6	6-9 months
Pard3	-0.00958692	5.62877	-0.326617	0.745017	0.92217	-7.84077	APOE4KI vs. B6	6-9 months
Prkcq	0.0119177	5.09066	0.287975	0.774291	0.925732	-7.85279	APOE4KI vs. B6	6-9 months
Arfgap2	0.0111175	5.63243	0.284462	0.776969	0.925732	-7.85381	APOE4KI vs. B6	6-9 months
Gpr62	0.0109141	5.44138	0.32017	0.749876	0.925732	-7.84288	APOE4KI vs. B6	6-9 months
Psmc6	0.00662902	8.40059	0.294371	0.769421	0.925732	-7.85091	APOE4KI vs. B6	6-9 months
Dtd1	0.00615367	6.3718	0.277896	0.781983	0.925732	-7.85568	APOE4KI vs. B6	6-9 months
Cd63	0.00584517	7.54622	0.292426	0.770901	0.925732	-7.85149	APOE4KI vs. B6	6-9 months
Stxbp5l	0.00580875	6.57792	0.301561	0.763959	0.925732	-7.84874	APOE4KI vs. B6	6-9 months
Itgb1	0.0056818	7.51958	0.277873	0.782	0.925732	-7.85569	APOE4KI vs. B6	6-9 months
Zbtb8os	0.00564522	6.75383	0.280211	0.780214	0.925732	-7.85503	APOE4KI vs. B6	6-9 months
Cd47	0.00554043	7.75009	0.306267	0.76039	0.925732	-7.84729	APOE4KI vs. B6	6-9 months
Dnaja2	0.00497744	7.24102	0.288659	0.77377	0.925732	-7.85259	APOE4KI vs. B6	6-9 months
Stmn2	0.00492917	8.82109	0.298307	0.766429	0.925732	-7.84973	APOE4KI vs. B6	6-9 months
Dcaf8	-0.00431178	7.7192	-0.31118	0.756669	0.925732	-7.84575	APOE4KI vs. B6	6-9 months
Hsbp1	-0.00456988	7.56632	-0.287938	0.774319	0.925732	-7.8528	APOE4KI vs. B6	6-9 months
Ncald	-0.00498937	8.79884	-0.289001	0.773509	0.925732	-7.85249	APOE4KI vs. B6	6-9 months
Lamp2	-0.00599377	7.77199	-0.304879	0.761442	0.925732	-7.84772	APOE4KI vs. B6	6-9 months
Sorl1	-0.0062601	8.45706	-0.309297	0.758094	0.925732	-7.84635	APOE4KI vs. B6	6-9 months
Fam49a	-0.00626436	7.50929	-0.30782	0.759213	0.925732	-7.84681	APOE4KI vs. B6	6-9 months
Kctd1	-0.00737426	6.82353	-0.304885	0.761437	0.925732	-7.84772	APOE4KI vs. B6	6-9 months
Gabbr2	-0.007881	7.06166	-0.283183	0.777945	0.925732	-7.85418	APOE4KI vs. B6	6-9 months
Ppp1cc	-0.00817577	8.1086	-0.309513	0.757931	0.925732	-7.84628	APOE4KI vs. B6	6-9 months
Decr1	-0.00821546	6.07659	-0.311386	0.756513	0.925732	-7.84569	APOE4KI vs. B6	6-9 months
Vps33b	-0.00837417	5.41274	-0.288327	0.774023	0.925732	-7.85269	APOE4KI vs. B6	6-9 months
Kif1c	-0.00905183	6.78603	-0.301935	0.763675	0.925732	-7.84862	APOE4KI vs. B6	6-9 months
Ptbp1	-0.0112495	5.51924	-0.283178	0.777949	0.925732	-7.85418	APOE4KI vs. B6	6-9 months
Jmjd6	-0.0130786	5.04248	-0.290871	0.772085	0.925732	-7.85194	APOE4KI vs. B6	6-9 months
Fcer1g	-0.0147236	4.78104	-0.295678	0.768427	0.925732	-7.85052	APOE4KI vs. B6	6-9 months
Nkx6-2	-0.0203293	3.91144	-0.281955	0.778882	0.925732	-7.85453	APOE4KI vs. B6	6-9 months
Trrap	0.00730928	6.53283	0.27349	0.785352	0.928255	-7.85691	APOE4KI vs. B6	6-9 months
Mapkapk2	-0.00774622	5.42417	-0.266347	0.790823	0.933269	-7.85887	APOE4KI vs. B6	6-9 months
Ncoa1	0.00410657	7.07629	0.260023	0.795676	0.937541	-7.86055	APOE4KI vs. B6	6-9 months
Sirt2	-0.00656943	6.8016	-0.254469	0.799944	0.938976	-7.862	APOE4KI vs. B6	6-9 months
Map3k9	-0.0109536	5.42847	-0.256503	0.79838	0.938976	-7.86147	APOE4KI vs. B6	6-9 months
Acvrl1	-0.0125794	4.4807	-0.253616	0.8006	0.938976	-7.86222	APOE4KI vs. B6	6-9 months
Syt1	0.00686159	8.21222	0.250361	0.803105	0.940462	-7.86305	APOE4KI vs. B6	6-9 months
Pdcd6	0.00408726	7.37931	0.24818	0.804785	0.940979	-7.8636	APOE4KI vs. B6	6-9 months
Atp6v1c1	0.00292702	8.6264	0.236662	0.81367	0.942667	-7.86643	APOE4KI vs. B6	6-9 months
Snap91	-0.00296766	8.82862	-0.243138	0.808672	0.942667	-7.86486	APOE4KI vs. B6	6-9 months
Ep300	-0.00400025	6.90617	-0.239382	0.81157	0.942667	-7.86577	APOE4KI vs. B6	6-9 months
Fat1	-0.0091852	5.76981	-0.239395	0.81156	0.942667	-7.86577	APOE4KI vs. B6	6-9 months
Camta2	-0.00969717	6.28397	-0.238059	0.812591	0.942667	-7.86609	APOE4KI vs. B6	6-9 months
Gm20425	-0.0309216	2.98163	-0.238695	0.8121	0.942667	-7.86594	APOE4KI vs. B6	6-9 months
Clmn	0.00547777	6.79668	0.228887	0.819682	0.943876	-7.86826	APOE4KI vs. B6	6-9 months
Mta3	0.00474024	6.83714	0.230618	0.818342	0.943876	-7.86786	APOE4KI vs. B6	6-9 months
Psma4	0.00369083	7.34907	0.230444	0.818477	0.943876	-7.8679	APOE4KI vs. B6	6-9 months
6430548M08Rik	-0.00718475	6.96604	-0.229893	0.818904	0.943876	-7.86803	APOE4KI vs. B6	6-9 months
Yap1	-0.00578975	5.89002	-0.227091	0.821073	0.944047	-7.86868	APOE4KI vs. B6	6-9 months
Tbl3	-0.00702515	5.48372	-0.225485	0.822316	0.944049	-7.86905	APOE4KI vs. B6	6-9 months
Cox7a2l	-0.00355951	8.30632	-0.218602	0.827651	0.948561	-7.8706	APOE4KI vs. B6	6-9 months
Gprc5b	-0.0071076	7.14754	-0.21663	0.829182	0.948561	-7.87103	APOE4KI vs. B6	6-9 months
Msn	-0.00793105	5.2134	-0.215587	0.829991	0.948561	-7.87126	APOE4KI vs. B6	6-9 months
Ndufa5	0.0101324	4.72779	0.212696	0.832236	0.948943	-7.87189	APOE4KI vs. B6	6-9 months
Add3	-0.00343008	7.72217	-0.211941	0.832823	0.948943	-7.87205	APOE4KI vs. B6	6-9 months
Rasgrp3	0.00879439	5.08938	0.190585	0.84945	0.95374	-7.87641	APOE4KI vs. B6	6-9 months
Rab27b	0.00617535	5.00641	0.187182	0.852107	0.95374	-7.87706	APOE4KI vs. B6	6-9 months
Trp53bp2	0.00558923	6.34029	0.196081	0.845164	0.95374	-7.87533	APOE4KI vs. B6	6-9 months
Hecw1	0.00498122	6.73908	0.203181	0.839634	0.95374	-7.87389	APOE4KI vs. B6	6-9 months
Tmem165	0.00433074	6.36082	0.183202	0.855215	0.95374	-7.8778	APOE4KI vs. B6	6-9 months
Stx6	0.00420281	6.67403	0.195563	0.845568	0.95374	-7.87543	APOE4KI vs. B6	6-9 months
D430041D05Rik	0.00383713	7.42687	0.191548	0.848699	0.95374	-7.87622	APOE4KI vs. B6	6-9 months
Hp1bp3	0.00331344	8.05069	0.204863	0.838326	0.95374	-7.87354	APOE4KI vs. B6	6-9 months
Faxc	0.00327212	6.76195	0.19053	0.849493	0.95374	-7.87642	APOE4KI vs. B6	6-9 months
Acadsb	-0.00367583	6.90741	-0.194717	0.846227	0.95374	-7.8756	APOE4KI vs. B6	6-9 months
Chn1	-0.0037232	9.52938	-0.187371	0.851959	0.95374	-7.87702	APOE4KI vs. B6	6-9 months
Lrtm2	-0.00456816	6.51251	-0.181831	0.856287	0.95374	-7.87806	APOE4KI vs. B6	6-9 months
Pogk	-0.00478767	5.81315	-0.180618	0.857235	0.95374	-7.87828	APOE4KI vs. B6	6-9 months
Man2a1	-0.00479362	5.98118	-0.182061	0.856107	0.95374	-7.87802	APOE4KI vs. B6	6-9 months
Slc4a2	-0.00668657	5.78968	-0.177566	0.859621	0.95374	-7.87883	APOE4KI vs. B6	6-9 months
Tprn	-0.00759592	5.48519	-0.177567	0.859621	0.95374	-7.87883	APOE4KI vs. B6	6-9 months
Ptprn	-0.00844522	6.63893	-0.184489	0.85421	0.95374	-7.87756	APOE4KI vs. B6	6-9 months
Ccdc115	-0.0148114	3.50239	-0.192664	0.847829	0.95374	-7.876	APOE4KI vs. B6	6-9 months
Spr	-0.00397322	6.62477	-0.173716	0.862634	0.95549	-7.87952	APOE4KI vs. B6	6-9 months
Serping1	-0.0112013	4.77434	-0.172338	0.863712	0.95549	-7.87976	APOE4KI vs. B6	6-9 months
Tfeb	-0.00818992	4.86952	-0.168905	0.8664	0.95707	-7.88036	APOE4KI vs. B6	6-9 months
Atg4c	-0.00307922	7.38362	-0.162326	0.871558	0.96137	-7.88146	APOE4KI vs. B6	6-9 months
Fyn	0.0030299	7.37495	0.159313	0.873921	0.961598	-7.88195	APOE4KI vs. B6	6-9 months
Actr6	-0.003851	6.54198	-0.158837	0.874295	0.961598	-7.88203	APOE4KI vs. B6	6-9 months
Psma5	0.0190691	2.68446	0.156235	0.876337	0.962451	-7.88244	APOE4KI vs. B6	6-9 months
Madd	0.00431192	7.26132	0.151938	0.879711	0.964019	-7.88311	APOE4KI vs. B6	6-9 months
Rcc1	-0.00757489	4.34817	-0.151186	0.880302	0.964019	-7.88323	APOE4KI vs. B6	6-9 months
Prkcb	-0.00330365	8.63409	-0.147513	0.883188	0.965324	-7.88379	APOE4KI vs. B6	6-9 months
Uggt2	-0.00357368	6.2776	-0.146438	0.884033	0.965324	-7.88395	APOE4KI vs. B6	6-9 months
Epha4	0.0028929	6.82215	0.141479	0.887934	0.965421	-7.88467	APOE4KI vs. B6	6-9 months
Bola3	-0.00306756	6.32518	-0.144642	0.885445	0.965421	-7.88421	APOE4KI vs. B6	6-9 months
Ctnnd2	-0.00338627	6.6927	-0.142067	0.887471	0.965421	-7.88459	APOE4KI vs. B6	6-9 months
Bex1	0.00243963	8.27881	0.13792	0.890734	0.965723	-7.88517	APOE4KI vs. B6	6-9 months
App	0.00223677	9.81006	0.137897	0.890752	0.965723	-7.88518	APOE4KI vs. B6	6-9 months
Amer3	0.00342062	6.38909	0.134171	0.893686	0.966178	-7.88569	APOE4KI vs. B6	6-9 months
Frmpd4	0.00239108	6.82776	0.13252	0.894986	0.966178	-7.88591	APOE4KI vs. B6	6-9 months
Sash1	-0.00485641	6.17284	-0.133151	0.894489	0.966178	-7.88583	APOE4KI vs. B6	6-9 months
Kctd12	0.00415545	6.97751	0.129508	0.897359	0.966216	-7.88631	APOE4KI vs. B6	6-9 months
Tgfbr1	0.00365851	6.24742	0.12741	0.899013	0.966216	-7.88659	APOE4KI vs. B6	6-9 months
Mboat2	0.00254408	7.05114	0.12783	0.898682	0.966216	-7.88653	APOE4KI vs. B6	6-9 months
Lcp1	-0.00470883	5.02304	-0.126023	0.900107	0.966216	-7.88677	APOE4KI vs. B6	6-9 months
Opcml	-0.00197015	7.10926	-0.119636	0.905144	0.967524	-7.88756	APOE4KI vs. B6	6-9 months
Sppl2b	-0.00368969	5.85596	-0.121967	0.903305	0.967524	-7.88728	APOE4KI vs. B6	6-9 months
Atp5j2	-0.00416691	5.77851	-0.121218	0.903896	0.967524	-7.88737	APOE4KI vs. B6	6-9 months
Klc2	0.00508645	5.2643	0.107006	0.915117	0.969326	-7.88901	APOE4KI vs. B6	6-9 months
Slc9a9	0.00337903	6.65213	0.105171	0.916567	0.969326	-7.88921	APOE4KI vs. B6	6-9 months
Elovl7	0.00298982	6.28423	0.102967	0.918309	0.969326	-7.88944	APOE4KI vs. B6	6-9 months
Svop	0.00262976	6.95053	0.115691	0.908257	0.969326	-7.88803	APOE4KI vs. B6	6-9 months
St8sia3	0.00220728	6.85627	0.109058	0.913496	0.969326	-7.88879	APOE4KI vs. B6	6-9 months
Skp1a	0.00133209	8.56529	0.103313	0.918036	0.969326	-7.88941	APOE4KI vs. B6	6-9 months
Tmem246	-0.00209716	7.00483	-0.105192	0.916551	0.969326	-7.88921	APOE4KI vs. B6	6-9 months
Heca	-0.00271091	6.41343	-0.109992	0.912757	0.969326	-7.88868	APOE4KI vs. B6	6-9 months
Tjp2	-0.00296086	6.53376	-0.113396	0.91007	0.969326	-7.8883	APOE4KI vs. B6	6-9 months
Cmtm5	-0.0023551	6.91037	-0.100403	0.920336	0.970119	-7.88971	APOE4KI vs. B6	6-9 months
Cntnap1	-0.00254609	7.09584	-0.094878	0.924706	0.973375	-7.89025	APOE4KI vs. B6	6-9 months
Zkscan6	-0.00318076	5.20593	-0.0898476	0.928687	0.976213	-7.89073	APOE4KI vs. B6	6-9 months
Eri2	0.00336597	4.90639	0.0819202	0.934964	0.977431	-7.89142	APOE4KI vs. B6	6-9 months
Atp6v1f	-0.00109864	8.25951	-0.0818878	0.93499	0.977431	-7.89142	APOE4KI vs. B6	6-9 months
Dbndd2	-0.00185398	6.33092	-0.0825309	0.934481	0.977431	-7.89136	APOE4KI vs. B6	6-9 months
Snap25	-0.00214923	8.90739	-0.0820258	0.934881	0.977431	-7.89141	APOE4KI vs. B6	6-9 months
Snx29	0.00248603	5.49358	0.0741903	0.941089	0.981108	-7.89203	APOE4KI vs. B6	6-9 months
Eps8	0.00175509	6.8158	0.0745656	0.940792	0.981108	-7.892	APOE4KI vs. B6	6-9 months
Cldn5	0.00479318	6.88565	0.0693155	0.944953	0.982947	-7.89238	APOE4KI vs. B6	6-9 months
Alcam	-0.00142068	7.6059	-0.0687022	0.94544	0.982947	-7.89242	APOE4KI vs. B6	6-9 months
Atl3	0.00179275	6.01188	0.0636186	0.949471	0.98579	-7.89277	APOE4KI vs. B6	6-9 months
Snca	0.0012237	7.22326	0.0602493	0.952144	0.987216	-7.89298	APOE4KI vs. B6	6-9 months
Rhoc	0.00213612	4.63834	0.0493831	0.960767	0.987445	-7.89358	APOE4KI vs. B6	6-9 months
Snrnp48	0.00183565	5.5201	0.0450572	0.964201	0.987445	-7.89379	APOE4KI vs. B6	6-9 months
Fam160a2	0.00146907	6.22345	0.04465	0.964524	0.987445	-7.89381	APOE4KI vs. B6	6-9 months
Rbfox2	0.00120188	8.11502	0.0510326	0.959458	0.987445	-7.8935	APOE4KI vs. B6	6-9 months
Gtpbp4	0.00115274	5.46876	0.0328755	0.973876	0.987445	-7.89427	APOE4KI vs. B6	6-9 months
Pecam1	0.00110642	5.70926	0.0323201	0.974317	0.987445	-7.89429	APOE4KI vs. B6	6-9 months
Cplx1	0.000521057	7.91303	0.0331011	0.973696	0.987445	-7.89426	APOE4KI vs. B6	6-9 months
Pak1	-0.000429071	8.96004	-0.0331569	0.973652	0.987445	-7.89426	APOE4KI vs. B6	6-9 months
Ppp3cb	-0.000474085	8.23407	-0.0356153	0.971699	0.987445	-7.89417	APOE4KI vs. B6	6-9 months
Tmbim6	-0.00063832	8.80184	-0.0392966	0.968775	0.987445	-7.89404	APOE4KI vs. B6	6-9 months
Gpr158	-0.000835479	7.468	-0.0503878	0.959969	0.987445	-7.89353	APOE4KI vs. B6	6-9 months
Gpc1	-0.000838772	6.85759	-0.0305144	0.975751	0.987445	-7.89435	APOE4KI vs. B6	6-9 months
Cachd1	-0.00093985	5.82239	-0.0313397	0.975096	0.987445	-7.89432	APOE4KI vs. B6	6-9 months
Sh3glb1	-0.000976336	7.15511	-0.0552251	0.95613	0.987445	-7.89327	APOE4KI vs. B6	6-9 months
Bmpr1b	-0.00109971	6.1046	-0.0410043	0.967419	0.987445	-7.89397	APOE4KI vs. B6	6-9 months
Zdhhc9	-0.0011087	6.63716	-0.0523743	0.958393	0.987445	-7.89343	APOE4KI vs. B6	6-9 months
Tmcc1	-0.00160221	5.58519	-0.0445434	0.964609	0.987445	-7.89381	APOE4KI vs. B6	6-9 months
Fam189a2	-0.00216848	4.88858	-0.0461007	0.963373	0.987445	-7.89374	APOE4KI vs. B6	6-9 months
Cd2ap	-0.000813787	5.76	-0.0276438	0.978032	0.988158	-7.89443	APOE4KI vs. B6	6-9 months
Gdap1l1	-0.00104535	5.81682	-0.0263535	0.979057	0.988158	-7.89447	APOE4KI vs. B6	6-9 months
Csrnp3	0.000372517	6.98875	0.0226131	0.982029	0.988626	-7.89456	APOE4KI vs. B6	6-9 months
Clstn3	-0.000660188	7.47597	-0.0224961	0.982122	0.988626	-7.89456	APOE4KI vs. B6	6-9 months
Ugt8a	0.000419003	6.92743	0.0108421	0.991383	0.99389	-7.89476	APOE4KI vs. B6	6-9 months
Pvalb	0.000365553	8.17856	0.0121942	0.990308	0.99389	-7.89474	APOE4KI vs. B6	6-9 months
Tmem144	0.000304987	5.54751	0.00891224	0.992917	0.99389	-7.89478	APOE4KI vs. B6	6-9 months
Gja1	0.000205979	8.2742	0.00953398	0.992423	0.99389	-7.89477	APOE4KI vs. B6	6-9 months
Trappc4	0.00018985	6.23164	0.00768802	0.99389	0.99389	-7.89479	APOE4KI vs. B6	6-9 months

## Sheet: 10_14_months_Apoe4KI_vs_B6
GeneSymbol	logFC	AveExpr	t	P.Value	adj.P.Val	B	Comparsion	Age
Apoe	-3.53897	7.0727	-90.1271	1.76855e-69	1.3441e-66	144.321	APOE4KI vs. B6	10-14 months
Pllp	0.135066	4.97827	2.40782	0.0189228	0.931333	-4.97326	APOE4KI vs. B6	10-14 months
Frmd4b	0.0936224	5.21738	2.16018	0.0344869	0.931333	-5.50353	APOE4KI vs. B6	10-14 months
Sub1	0.0883136	5.89437	2.93614	0.00460413	0.931333	-3.68628	APOE4KI vs. B6	10-14 months
Msn	0.0832213	5.2134	2.1009	0.0395692	0.931333	-5.62312	APOE4KI vs. B6	10-14 months
Adora2a	0.0795289	5.44073	2.1865	0.0324198	0.931333	-5.44951	APOE4KI vs. B6	10-14 months
Esam	0.0717347	5.74572	2.3247	0.023253	0.931333	-5.15668	APOE4KI vs. B6	10-14 months
Smim7	0.0655307	5.50447	2.12006	0.0378597	0.931333	-5.58478	APOE4KI vs. B6	10-14 months
Tmem165	0.0639306	6.36082	2.51164	0.0145353	0.931333	-4.73665	APOE4KI vs. B6	10-14 months
Zdhhc9	0.0638139	6.63716	2.79963	0.00674478	0.931333	-4.03813	APOE4KI vs. B6	10-14 months
Psmb2	0.0613328	6.87254	2.36769	0.0209142	0.931333	-5.06249	APOE4KI vs. B6	10-14 months
Dync2li1	0.0600242	5.95218	2.10046	0.0396097	0.931333	-5.624	APOE4KI vs. B6	10-14 months
Plp1	0.0597168	10.0794	2.47381	0.0160146	0.931333	-4.82381	APOE4KI vs. B6	10-14 months
Rab3a	0.0597087	9.05491	2.7896	0.00693348	0.931333	-4.06346	APOE4KI vs. B6	10-14 months
Cers2	0.0538034	6.52196	2.11156	0.0386098	0.931333	-5.60182	APOE4KI vs. B6	10-14 months
Prr18	0.0517619	6.99939	2.15238	0.0351209	0.931333	-5.51942	APOE4KI vs. B6	10-14 months
Frmpd4	0.0513087	6.82776	2.64094	0.0103637	0.931333	-4.43056	APOE4KI vs. B6	10-14 months
Gng12	0.0502625	6.2786	2.10658	0.039056	0.931333	-5.61179	APOE4KI vs. B6	10-14 months
Gltp	0.0440309	7.05528	2.10193	0.0394758	0.931333	-5.62107	APOE4KI vs. B6	10-14 months
Sh3glb1	0.0435257	7.15511	2.28645	0.025526	0.931333	-5.23925	APOE4KI vs. B6	10-14 months
Ica1	0.0416412	7.48824	2.20858	0.0307697	0.931333	-5.40375	APOE4KI vs. B6	10-14 months
Prmt1	0.0384187	7.3883	2.18653	0.032417	0.931333	-5.44944	APOE4KI vs. B6	10-14 months
Opcml	0.0379592	7.10926	2.14072	0.0360886	0.931333	-5.54311	APOE4KI vs. B6	10-14 months
Ncoa1	0.0377773	7.07629	2.22148	0.0298403	0.931333	-5.37683	APOE4KI vs. B6	10-14 months
Hsbp1	0.0369004	7.56632	2.15926	0.0345609	0.931333	-5.5054	APOE4KI vs. B6	10-14 months
Lrrc49	0.036208	7.1787	2.18456	0.0325678	0.931333	-5.4535	APOE4KI vs. B6	10-14 months
Ppp3r1	0.0340691	9.35977	2.2262	0.0295068	0.931333	-5.36696	APOE4KI vs. B6	10-14 months
Dip2b	0.0331997	7.64791	2.1445	0.0357727	0.931333	-5.53545	APOE4KI vs. B6	10-14 months
Slc12a5	0.0323687	8.84449	2.34539	0.0220997	0.931333	-5.11153	APOE4KI vs. B6	10-14 months
Sv2a	0.0282193	8.89566	2.09143	0.0404395	0.931333	-5.64197	APOE4KI vs. B6	10-14 months
Atp1a3	0.0277656	10.5486	2.10033	0.0396219	0.931333	-5.62427	APOE4KI vs. B6	10-14 months
Stxbp1	0.0274651	9.75936	2.23345	0.0290004	0.931333	-5.35174	APOE4KI vs. B6	10-14 months
Zfp36	-0.222259	4.73507	-2.15868	0.0346085	0.931333	-5.5066	APOE4KI vs. B6	10-14 months
Hspa1b	0.127786	5.52497	1.08933	0.280067	0.937386	-7.19099	APOE4KI vs. B6	10-14 months
Tshz1	0.120903	4.81438	1.51783	0.133951	0.937386	-6.63965	APOE4KI vs. B6	10-14 months
Nkx6-2	0.114465	3.91144	1.47438	0.145252	0.937386	-6.70334	APOE4KI vs. B6	10-14 months
Flt1	0.112583	5.36069	2.01512	0.0480712	0.937386	-5.79104	APOE4KI vs. B6	10-14 months
Prr5l	0.0939961	4.75647	1.9085	0.0607863	0.937386	-5.9911	APOE4KI vs. B6	10-14 months
Ccdc115	0.0923074	3.50239	1.11512	0.268945	0.937386	-7.16272	APOE4KI vs. B6	10-14 months
Chrac1	0.0897654	4.99637	1.8947	0.0626238	0.937386	-6.01628	APOE4KI vs. B6	10-14 months
Opalin	0.0791158	6.65678	1.38245	0.171609	0.937386	-6.83236	APOE4KI vs. B6	10-14 months
Rcc1	0.0789249	4.34817	1.46294	0.148347	0.937386	-6.71981	APOE4KI vs. B6	10-14 months
Syngr1	0.0783824	7.02304	1.86777	0.0663461	0.937386	-6.06497	APOE4KI vs. B6	10-14 months
Lamb2	0.0769701	5.23043	1.7071	0.0926211	0.937386	-6.34231	APOE4KI vs. B6	10-14 months
Pros1	0.0761919	5.22304	1.74891	0.0850727	0.937386	-6.27232	APOE4KI vs. B6	10-14 months
Arhgef6	0.0761723	5.6068	1.86089	0.0673268	0.937386	-6.07731	APOE4KI vs. B6	10-14 months
Prex1	0.0747183	4.81624	1.46853	0.146829	0.937386	-6.71178	APOE4KI vs. B6	10-14 months
Klc2	0.0732549	5.2643	1.43123	0.1572	0.937386	-6.76487	APOE4KI vs. B6	10-14 months
Vav2	0.0701911	5.34746	1.87257	0.06567	0.937386	-6.05635	APOE4KI vs. B6	10-14 months
Tyrobp	0.0689729	6.1846	1.98281	0.0516584	0.937386	-5.85268	APOE4KI vs. B6	10-14 months
Gpr62	0.0677519	5.44138	1.84583	0.0695143	0.937386	-6.10416	APOE4KI vs. B6	10-14 months
Serpinb1a	0.0675143	5.94578	1.31547	0.193018	0.937386	-6.92145	APOE4KI vs. B6	10-14 months
Trem2	0.0673323	3.26733	0.713618	0.478042	0.937386	-7.5299	APOE4KI vs. B6	10-14 months
Cirbp	0.0664814	7.3595	1.15108	0.253956	0.937386	-7.12222	APOE4KI vs. B6	10-14 months
Fam189a2	0.0661449	4.88858	1.30595	0.196215	0.937386	-6.93376	APOE4KI vs. B6	10-14 months
Zbtb33	0.0656704	5.44681	1.42196	0.159863	0.937386	-6.77786	APOE4KI vs. B6	10-14 months
Tmem231	0.0648609	4.61714	1.2428	0.218449	0.937386	-7.01335	APOE4KI vs. B6	10-14 months
Cdk18	0.0641994	5.88508	1.93637	0.0572134	0.937386	-5.93973	APOE4KI vs. B6	10-14 months
Coro2a	0.0633834	4.43017	1.06037	0.292937	0.937386	-7.222	APOE4KI vs. B6	10-14 months
Armcx5	0.0629542	5.46449	1.42281	0.159618	0.937386	-6.77668	APOE4KI vs. B6	10-14 months
Trim59	0.0626983	6.68451	1.51394	0.134934	0.937386	-6.64542	APOE4KI vs. B6	10-14 months
Scai	0.0626775	5.28216	1.63773	0.106355	0.937386	-6.45502	APOE4KI vs. B6	10-14 months
Klk6	0.0623833	3.56811	0.736381	0.464173	0.937386	-7.51331	APOE4KI vs. B6	10-14 months
Cachd1	0.0622833	5.82239	1.9288	0.058166	0.937386	-5.95375	APOE4KI vs. B6	10-14 months
Tmem63a	0.0611811	5.79587	1.99359	0.0504359	0.937386	-5.8322	APOE4KI vs. B6	10-14 months
Ano6	0.0605669	4.9527	0.926534	0.357629	0.937386	-7.35475	APOE4KI vs. B6	10-14 months
Scamp2	0.0596774	5.35402	1.51836	0.133818	0.937386	-6.63886	APOE4KI vs. B6	10-14 months
Samd4	0.0592773	5.14561	1.68163	0.0974844	0.937386	-6.38419	APOE4KI vs. B6	10-14 months
Pde8a	0.0588262	4.44303	0.933587	0.354004	0.937386	-7.34819	APOE4KI vs. B6	10-14 months
St6gal1	0.0581497	5.49072	0.963804	0.33875	0.937386	-7.31952	APOE4KI vs. B6	10-14 months
Col9a2	0.0577182	5.27607	1.4289	0.157866	0.937386	-6.76815	APOE4KI vs. B6	10-14 months
Pex16	0.0577052	5.57271	1.59894	0.114729	0.937386	-6.51617	APOE4KI vs. B6	10-14 months
Med13l	0.0569199	6.15474	1.56736	0.121933	0.937386	-6.56496	APOE4KI vs. B6	10-14 months
Stx1a	0.0560506	7.44422	2.06994	0.0424739	0.937386	-5.68443	APOE4KI vs. B6	10-14 months
Mbp	0.0547006	8.35129	1.65824	0.102134	0.937386	-6.42215	APOE4KI vs. B6	10-14 months
Prkd3	0.0545263	4.24047	0.758575	0.450875	0.937386	-7.49663	APOE4KI vs. B6	10-14 months
Commd4	0.0543857	5.56637	1.59971	0.114559	0.937386	-6.51497	APOE4KI vs. B6	10-14 months
Acvrl1	0.0543542	4.4807	1.01772	0.312619	0.937386	-7.26618	APOE4KI vs. B6	10-14 months
Col9a3	0.0539353	5.60733	1.12225	0.265925	0.937386	-7.15479	APOE4KI vs. B6	10-14 months
Ston2	0.0533141	5.6989	1.53155	0.130533	0.937386	-6.61919	APOE4KI vs. B6	10-14 months
Inha	0.0529175	5.3917	1.52656	0.131768	0.937386	-6.62665	APOE4KI vs. B6	10-14 months
Zmiz2	0.0524079	7.41803	1.55404	0.125077	0.937386	-6.58526	APOE4KI vs. B6	10-14 months
Cntn4	0.0520764	7.22678	0.936516	0.352507	0.937386	-7.34545	APOE4KI vs. B6	10-14 months
Phyhip	0.0513514	6.71883	1.00233	0.319934	0.937386	-7.28169	APOE4KI vs. B6	10-14 months
Ap3b2	0.0510634	4.83678	1.01012	0.316217	0.937386	-7.27387	APOE4KI vs. B6	10-14 months
Smg5	0.0509606	5.87012	1.39152	0.168856	0.937386	-6.81998	APOE4KI vs. B6	10-14 months
Fam124a	0.0506889	6.07454	2.00803	0.0488387	0.937386	-5.80463	APOE4KI vs. B6	10-14 months
Tfeb	0.0506286	4.86952	0.969705	0.335822	0.937386	-7.31382	APOE4KI vs. B6	10-14 months
Cdc42ep1	0.0505243	5.03026	1.06577	0.290506	0.937386	-7.21628	APOE4KI vs. B6	10-14 months
Tcirg1	0.0505149	4.5128	0.864857	0.390328	0.937386	-7.41006	APOE4KI vs. B6	10-14 months
Abca7	0.0504566	5.466	1.15114	0.253931	0.937386	-7.12214	APOE4KI vs. B6	10-14 months
Sox9	0.0503041	6.5117	1.30433	0.196765	0.937386	-6.93586	APOE4KI vs. B6	10-14 months
Lsm4	0.0501432	5.94403	1.81382	0.0743648	0.937386	-6.1606	APOE4KI vs. B6	10-14 months
Anxa2	0.0499805	5.15455	0.874902	0.384879	0.937386	-7.40131	APOE4KI vs. B6	10-14 months
Fstl1	0.0496927	6.53784	1.72642	0.0890668	0.937386	-6.31016	APOE4KI vs. B6	10-14 months
Svop	0.0486217	6.95053	1.98652	0.0512342	0.937386	-5.84563	APOE4KI vs. B6	10-14 months
Fibp	0.0481354	5.69888	1.38013	0.17232	0.937386	-6.83552	APOE4KI vs. B6	10-14 months
Stard8	0.0479105	5.39865	0.873856	0.385444	0.937386	-7.40222	APOE4KI vs. B6	10-14 months
Mecr	0.0475344	4.77659	1.14298	0.257281	0.937386	-7.13145	APOE4KI vs. B6	10-14 months
Gns	0.0474444	6.13428	1.4915	0.140714	0.937386	-6.67846	APOE4KI vs. B6	10-14 months
Fam171a1	0.047227	6.34204	1.39795	0.166924	0.937386	-6.81115	APOE4KI vs. B6	10-14 months
Gabbr2	0.0463848	7.06166	1.54789	0.126549	0.937386	-6.59458	APOE4KI vs. B6	10-14 months
Aph1a	0.0462746	4.55379	0.808164	0.421972	0.937386	-7.45762	APOE4KI vs. B6	10-14 months
Tgfbr1	0.0462602	6.24742	1.49619	0.139489	0.937386	-6.67158	APOE4KI vs. B6	10-14 months
Fam160a2	0.0460415	6.22345	1.2996	0.198372	0.937386	-6.94194	APOE4KI vs. B6	10-14 months
Ablim2	0.0447279	6.95853	1.65329	0.103139	0.937386	-6.43011	APOE4KI vs. B6	10-14 months
Axl	0.0446798	6.0065	1.46973	0.146503	0.937386	-6.71004	APOE4KI vs. B6	10-14 months
Kank1	0.044291	5.28845	0.958171	0.34156	0.937386	-7.32493	APOE4KI vs. B6	10-14 months
Agbl4	0.0438939	5.38373	1.42104	0.160131	0.937386	-6.77916	APOE4KI vs. B6	10-14 months
Gab1	0.0434637	5.98721	1.21418	0.229112	0.937386	-7.04817	APOE4KI vs. B6	10-14 months
Gdap1l1	0.043352	5.81682	1.015	0.313906	0.937386	-7.26895	APOE4KI vs. B6	10-14 months
Sox5	0.0431481	5.65453	1.3256	0.189657	0.937386	-6.90824	APOE4KI vs. B6	10-14 months
Inppl1	0.0431339	6.12414	1.43856	0.155117	0.937386	-6.75454	APOE4KI vs. B6	10-14 months
Padi2	0.043106	5.90681	1.04855	0.298307	0.937386	-7.23442	APOE4KI vs. B6	10-14 months
Srebf1	0.0431033	5.93578	1.05426	0.295705	0.937386	-7.22844	APOE4KI vs. B6	10-14 months
Mta3	0.0429502	6.83714	1.94061	0.056686	0.937386	-5.93186	APOE4KI vs. B6	10-14 months
Tbc1d30	0.0428382	6.92097	1.74308	0.0860922	0.937386	-6.28216	APOE4KI vs. B6	10-14 months
Sft2d2	0.0425881	5.62551	1.31503	0.193165	0.937386	-6.92202	APOE4KI vs. B6	10-14 months
Rbm45	0.0424835	6.37857	1.55906	0.123884	0.937386	-6.57763	APOE4KI vs. B6	10-14 months
Syt16	0.0419082	6.46048	1.54875	0.126343	0.937386	-6.59329	APOE4KI vs. B6	10-14 months
Kif13b	0.0413915	5.44197	0.921956	0.359993	0.937386	-7.35898	APOE4KI vs. B6	10-14 months
Myh9	0.0411959	5.78798	0.932704	0.354457	0.937386	-7.34901	APOE4KI vs. B6	10-14 months
Psmg1	0.040784	5.96048	1.48654	0.142016	0.937386	-6.68568	APOE4KI vs. B6	10-14 months
Myl6b	0.0407025	5.9878	1.59779	0.114985	0.937386	-6.51796	APOE4KI vs. B6	10-14 months
Prickle1	0.0406003	6.91341	1.39981	0.166369	0.937386	-6.8086	APOE4KI vs. B6	10-14 months
Vamp1	0.0402559	7.9875	1.12284	0.265673	0.937386	-7.15412	APOE4KI vs. B6	10-14 months
Tmem176b	0.0400429	5.89717	1.03927	0.302564	0.937386	-7.24407	APOE4KI vs. B6	10-14 months
Arhgap1	0.0400231	6.30542	1.37236	0.174714	0.937386	-6.84606	APOE4KI vs. B6	10-14 months
Plekhh1	0.0399978	6.62226	1.64478	0.10489	0.937386	-6.44377	APOE4KI vs. B6	10-14 months
Gfra2	0.0399845	6.42705	1.17773	0.24324	0.937386	-7.09141	APOE4KI vs. B6	10-14 months
Mog	0.0399703	7.2783	1.36222	0.177875	0.937386	-6.85971	APOE4KI vs. B6	10-14 months
Slc4a2	0.0399159	5.78968	0.984425	0.328591	0.937386	-7.29946	APOE4KI vs. B6	10-14 months
Dlgap1	0.0398932	6.8268	1.09755	0.276488	0.937386	-7.18205	APOE4KI vs. B6	10-14 months
Il17d	0.0396315	5.59816	1.18389	0.240808	0.937386	-7.08418	APOE4KI vs. B6	10-14 months
Bin1	0.039023	7.06015	1.41709	0.161278	0.937386	-6.78467	APOE4KI vs. B6	10-14 months
Srgn	0.0390141	5.05907	0.790567	0.432099	0.937386	-7.47174	APOE4KI vs. B6	10-14 months
Snca	0.0390019	7.22326	1.78337	0.0792386	0.937386	-6.21347	APOE4KI vs. B6	10-14 months
C130074G19Rik	0.0389953	5.17358	0.881413	0.381373	0.937386	-7.39558	APOE4KI vs. B6	10-14 months
Bbx	0.0387825	5.92919	1.43821	0.155216	0.937386	-6.75503	APOE4KI vs. B6	10-14 months
Gpr37	0.0385104	7.12372	1.45926	0.149356	0.937386	-6.7251	APOE4KI vs. B6	10-14 months
Soat1	0.0383657	5.53838	1.06969	0.288751	0.937386	-7.21211	APOE4KI vs. B6	10-14 months
Sash1	0.0379396	6.17284	0.966058	0.337629	0.937386	-7.31735	APOE4KI vs. B6	10-14 months
Myo1c	0.037832	4.9784	0.837842	0.405218	0.937386	-7.43312	APOE4KI vs. B6	10-14 months
Golim4	0.0372314	4.98752	0.892028	0.375699	0.937386	-7.38615	APOE4KI vs. B6	10-14 months
Lrtm2	0.0372039	6.51251	1.37529	0.173809	0.937386	-6.84209	APOE4KI vs. B6	10-14 months
Hint2	0.0369711	6.95004	1.8598	0.067483	0.937386	-6.07926	APOE4KI vs. B6	10-14 months
Prkcq	0.036924	5.09066	0.828611	0.410385	0.937386	-7.44083	APOE4KI vs. B6	10-14 months
Phldb1	0.0363361	6.91642	1.48165	0.143311	0.937386	-6.69281	APOE4KI vs. B6	10-14 months
Syt1	0.0353883	8.21222	1.19917	0.234856	0.937386	-7.06613	APOE4KI vs. B6	10-14 months
Tmbim1	0.0351325	6.51175	1.24199	0.218745	0.937386	-7.01434	APOE4KI vs. B6	10-14 months
Pak3	0.0350215	6.51793	1.59005	0.116721	0.937386	-6.52999	APOE4KI vs. B6	10-14 months
Bag3	0.0347296	4.57059	0.540379	0.5908	0.937386	-7.63934	APOE4KI vs. B6	10-14 months
Mag	0.0345104	6.71815	0.977384	0.332037	0.937386	-7.30635	APOE4KI vs. B6	10-14 months
Ccdc117	0.0344342	6.21688	0.722427	0.472648	0.937386	-7.52354	APOE4KI vs. B6	10-14 months
Sox8	0.034336	6.78236	0.979282	0.331106	0.937386	-7.3045	APOE4KI vs. B6	10-14 months
Rin2	0.0341167	6.40229	0.919033	0.361508	0.937386	-7.36167	APOE4KI vs. B6	10-14 months
Nrbp2	0.0340899	6.71317	1.14933	0.254672	0.937386	-7.12421	APOE4KI vs. B6	10-14 months
Csf1	0.0340658	6.13313	1.35377	0.180543	0.937386	-6.87102	APOE4KI vs. B6	10-14 months
Srrm4	0.0339778	5.66089	0.704459	0.483687	0.937386	-7.53644	APOE4KI vs. B6	10-14 months
Slc41a1	0.0336215	5.57348	0.779969	0.438267	0.937386	-7.4801	APOE4KI vs. B6	10-14 months
Mob1a	0.0335398	5.83714	0.987653	0.327019	0.937386	-7.29628	APOE4KI vs. B6	10-14 months
Efcab14	0.0335182	6.8469	1.54711	0.126737	0.937386	-6.59576	APOE4KI vs. B6	10-14 months
Tln1	0.0334451	5.98964	1.18471	0.240486	0.937386	-7.08322	APOE4KI vs. B6	10-14 months
Dlg3	0.0332678	7.37695	1.62805	0.108398	0.937386	-6.47041	APOE4KI vs. B6	10-14 months
Zfp536	0.0331682	5.92726	1.02783	0.307874	0.937386	-7.25586	APOE4KI vs. B6	10-14 months
Ndufab1	0.0329448	4.79776	0.67554	0.501752	0.937386	-7.55652	APOE4KI vs. B6	10-14 months
Cnp	0.0329224	8.69565	1.39765	0.167015	0.937386	-6.81157	APOE4KI vs. B6	10-14 months
Dtd1	0.0327957	6.3718	1.37545	0.17376	0.937386	-6.84188	APOE4KI vs. B6	10-14 months
Entpd3	0.0326744	4.95689	0.756652	0.452018	0.937386	-7.4981	APOE4KI vs. B6	10-14 months
Plod3	0.0326037	5.74597	1.01768	0.312641	0.937386	-7.26623	APOE4KI vs. B6	10-14 months
Tollip	0.0325247	7.6295	1.86161	0.0672237	0.937386	-6.07602	APOE4KI vs. B6	10-14 months
Itgb8	0.0323487	6.27852	1.20819	0.231393	0.937386	-7.05536	APOE4KI vs. B6	10-14 months
Mccc2	0.0322851	5.21859	0.847053	0.400103	0.937386	-7.42534	APOE4KI vs. B6	10-14 months
Abca2	0.0320979	8.0983	1.46793	0.146991	0.937386	-6.71264	APOE4KI vs. B6	10-14 months
Fcer1g	0.031898	4.78104	0.594908	0.55399	0.937386	-7.60812	APOE4KI vs. B6	10-14 months
Tbl3	0.0315849	5.48372	0.941501	0.349967	0.937386	-7.34076	APOE4KI vs. B6	10-14 months
Arhgap44	0.0315771	7.3923	1.74868	0.0851124	0.937386	-6.27271	APOE4KI vs. B6	10-14 months
Ctnnd2	0.0315048	6.6927	1.22752	0.224095	0.937386	-7.03203	APOE4KI vs. B6	10-14 months
Pard3	0.0314552	5.62877	0.99525	0.32334	0.937386	-7.28876	APOE4KI vs. B6	10-14 months
Cdk14	0.0310558	7.37414	1.74913	0.0850339	0.937386	-6.27195	APOE4KI vs. B6	10-14 months
Npc2	0.0309519	4.60165	0.661908	0.510392	0.937386	-7.5657	APOE4KI vs. B6	10-14 months
Arfgap2	0.0309344	5.63243	0.735087	0.464955	0.937386	-7.51427	APOE4KI vs. B6	10-14 months
Itpkb	0.0308887	5.86071	0.811781	0.419908	0.937386	-7.45468	APOE4KI vs. B6	10-14 months
Dhrs11	0.0308196	4.9371	0.70021	0.486319	0.937386	-7.53944	APOE4KI vs. B6	10-14 months
Pycrl	0.0306869	6.04593	1.16433	0.248587	0.937386	-7.10698	APOE4KI vs. B6	10-14 months
Klhl21	0.0305932	5.14208	0.644217	0.521723	0.937386	-7.57733	APOE4KI vs. B6	10-14 months
Map7	0.0305459	6.53664	0.819141	0.415727	0.937386	-7.44866	APOE4KI vs. B6	10-14 months
Gpc1	0.0304245	6.85759	1.02793	0.307829	0.937386	-7.25577	APOE4KI vs. B6	10-14 months
Rbm48	0.0303218	6.1689	1.09664	0.276885	0.937386	-7.18305	APOE4KI vs. B6	10-14 months
Npc1	0.0302021	6.91581	1.54242	0.127872	0.937386	-6.60285	APOE4KI vs. B6	10-14 months
Mal2	0.0301171	7.71278	1.41074	0.163135	0.937386	-6.79349	APOE4KI vs. B6	10-14 months
Sun2	0.0301148	5.064	0.555419	0.580532	0.937386	-7.63103	APOE4KI vs. B6	10-14 months
Endod1	0.0297614	6.1685	0.704362	0.483747	0.937386	-7.53651	APOE4KI vs. B6	10-14 months
Tor1a	0.0296967	6.49111	1.49857	0.138871	0.937386	-6.66809	APOE4KI vs. B6	10-14 months
Camta2	0.0295872	6.28397	0.674565	0.502367	0.937386	-7.55718	APOE4KI vs. B6	10-14 months
Fxyd5	0.0294695	5.88063	0.540814	0.590502	0.937386	-7.63911	APOE4KI vs. B6	10-14 months
Rab6b	0.0294028	8.3055	1.31784	0.192228	0.937386	-6.91837	APOE4KI vs. B6	10-14 months
Nudt9	0.0293998	6.45627	1.07872	0.284736	0.937386	-7.20245	APOE4KI vs. B6	10-14 months
Atp5j2	0.0290233	5.77851	0.784114	0.435848	0.937386	-7.47685	APOE4KI vs. B6	10-14 months
Slc6a17	0.0288378	8.14803	1.25867	0.212694	0.937386	-6.9937	APOE4KI vs. B6	10-14 months
Enpp2	0.0287298	7.92851	0.593352	0.555024	0.937386	-7.60905	APOE4KI vs. B6	10-14 months
Rhobtb3	0.0284922	6.60875	1.15039	0.254238	0.937386	-7.123	APOE4KI vs. B6	10-14 months
Trappc4	0.0284889	6.23164	1.07142	0.287979	0.937386	-7.21026	APOE4KI vs. B6	10-14 months
Gprc5b	0.0284555	7.14754	0.805454	0.423522	0.937386	-7.45982	APOE4KI vs. B6	10-14 months
Laptm5	0.0275211	6.16618	0.930943	0.355361	0.937386	-7.35065	APOE4KI vs. B6	10-14 months
Pcsk2	0.0274769	7.69438	1.21728	0.227941	0.937386	-7.04444	APOE4KI vs. B6	10-14 months
Impact	0.0272028	8.35742	1.77715	0.0802668	0.937386	-6.22417	APOE4KI vs. B6	10-14 months
Tmem59l	0.0271506	8.34924	1.62842	0.108318	0.937386	-6.46982	APOE4KI vs. B6	10-14 months
Aldh2	0.0265614	6.87157	0.837374	0.40548	0.937386	-7.43351	APOE4KI vs. B6	10-14 months
Tspan6	0.0264663	6.28323	0.977176	0.332139	0.937386	-7.30656	APOE4KI vs. B6	10-14 months
Calm3	0.0264658	9.87664	1.88109	0.0644827	0.937386	-6.04097	APOE4KI vs. B6	10-14 months
Rtn1	0.0264116	9.35945	1.19491	0.236506	0.937386	-7.07119	APOE4KI vs. B6	10-14 months
Nde1	0.0263212	6.27581	0.847196	0.400024	0.937386	-7.42522	APOE4KI vs. B6	10-14 months
Gria3	0.0262159	8.57855	1.40246	0.165581	0.937386	-6.80495	APOE4KI vs. B6	10-14 months
Rreb1	0.0261855	6.10348	0.873395	0.385693	0.937386	-7.40263	APOE4KI vs. B6	10-14 months
Faxc	0.0259784	6.76195	1.40484	0.164874	0.937386	-6.80166	APOE4KI vs. B6	10-14 months
Rasal2	0.025916	6.61074	0.971177	0.335094	0.937386	-7.3124	APOE4KI vs. B6	10-14 months
Zeb2	0.0257069	7.1104	0.781648	0.437286	0.937386	-7.47879	APOE4KI vs. B6	10-14 months
Trrap	0.025629	6.53283	0.890588	0.376466	0.937386	-7.38744	APOE4KI vs. B6	10-14 months
Cops4	0.0256006	7.53932	1.83279	0.0714581	0.937386	-6.12727	APOE4KI vs. B6	10-14 months
Ndufa2	0.0255726	5.60099	0.716289	0.476403	0.937386	-7.52798	APOE4KI vs. B6	10-14 months
Madd	0.0255335	7.26132	0.835573	0.406485	0.937386	-7.43502	APOE4KI vs. B6	10-14 months
Il1rap	0.0253833	6.80107	0.941582	0.349926	0.937386	-7.34069	APOE4KI vs. B6	10-14 months
Coa3	0.0251705	7.50846	1.14957	0.254572	0.937386	-7.12394	APOE4KI vs. B6	10-14 months
Hgsnat	0.0251314	7.03737	1.21279	0.229643	0.937386	-7.04985	APOE4KI vs. B6	10-14 months
Mapk9	0.025035	7.93365	1.27846	0.205677	0.937386	-6.96887	APOE4KI vs. B6	10-14 months
Ddx41	0.0249233	5.81199	0.689068	0.493256	0.937386	-7.54723	APOE4KI vs. B6	10-14 months
Snap25	0.0248264	8.90739	0.879955	0.382156	0.937386	-7.39687	APOE4KI vs. B6	10-14 months
Dnajb4	0.0246534	7.11441	0.945157	0.348112	0.937386	-7.33732	APOE4KI vs. B6	10-14 months
Fryl	0.0246476	6.57157	0.86218	0.391788	0.937386	-7.41238	APOE4KI vs. B6	10-14 months
Pde1a	0.0246337	8.14429	1.02074	0.311197	0.937386	-7.26311	APOE4KI vs. B6	10-14 months
Stip1	0.0244065	6.53281	0.555086	0.580759	0.937386	-7.63121	APOE4KI vs. B6	10-14 months
Napb	0.0243125	8.661	1.94695	0.0559053	0.937386	-5.92007	APOE4KI vs. B6	10-14 months
Ppp3cb	0.0242733	8.23407	1.69352	0.0951898	0.937386	-6.36472	APOE4KI vs. B6	10-14 months
Lyrm9	0.0241421	5.9697	0.842491	0.402632	0.937386	-7.4292	APOE4KI vs. B6	10-14 months
Gjb1	0.0241266	5.31214	0.558591	0.578378	0.937386	-7.62925	APOE4KI vs. B6	10-14 months
Parm1	0.024047	6.55382	0.946564	0.347399	0.937386	-7.33598	APOE4KI vs. B6	10-14 months
Usp31	0.0240447	7.18186	0.95203	0.344642	0.937386	-7.3308	APOE4KI vs. B6	10-14 months
Coq4	0.0237214	5.80364	0.813282	0.419053	0.937386	-7.45346	APOE4KI vs. B6	10-14 months
Gabarapl1	0.023362	8.66175	1.65809	0.102163	0.937386	-6.42238	APOE4KI vs. B6	10-14 months
Necap1	0.0233111	7.85047	1.32249	0.190684	0.937386	-6.91231	APOE4KI vs. B6	10-14 months
Trp53bp2	0.0231928	6.34029	0.755644	0.452618	0.937386	-7.49886	APOE4KI vs. B6	10-14 months
Med14	0.0229634	6.61846	1.0713	0.288032	0.937386	-7.21039	APOE4KI vs. B6	10-14 months
Hsp90aa1	0.0228547	10.1794	1.00297	0.319629	0.937386	-7.28105	APOE4KI vs. B6	10-14 months
Rbfox2	0.0228438	8.11502	0.900816	0.371043	0.937386	-7.37826	APOE4KI vs. B6	10-14 months
Cplx1	0.0228061	7.91303	1.34551	0.183179	0.937386	-6.88201	APOE4KI vs. B6	10-14 months
Chn1	0.0227636	9.52938	1.06392	0.29134	0.937386	-7.21824	APOE4KI vs. B6	10-14 months
Dock3	0.0226929	6.93164	0.757677	0.451409	0.937386	-7.49732	APOE4KI vs. B6	10-14 months
Hp1bp3	0.0226198	8.05069	1.29883	0.198635	0.937386	-6.94293	APOE4KI vs. B6	10-14 months
Gabrg1	0.0225733	4.90628	0.542409	0.589409	0.937386	-7.63823	APOE4KI vs. B6	10-14 months
Tenm2	0.0225679	6.22345	0.591854	0.556021	0.937386	-7.60995	APOE4KI vs. B6	10-14 months
Slc39a1	0.0225062	5.34919	0.545644	0.587196	0.937386	-7.63646	APOE4KI vs. B6	10-14 months
Cntn2	0.0223857	7.22069	1.04106	0.301739	0.937386	-7.24222	APOE4KI vs. B6	10-14 months
Map4k5	0.0223222	6.73014	1.00686	0.317772	0.937386	-7.27716	APOE4KI vs. B6	10-14 months
H2-Ke6	0.0223029	5.14375	0.573481	0.568317	0.937386	-7.62074	APOE4KI vs. B6	10-14 months
Ttyh2	0.0222597	7.26274	0.943675	0.348863	0.937386	-7.33872	APOE4KI vs. B6	10-14 months
Vps33b	0.0222283	5.41274	0.710769	0.479794	0.937386	-7.53195	APOE4KI vs. B6	10-14 months
Aldh9a1	0.021602	6.52943	0.914663	0.363781	0.937386	-7.36568	APOE4KI vs. B6	10-14 months
Reep1	0.0215639	7.80057	1.3386	0.185409	0.937386	-6.89116	APOE4KI vs. B6	10-14 months
Chrm1	0.02155	7.26905	0.640954	0.523827	0.937386	-7.57944	APOE4KI vs. B6	10-14 months
Glod4	0.0215089	6.54007	0.891564	0.375946	0.937386	-7.38657	APOE4KI vs. B6	10-14 months
Cd47	0.0213747	7.75009	1.09733	0.276585	0.937386	-7.18229	APOE4KI vs. B6	10-14 months
Agl	0.0212942	6.72411	0.954345	0.343478	0.937386	-7.32859	APOE4KI vs. B6	10-14 months
Alg2	0.020963	7.11847	0.931259	0.355198	0.937386	-7.35036	APOE4KI vs. B6	10-14 months
Fam129b	0.0209452	6.27037	0.747228	0.457646	0.937386	-7.50522	APOE4KI vs. B6	10-14 months
Farsb	0.0208739	7.14967	1.13421	0.26091	0.937386	-7.14136	APOE4KI vs. B6	10-14 months
Pde1b	0.0208717	6.41437	0.592438	0.555632	0.937386	-7.6096	APOE4KI vs. B6	10-14 months
Prkar1b	0.020863	8.3904	1.12652	0.264126	0.937386	-7.15001	APOE4KI vs. B6	10-14 months
Kif1c	0.0208394	6.78603	0.645569	0.520852	0.937386	-7.57645	APOE4KI vs. B6	10-14 months
Syt13	0.0207868	7.76707	0.834224	0.407239	0.937386	-7.43615	APOE4KI vs. B6	10-14 months
Man2a1	0.0206812	5.98118	0.72947	0.46836	0.937386	-7.5184	APOE4KI vs. B6	10-14 months
Kctd1	0.0206588	6.82353	0.793235	0.430554	0.937386	-7.46962	APOE4KI vs. B6	10-14 months
Myo5a	0.0206243	8.20957	1.33791	0.185631	0.937386	-6.89206	APOE4KI vs. B6	10-14 months
Sema6a	0.0203495	6.55102	0.741164	0.461289	0.937386	-7.50976	APOE4KI vs. B6	10-14 months
Wwc1	0.0202994	5.8731	0.686324	0.494973	0.937386	-7.54913	APOE4KI vs. B6	10-14 months
Ran	0.0202892	7.63682	1.35791	0.179233	0.937386	-6.86549	APOE4KI vs. B6	10-14 months
Unc119	0.0199301	6.13644	0.763441	0.447988	0.937386	-7.49291	APOE4KI vs. B6	10-14 months
Cnn3	0.0199108	7.22579	0.883555	0.380223	0.937386	-7.39369	APOE4KI vs. B6	10-14 months
St6galnac5	0.01979	6.76772	0.682388	0.497441	0.937386	-7.55184	APOE4KI vs. B6	10-14 months
Nedd8	0.0197658	7.94457	1.14563	0.25619	0.937386	-7.12843	APOE4KI vs. B6	10-14 months
Fyn	0.0197382	7.37495	0.963851	0.338726	0.937386	-7.31948	APOE4KI vs. B6	10-14 months
Snx3	0.0197308	7.36145	0.862633	0.391541	0.937386	-7.41199	APOE4KI vs. B6	10-14 months
Cpne2	0.0197187	5.93679	0.707726	0.48167	0.937386	-7.53412	APOE4KI vs. B6	10-14 months
Eno2	0.0196647	9.42438	1.25927	0.21248	0.937386	-6.99296	APOE4KI vs. B6	10-14 months
Dcaf8	0.0194154	7.7192	1.30131	0.197788	0.937386	-6.93974	APOE4KI vs. B6	10-14 months
Acadsb	0.0193954	6.90741	0.954176	0.343563	0.937386	-7.32875	APOE4KI vs. B6	10-14 months
Gabrb3	0.0193823	7.60866	0.972289	0.334545	0.937386	-7.31132	APOE4KI vs. B6	10-14 months
Snx5	0.0193618	6.7863	1.00911	0.316699	0.937386	-7.27489	APOE4KI vs. B6	10-14 months
Rnf141	0.0191992	6.15664	0.759405	0.450381	0.937386	-7.496	APOE4KI vs. B6	10-14 months
Cdkl5	0.0190865	7.94662	1.16109	0.249891	0.937386	-7.11072	APOE4KI vs. B6	10-14 months
Mapt	0.0189545	7.37008	0.653338	0.515865	0.937386	-7.57137	APOE4KI vs. B6	10-14 months
App	0.0189064	9.81006	1.08248	0.283076	0.937386	-7.1984	APOE4KI vs. B6	10-14 months
Wls	0.0188709	6.91116	0.67592	0.501512	0.937386	-7.55626	APOE4KI vs. B6	10-14 months
Qdpr	0.0187228	8.87867	0.878863	0.382744	0.937386	-7.39783	APOE4KI vs. B6	10-14 months
Epha4	0.0185776	6.82215	0.843778	0.401917	0.937386	-7.42812	APOE4KI vs. B6	10-14 months
Atp5a1	0.0184315	9.83685	1.62075	0.109959	0.937386	-6.48196	APOE4KI vs. B6	10-14 months
Samd12	0.018396	7.0638	0.947439	0.346957	0.937386	-7.33516	APOE4KI vs. B6	10-14 months
Myrf	0.0183876	6.80417	0.65794	0.512922	0.937386	-7.56833	APOE4KI vs. B6	10-14 months
Add3	0.0182796	7.72217	1.04895	0.298121	0.937386	-7.234	APOE4KI vs. B6	10-14 months
Cdh22	0.0182574	6.18647	0.719021	0.47473	0.937386	-7.52601	APOE4KI vs. B6	10-14 months
Nudt21	0.018186	6.57067	0.824277	0.412825	0.937386	-7.44443	APOE4KI vs. B6	10-14 months
Fbxo2	0.0179309	6.88229	0.745389	0.458749	0.937386	-7.5066	APOE4KI vs. B6	10-14 months
Usp54	0.0179072	7.13619	0.748196	0.457066	0.937386	-7.50449	APOE4KI vs. B6	10-14 months
Tspan15	0.0178022	6.27373	0.644761	0.521373	0.937386	-7.57698	APOE4KI vs. B6	10-14 months
Mobp	0.0176193	8.75356	0.599754	0.550775	0.937386	-7.6052	APOE4KI vs. B6	10-14 months
Cd63	0.0175914	7.54622	0.817331	0.416753	0.937386	-7.45015	APOE4KI vs. B6	10-14 months
Dnm1	0.0175338	9.60615	1.18759	0.239358	0.937386	-7.07984	APOE4KI vs. B6	10-14 months
Pla2g16	0.01732	6.88835	0.688499	0.493612	0.937386	-7.54762	APOE4KI vs. B6	10-14 months
Mgst3	0.0173125	8.13492	1.12111	0.266406	0.937386	-7.15606	APOE4KI vs. B6	10-14 months
Ncald	0.017119	8.79884	0.920895	0.360542	0.937386	-7.35996	APOE4KI vs. B6	10-14 months
Gnb5	0.0169288	7.18277	0.748809	0.456699	0.937386	-7.50403	APOE4KI vs. B6	10-14 months
Stx6	0.0169019	6.67403	0.730402	0.467794	0.937386	-7.51772	APOE4KI vs. B6	10-14 months
Pak1	0.0168735	8.96004	1.21095	0.230339	0.937386	-7.05205	APOE4KI vs. B6	10-14 months
Gja1	0.0163937	8.2742	0.704705	0.483535	0.937386	-7.53626	APOE4KI vs. B6	10-14 months
Alcam	0.0162951	7.6059	0.73183	0.466928	0.937386	-7.51667	APOE4KI vs. B6	10-14 months
Skp1a	0.0162669	8.56529	1.17167	0.245648	0.937386	-7.09847	APOE4KI vs. B6	10-14 months
Pon2	0.0161699	6.81111	0.769506	0.444407	0.937386	-7.48824	APOE4KI vs. B6	10-14 months
Med29	0.0160297	6.68235	0.734461	0.465334	0.937386	-7.51473	APOE4KI vs. B6	10-14 months
Scoc	0.0159393	8.4191	0.946174	0.347597	0.937386	-7.33635	APOE4KI vs. B6	10-14 months
Mef2c	0.0158861	8.82409	0.645117	0.521143	0.937386	-7.57675	APOE4KI vs. B6	10-14 months
Snap91	0.0157326	8.82862	1.19707	0.235668	0.937386	-7.06862	APOE4KI vs. B6	10-14 months
Psmc1	0.0156706	7.84231	1.08939	0.280041	0.937386	-7.19093	APOE4KI vs. B6	10-14 months
Pi4ka	0.0154445	7.96651	0.813742	0.418792	0.937386	-7.45309	APOE4KI vs. B6	10-14 months
Tmem47	0.0153697	7.36262	0.613189	0.541911	0.937386	-7.59699	APOE4KI vs. B6	10-14 months
Stx1b	0.0152287	8.93793	0.956396	0.342449	0.937386	-7.32663	APOE4KI vs. B6	10-14 months
Ptp4a2	0.0151633	8.0326	0.950493	0.345416	0.937386	-7.33226	APOE4KI vs. B6	10-14 months
Ica1l	0.0150523	6.57046	0.617863	0.538845	0.937386	-7.59409	APOE4KI vs. B6	10-14 months
Rab3c	0.015047	7.6804	0.543114	0.588927	0.937386	-7.63785	APOE4KI vs. B6	10-14 months
Gna12	0.0149435	6.85038	0.678333	0.499991	0.937386	-7.55461	APOE4KI vs. B6	10-14 months
Slain1	0.0148313	6.74432	0.543313	0.588791	0.937386	-7.63774	APOE4KI vs. B6	10-14 months
Gpr158	0.0146899	7.468	0.82279	0.413664	0.937386	-7.44566	APOE4KI vs. B6	10-14 months
Tsnax	0.0146898	7.80376	0.876973	0.383762	0.937386	-7.39949	APOE4KI vs. B6	10-14 months
Abca8b	0.014678	6.09988	0.55211	0.582784	0.937386	-7.63288	APOE4KI vs. B6	10-14 months
Imp3	0.0145936	7.29193	0.825714	0.412015	0.937386	-7.44324	APOE4KI vs. B6	10-14 months
Foxn3	0.0144565	7.09374	0.595279	0.553744	0.937386	-7.6079	APOE4KI vs. B6	10-14 months
Ppp1r2	0.0143929	8.04955	0.780017	0.438239	0.937386	-7.48006	APOE4KI vs. B6	10-14 months
Atp2b2	0.01424	8.98682	0.827238	0.411158	0.937386	-7.44198	APOE4KI vs. B6	10-14 months
Rhoq	0.0137028	6.7063	0.556782	0.579606	0.937386	-7.63026	APOE4KI vs. B6	10-14 months
Sec23ip	0.013647	6.59773	0.695923	0.488982	0.937386	-7.54245	APOE4KI vs. B6	10-14 months
Atp2b1	0.0134735	9.10254	0.923018	0.359444	0.937386	-7.358	APOE4KI vs. B6	10-14 months
Synj1	0.0134578	8.39777	0.851303	0.397756	0.937386	-7.42172	APOE4KI vs. B6	10-14 months
Atcay	0.0134272	7.78509	0.639724	0.524622	0.937386	-7.58024	APOE4KI vs. B6	10-14 months
Spr	0.0133689	6.62477	0.54284	0.589114	0.937386	-7.638	APOE4KI vs. B6	10-14 months
Psen1	0.0133624	6.65642	0.685125	0.495724	0.937386	-7.54995	APOE4KI vs. B6	10-14 months
Scaf8	0.0129337	7.12628	0.813262	0.419065	0.937386	-7.45348	APOE4KI vs. B6	10-14 months
Ybx3	0.0129315	6.43293	0.540906	0.590439	0.937386	-7.63906	APOE4KI vs. B6	10-14 months
Edil3	0.0128214	7.31057	0.624232	0.534681	0.937386	-7.5901	APOE4KI vs. B6	10-14 months
Cox7a2l	0.0127251	8.30632	0.725783	0.470602	0.937386	-7.5211	APOE4KI vs. B6	10-14 months
Psmd8	0.0126851	7.36257	0.673074	0.503309	0.937386	-7.55819	APOE4KI vs. B6	10-14 months
Msh2	0.0126459	6.43343	0.586859	0.55935	0.937386	-7.61292	APOE4KI vs. B6	10-14 months
Mon2	0.0122068	7.24895	0.579186	0.564485	0.937386	-7.61743	APOE4KI vs. B6	10-14 months
Parl	0.0121989	6.87982	0.547622	0.585845	0.937386	-7.63537	APOE4KI vs. B6	10-14 months
Fam49a	0.011923	7.50929	0.544106	0.588248	0.937386	-7.6373	APOE4KI vs. B6	10-14 months
Rgs7	0.0118367	7.6353	0.586293	0.559728	0.937386	-7.61325	APOE4KI vs. B6	10-14 months
Add2	0.0116542	7.72242	0.708305	0.481312	0.937386	-7.5337	APOE4KI vs. B6	10-14 months
Vsnl1	0.0114455	9.56294	0.69446	0.489892	0.937386	-7.54347	APOE4KI vs. B6	10-14 months
Vamp3	0.0114002	6.97738	0.576664	0.566177	0.937386	-7.6189	APOE4KI vs. B6	10-14 months
Rundc3a	0.0110459	8.76346	0.67556	0.501739	0.937386	-7.5565	APOE4KI vs. B6	10-14 months
Atp5h	0.0110139	9.18993	0.822615	0.413763	0.937386	-7.4458	APOE4KI vs. B6	10-14 months
Ywhag	0.0109495	9.77865	0.787605	0.433817	0.937386	-7.47409	APOE4KI vs. B6	10-14 months
Cyfip2	0.0109485	9.5162	0.811573	0.420027	0.937386	-7.45485	APOE4KI vs. B6	10-14 months
Atp6ap2	0.0108637	8.42894	0.760212	0.449902	0.937386	-7.49539	APOE4KI vs. B6	10-14 months
Syngr3	0.0107197	8.42249	0.638624	0.525332	0.937386	-7.58095	APOE4KI vs. B6	10-14 months
Pgbd5	0.0106633	8.04523	0.671492	0.504309	0.937386	-7.55926	APOE4KI vs. B6	10-14 months
Tmbim6	0.0102382	8.80184	0.585358	0.560353	0.937386	-7.6138	APOE4KI vs. B6	10-14 months
Got1	0.00990817	8.9444	0.915869	0.363153	0.937386	-7.36458	APOE4KI vs. B6	10-14 months
Tmem128	0.0097777	6.85264	0.563648	0.574951	0.937386	-7.62638	APOE4KI vs. B6	10-14 months
Inpp4a	0.0095103	7.61127	0.638553	0.525379	0.937386	-7.58099	APOE4KI vs. B6	10-14 months
Nsf	0.00945426	9.43742	0.550127	0.584135	0.937386	-7.63398	APOE4KI vs. B6	10-14 months
Ranbp1	0.00943905	7.50975	0.581281	0.56308	0.937386	-7.6162	APOE4KI vs. B6	10-14 months
Syn2	0.00880449	8.45328	0.554998	0.580819	0.937386	-7.63126	APOE4KI vs. B6	10-14 months
Atp6v0b	0.00800704	8.50332	0.548135	0.585495	0.937386	-7.63508	APOE4KI vs. B6	10-14 months
Cnksr2	-0.0108848	8.70625	-0.63124	0.530118	0.937386	-7.58567	APOE4KI vs. B6	10-14 months
Ktn1	-0.011279	7.46816	-0.740073	0.461946	0.937386	-7.51057	APOE4KI vs. B6	10-14 months
Ybx1	-0.011833	7.89909	-0.708365	0.481275	0.937386	-7.53366	APOE4KI vs. B6	10-14 months
Itgb5	-0.0136797	6.99609	-0.618185	0.538634	0.937386	-7.59389	APOE4KI vs. B6	10-14 months
Acsl5	-0.0139116	6.72141	-0.557716	0.578972	0.937386	-7.62974	APOE4KI vs. B6	10-14 months
St3gal3	-0.0139245	6.82831	-0.560963	0.57677	0.937386	-7.62791	APOE4KI vs. B6	10-14 months
Myo10	-0.0145508	5.97148	-0.576818	0.566074	0.937386	-7.61881	APOE4KI vs. B6	10-14 months
Cldn10	-0.0146809	7.37508	-0.649126	0.518566	0.937386	-7.57413	APOE4KI vs. B6	10-14 months
Ppid	-0.0147836	7.46651	-0.816512	0.417218	0.937386	-7.45082	APOE4KI vs. B6	10-14 months
Appl2	-0.01487	7.643	-0.685736	0.495341	0.937386	-7.54953	APOE4KI vs. B6	10-14 months
Arhgef26	-0.0148886	6.66897	-0.547556	0.58589	0.937386	-7.6354	APOE4KI vs. B6	10-14 months
Mapk6	-0.0157879	7.43176	-0.904957	0.368862	0.937386	-7.37452	APOE4KI vs. B6	10-14 months
Slc2a13	-0.0168109	7.07571	-0.594865	0.554019	0.937386	-7.60815	APOE4KI vs. B6	10-14 months
Diras2	-0.0171074	7.56722	-0.669231	0.505741	0.937386	-7.56079	APOE4KI vs. B6	10-14 months
Sestd1	-0.0171474	7.1108	-0.794616	0.429756	0.937386	-7.46852	APOE4KI vs. B6	10-14 months
Foxo1	-0.0173131	6.1092	-0.600189	0.550487	0.937386	-7.60494	APOE4KI vs. B6	10-14 months
Naga	-0.0173522	6.2129	-0.66021	0.511474	0.937386	-7.56683	APOE4KI vs. B6	10-14 months
Nrxn3	-0.0178972	7.62061	-0.744796	0.459105	0.937386	-7.50704	APOE4KI vs. B6	10-14 months
Efhd1	-0.0179491	6.46947	-0.727404	0.469615	0.937386	-7.51991	APOE4KI vs. B6	10-14 months
Mfn1	-0.0183491	6.21619	-0.676483	0.501157	0.937386	-7.55588	APOE4KI vs. B6	10-14 months
Clic1	-0.0195912	6.01049	-0.582485	0.562274	0.937386	-7.61549	APOE4KI vs. B6	10-14 months
Arhgdib	-0.0199248	5.77673	-0.636128	0.526948	0.937386	-7.58255	APOE4KI vs. B6	10-14 months
Sptlc2	-0.0199605	5.62466	-0.674663	0.502305	0.937386	-7.55711	APOE4KI vs. B6	10-14 months
Itga6	-0.020992	6.3345	-0.719905	0.474189	0.937386	-7.52537	APOE4KI vs. B6	10-14 months
Ahsa1	-0.0210029	8.10098	-0.781087	0.437614	0.937386	-7.47923	APOE4KI vs. B6	10-14 months
Dbndd2	-0.0210161	6.33092	-0.868847	0.388158	0.937386	-7.4066	APOE4KI vs. B6	10-14 months
Yap1	-0.0210535	5.89002	-0.766908	0.445939	0.937386	-7.49025	APOE4KI vs. B6	10-14 months
Rb1	-0.0213235	7.36763	-0.712435	0.478769	0.937386	-7.53075	APOE4KI vs. B6	10-14 months
Camk4	-0.0213446	7.85204	-0.926404	0.357695	0.937386	-7.35487	APOE4KI vs. B6	10-14 months
Pcsk6	-0.0215544	5.93863	-0.608944	0.544704	0.937386	-7.5996	APOE4KI vs. B6	10-14 months
Yes1	-0.0220685	6.35443	-0.854604	0.395939	0.937386	-7.4189	APOE4KI vs. B6	10-14 months
Slc25a20	-0.0222924	5.26069	-0.564485	0.574386	0.937386	-7.62591	APOE4KI vs. B6	10-14 months
Cmtm6	-0.0224742	6.22751	-0.905927	0.368352	0.937386	-7.37364	APOE4KI vs. B6	10-14 months
U2af2	-0.0232258	6.1587	-1.00267	0.319773	0.937386	-7.28136	APOE4KI vs. B6	10-14 months
Lamp2	-0.0237376	7.77199	-1.12136	0.266301	0.937386	-7.15578	APOE4KI vs. B6	10-14 months
Tjp2	-0.0241081	6.53376	-0.857472	0.394364	0.937386	-7.41644	APOE4KI vs. B6	10-14 months
Hsdl2	-0.0245006	6.7696	-1.28554	0.203208	0.937386	-6.9599	APOE4KI vs. B6	10-14 months
Chrm3	-0.0247711	5.17766	-0.546876	0.586354	0.937386	-7.63578	APOE4KI vs. B6	10-14 months
Mapkapk2	-0.0249639	5.42417	-0.797169	0.428283	0.937386	-7.46648	APOE4KI vs. B6	10-14 months
Nmral1	-0.0251592	6.12244	-0.7289	0.468705	0.937386	-7.51882	APOE4KI vs. B6	10-14 months
Slc5a3	-0.0256275	6.8842	-0.584111	0.561186	0.937386	-7.61454	APOE4KI vs. B6	10-14 months
Amer3	-0.0259558	6.38909	-0.94551	0.347933	0.937386	-7.33698	APOE4KI vs. B6	10-14 months
Chordc1	-0.0259768	7.20679	-0.655048	0.51477	0.937386	-7.57024	APOE4KI vs. B6	10-14 months
Lcp1	-0.0268689	5.02304	-0.667829	0.506629	0.937386	-7.56173	APOE4KI vs. B6	10-14 months
Rhoc	-0.0270574	4.63834	-0.580922	0.563321	0.937386	-7.61641	APOE4KI vs. B6	10-14 months
Tgfbr2	-0.0274422	5.34037	-0.674064	0.502683	0.937386	-7.55752	APOE4KI vs. B6	10-14 months
Hspa4	-0.027517	7.85696	-1.16407	0.24869	0.937386	-7.10728	APOE4KI vs. B6	10-14 months
Ibtk	-0.0277777	5.91737	-1.09343	0.278278	0.937386	-7.18654	APOE4KI vs. B6	10-14 months
Ptbp1	-0.0277886	5.51924	-0.64964	0.518235	0.937386	-7.5738	APOE4KI vs. B6	10-14 months
Dag1	-0.0281612	5.90697	-0.719224	0.474605	0.937386	-7.52586	APOE4KI vs. B6	10-14 months
Eri2	-0.0281915	4.90639	-0.637204	0.526251	0.937386	-7.58186	APOE4KI vs. B6	10-14 months
Arpc1b	-0.0282303	5.56461	-0.596566	0.552889	0.937386	-7.60712	APOE4KI vs. B6	10-14 months
Mrps6	-0.0283501	7.19878	-1.12366	0.26533	0.937386	-7.15321	APOE4KI vs. B6	10-14 months
Fkbp4	-0.0285466	5.85451	-0.649982	0.518016	0.937386	-7.57357	APOE4KI vs. B6	10-14 months
Fam213a	-0.0286477	7.79356	-1.24344	0.218215	0.937386	-7.01256	APOE4KI vs. B6	10-14 months
Tmem168	-0.028759	5.46808	-0.790767	0.431983	0.937386	-7.47159	APOE4KI vs. B6	10-14 months
Fermt2	-0.0290249	7.62456	-1.4941	0.140034	0.937386	-6.67465	APOE4KI vs. B6	10-14 months
Heca	-0.0291258	6.41343	-1.0975	0.27651	0.937386	-7.18211	APOE4KI vs. B6	10-14 months
Prelp	-0.0299442	5.61437	-0.656752	0.513681	0.937386	-7.56912	APOE4KI vs. B6	10-14 months
Cd2ap	-0.0300071	5.76	-0.946654	0.347354	0.937386	-7.3359	APOE4KI vs. B6	10-14 months
Aldh6a1	-0.0307853	6.01928	-1.00742	0.317502	0.937386	-7.27659	APOE4KI vs. B6	10-14 months
Zkscan6	-0.0310779	5.20593	-0.815278	0.417918	0.937386	-7.45183	APOE4KI vs. B6	10-14 months
Nfia	-0.0312913	6.53861	-1.06525	0.290739	0.937386	-7.21683	APOE4KI vs. B6	10-14 months
Sclt1	-0.0316396	6.41357	-1.30406	0.196856	0.937386	-6.9362	APOE4KI vs. B6	10-14 months
Cbln1	-0.0319548	7.27198	-0.653813	0.515561	0.937386	-7.57106	APOE4KI vs. B6	10-14 months
Fat1	-0.0327805	5.76981	-0.793453	0.430428	0.937386	-7.46945	APOE4KI vs. B6	10-14 months
Atl3	-0.0329159	6.01188	-1.0848	0.282055	0.937386	-7.1959	APOE4KI vs. B6	10-14 months
S100a11	-0.0334843	5.71118	-0.784456	0.435649	0.937386	-7.47658	APOE4KI vs. B6	10-14 months
Slc2a1	-0.0335302	5.82952	-0.57192	0.569367	0.937386	-7.62164	APOE4KI vs. B6	10-14 months
Pecam1	-0.0340387	5.70926	-0.92343	0.359231	0.937386	-7.35762	APOE4KI vs. B6	10-14 months
Pvalb	-0.034576	8.17856	-1.07117	0.288091	0.937386	-7.21053	APOE4KI vs. B6	10-14 months
Tprn	-0.0348622	5.48519	-0.75686	0.451894	0.937386	-7.49794	APOE4KI vs. B6	10-14 months
Psmc6	-0.0352897	8.40059	-1.45537	0.150425	0.937386	-6.73066	APOE4KI vs. B6	10-14 months
Itgb1	-0.0359344	7.51958	-1.63211	0.107537	0.937386	-6.46396	APOE4KI vs. B6	10-14 months
Gss	-0.0370751	5.91201	-1.33377	0.186978	0.937386	-6.89752	APOE4KI vs. B6	10-14 months
Kctd12	-0.0372169	6.97751	-1.07721	0.285407	0.937386	-7.20407	APOE4KI vs. B6	10-14 months
Arhgap5	-0.038544	8.33673	-1.72202	0.0898658	0.937386	-6.3175	APOE4KI vs. B6	10-14 months
Aldh7a1	-0.0387632	6.50978	-1.66466	0.10084	0.937386	-6.41178	APOE4KI vs. B6	10-14 months
Cpt1a	-0.0387931	5.38009	-1.1654	0.248155	0.937386	-7.10574	APOE4KI vs. B6	10-14 months
Cyba	-0.039077	5.47	-0.931731	0.354956	0.937386	-7.34992	APOE4KI vs. B6	10-14 months
Olfm3	-0.0394768	7.34078	-1.55424	0.125028	0.937386	-6.58496	APOE4KI vs. B6	10-14 months
Urod	-0.0400734	7.16745	-1.81156	0.0747186	0.937386	-6.16457	APOE4KI vs. B6	10-14 months
Cldn5	-0.0423777	6.88565	-0.569146	0.571237	0.937386	-7.62324	APOE4KI vs. B6	10-14 months
Slc38a2	-0.0430642	7.39433	-1.38914	0.169574	0.937386	-6.82323	APOE4KI vs. B6	10-14 months
Bag2	-0.0436001	5.37759	-1.06479	0.290946	0.937386	-7.21731	APOE4KI vs. B6	10-14 months
Eps8	-0.0447885	6.8158	-1.76719	0.0819343	0.937386	-6.24123	APOE4KI vs. B6	10-14 months
Tagln2	-0.0509131	4.53296	-0.936062	0.352739	0.937386	-7.34587	APOE4KI vs. B6	10-14 months
Mtmr10	-0.0513904	5.2676	-1.21867	0.227414	0.937386	-7.04275	APOE4KI vs. B6	10-14 months
Trappc6a	-0.0521824	5.28775	-1.23037	0.223034	0.937386	-7.02856	APOE4KI vs. B6	10-14 months
Idh2	-0.0523319	3.51332	-0.631776	0.52977	0.937386	-7.58533	APOE4KI vs. B6	10-14 months
Foxn2	-0.0526255	5.91368	-1.91494	0.0599439	0.937386	-5.97928	APOE4KI vs. B6	10-14 months
Ezr	-0.0529097	5.19722	-1.25619	0.213587	0.937386	-6.99679	APOE4KI vs. B6	10-14 months
Rras	-0.0540814	4.33985	-1.08022	0.284076	0.937386	-7.20084	APOE4KI vs. B6	10-14 months
Elovl1	-0.0555531	5.53254	-1.0996	0.275602	0.937386	-7.17981	APOE4KI vs. B6	10-14 months
Cdc42ep4	-0.0582411	4.66993	-0.998038	0.321997	0.937386	-7.28598	APOE4KI vs. B6	10-14 months
Pde1c	-0.0600117	5.19439	-1.27115	0.208249	0.937386	-6.97809	APOE4KI vs. B6	10-14 months
St18	-0.0609342	6.83116	-1.55237	0.125475	0.937386	-6.5878	APOE4KI vs. B6	10-14 months
Bcl6	-0.0626066	5.22529	-1.07959	0.284352	0.937386	-7.20151	APOE4KI vs. B6	10-14 months
Adipor2	-0.0628329	6.78767	-1.13376	0.261099	0.937386	-7.14187	APOE4KI vs. B6	10-14 months
Amot	-0.0777774	3.36756	-1.07783	0.28513	0.937386	-7.2034	APOE4KI vs. B6	10-14 months
Myl12a	-0.0802666	3.29293	-0.823836	0.413074	0.937386	-7.44479	APOE4KI vs. B6	10-14 months
Cd74	-0.0802758	4.66535	-0.672747	0.503516	0.937386	-7.55841	APOE4KI vs. B6	10-14 months
Fam107b	-0.085232	6.23778	-1.83369	0.0713215	0.937386	-6.12567	APOE4KI vs. B6	10-14 months
A2m	-0.0879606	5.8816	-1.68989	0.0958861	0.937386	-6.37068	APOE4KI vs. B6	10-14 months
Sla	-0.0957821	4.08225	-1.65377	0.103041	0.937386	-6.42934	APOE4KI vs. B6	10-14 months
Tspo	-0.153091	3.63747	-1.93917	0.0568647	0.937386	-5.93454	APOE4KI vs. B6	10-14 months
Gm20425	-0.254878	2.98163	-1.82722	0.0723007	0.937386	-6.13708	APOE4KI vs. B6	10-14 months
Fn1	0.0343367	5.79781	0.526644	0.60025	0.940694	-7.64674	APOE4KI vs. B6	10-14 months
Podxl	0.0240931	6.21853	0.521489	0.603815	0.940694	-7.64947	APOE4KI vs. B6	10-14 months
Slc8a2	0.0146373	7.74745	0.522624	0.60303	0.940694	-7.64887	APOE4KI vs. B6	10-14 months
Stx4a	0.0113079	7.5735	0.533534	0.595501	0.940694	-7.64305	APOE4KI vs. B6	10-14 months
Cd81	0.0101192	9.04796	0.52711	0.599929	0.940694	-7.64649	APOE4KI vs. B6	10-14 months
Capza2	0.00703133	8.55318	0.52826	0.599135	0.940694	-7.64588	APOE4KI vs. B6	10-14 months
Lats2	-0.0120837	6.48969	-0.521187	0.604024	0.940694	-7.64963	APOE4KI vs. B6	10-14 months
Jmjd6	-0.0254594	5.04248	-0.525855	0.600795	0.940694	-7.64716	APOE4KI vs. B6	10-14 months
Psma5	-0.0700187	2.68446	-0.532772	0.596026	0.940694	-7.64346	APOE4KI vs. B6	10-14 months
Acp2	0.0101532	7.17038	0.518278	0.606041	0.941904	-7.65115	APOE4KI vs. B6	10-14 months
Ptprn	0.0248766	6.63893	0.504696	0.615495	0.943584	-7.65817	APOE4KI vs. B6	10-14 months
Lnx1	0.0247255	4.94386	0.50781	0.613322	0.943584	-7.65657	APOE4KI vs. B6	10-14 months
Stat3	0.0178008	6.09897	0.502188	0.617248	0.943584	-7.65944	APOE4KI vs. B6	10-14 months
Utrn	0.0135478	6.4394	0.514879	0.608401	0.943584	-7.65292	APOE4KI vs. B6	10-14 months
Lifr	0.0124839	6.28222	0.511337	0.610864	0.943584	-7.65476	APOE4KI vs. B6	10-14 months
Pik3r1	0.0120089	6.78515	0.503538	0.616305	0.943584	-7.65876	APOE4KI vs. B6	10-14 months
Sult4a1	0.00643624	9.02953	0.498918	0.619538	0.943584	-7.66109	APOE4KI vs. B6	10-14 months
Hadhb	-0.00898334	7.82424	-0.507117	0.613805	0.943584	-7.65693	APOE4KI vs. B6	10-14 months
Prex2	-0.0140191	6.69302	-0.512245	0.610232	0.943584	-7.65429	APOE4KI vs. B6	10-14 months
Tmcc1	-0.019383	5.58519	-0.500456	0.61846	0.943584	-7.66032	APOE4KI vs. B6	10-14 months
Cacng8	0.0289513	7.36329	0.478596	0.633847	0.950096	-7.67113	APOE4KI vs. B6	10-14 months
Myo1e	0.0226616	4.79915	0.475892	0.635762	0.950096	-7.67243	APOE4KI vs. B6	10-14 months
Pbxip1	0.020917	5.08773	0.455419	0.65034	0.950096	-7.68206	APOE4KI vs. B6	10-14 months
Adhfe1	0.0171978	5.37225	0.46035	0.646816	0.950096	-7.67978	APOE4KI vs. B6	10-14 months
Slco2b1	0.0158392	5.39195	0.454314	0.651131	0.950096	-7.68257	APOE4KI vs. B6	10-14 months
Igfbp5	0.014431	7.16794	0.455901	0.649995	0.950096	-7.68184	APOE4KI vs. B6	10-14 months
Zfp592	0.0137798	5.83621	0.452405	0.652497	0.950096	-7.68345	APOE4KI vs. B6	10-14 months
Syp	0.0135433	8.41617	0.452639	0.65233	0.950096	-7.68334	APOE4KI vs. B6	10-14 months
Decr1	0.0128496	6.07659	0.45231	0.652566	0.950096	-7.68349	APOE4KI vs. B6	10-14 months
Ndrg1	0.0117909	7.50562	0.483502	0.63038	0.950096	-7.66874	APOE4KI vs. B6	10-14 months
Ermn	0.0115532	7.81033	0.460525	0.646691	0.950096	-7.6797	APOE4KI vs. B6	10-14 months
Ift27	0.0107788	5.9808	0.464317	0.643987	0.950096	-7.67793	APOE4KI vs. B6	10-14 months
D430041D05Rik	0.0100352	7.42687	0.465238	0.64333	0.950096	-7.6775	APOE4KI vs. B6	10-14 months
Fmnl2	0.00900941	7.27983	0.454772	0.650803	0.950096	-7.68236	APOE4KI vs. B6	10-14 months
Bex1	0.00889425	8.27881	0.466974	0.642095	0.950096	-7.67668	APOE4KI vs. B6	10-14 months
Cops3	0.00812505	7.67957	0.471261	0.639047	0.950096	-7.67465	APOE4KI vs. B6	10-14 months
Kif3a	0.0080732	7.45119	0.48451	0.629668	0.950096	-7.66825	APOE4KI vs. B6	10-14 months
Casc4	-0.00858709	7.93913	-0.481233	0.631982	0.950096	-7.66985	APOE4KI vs. B6	10-14 months
Dnaja2	-0.0086628	7.24102	-0.46657	0.642383	0.950096	-7.67687	APOE4KI vs. B6	10-14 months
Msi2	-0.0101869	8.48598	-0.478323	0.63404	0.950096	-7.67126	APOE4KI vs. B6	10-14 months
Atg14	-0.0124329	6.30645	-0.483913	0.630089	0.950096	-7.66854	APOE4KI vs. B6	10-14 months
Clstn3	-0.0148831	7.47597	-0.470989	0.63924	0.950096	-7.67478	APOE4KI vs. B6	10-14 months
Gng11	-0.0201997	6.42822	-0.489364	0.626247	0.950096	-7.66586	APOE4KI vs. B6	10-14 months
Fa2h	0.0197654	5.43849	0.447297	0.656162	0.950142	-7.68577	APOE4KI vs. B6	10-14 months
Anln	0.0191508	6.49337	0.446833	0.656495	0.950142	-7.68598	APOE4KI vs. B6	10-14 months
Gna13	-0.0106811	6.46164	-0.445297	0.657598	0.950142	-7.68667	APOE4KI vs. B6	10-14 months
Acaa2	-0.0165441	5.58961	-0.445722	0.657293	0.950142	-7.68648	APOE4KI vs. B6	10-14 months
Snrnp48	0.0193004	5.5201	0.439968	0.661434	0.950264	-7.68905	APOE4KI vs. B6	10-14 months
Rgs7bp	0.0121411	7.56048	0.440202	0.661265	0.950264	-7.68895	APOE4KI vs. B6	10-14 months
Bola3	0.0100675	6.32518	0.440864	0.660788	0.950264	-7.68866	APOE4KI vs. B6	10-14 months
Nucks1	-0.00660213	8.33645	-0.438099	0.662781	0.950403	-7.68988	APOE4KI vs. B6	10-14 months
Slc9a9	0.0150842	6.65213	0.43602	0.66428	0.950759	-7.6908	APOE4KI vs. B6	10-14 months
Gpi1	0.0211241	4.73529	0.4334	0.666173	0.951676	-7.69195	APOE4KI vs. B6	10-14 months
Furin	0.0116621	6.07143	0.430342	0.668384	0.953043	-7.69329	APOE4KI vs. B6	10-14 months
Tmem176a	0.0181858	5.15656	0.411741	0.681897	0.960713	-7.70121	APOE4KI vs. B6	10-14 months
Lrp10	0.0169207	4.80173	0.383482	0.702625	0.960713	-7.71257	APOE4KI vs. B6	10-14 months
Slc44a2	0.0165168	5.62629	0.409649	0.683423	0.960713	-7.70208	APOE4KI vs. B6	10-14 months
Snx29	0.0149297	5.49358	0.413781	0.680409	0.960713	-7.70036	APOE4KI vs. B6	10-14 months
C1qc	0.0147191	6.36196	0.380691	0.704686	0.960713	-7.71365	APOE4KI vs. B6	10-14 months
Dock10	0.0136713	6.13879	0.390766	0.69726	0.960713	-7.70972	APOE4KI vs. B6	10-14 months
Ogfod3	0.013263	5.45889	0.381772	0.703887	0.960713	-7.71323	APOE4KI vs. B6	10-14 months
Uggt2	0.0109591	6.2776	0.417054	0.678026	0.960713	-7.69898	APOE4KI vs. B6	10-14 months
Sirt2	0.0105176	6.8016	0.378358	0.706409	0.960713	-7.71454	APOE4KI vs. B6	10-14 months
Actr3b	0.0103489	6.94101	0.392798	0.695766	0.960713	-7.70891	APOE4KI vs. B6	10-14 months
Igf1r	0.0102866	6.74274	0.392765	0.69579	0.960713	-7.70893	APOE4KI vs. B6	10-14 months
Cmtm5	0.0100837	6.91037	0.39924	0.691037	0.960713	-7.70633	APOE4KI vs. B6	10-14 months
Mea1	0.00946754	7.16687	0.380081	0.705136	0.960713	-7.71388	APOE4KI vs. B6	10-14 months
Cldn11	0.00931619	7.70859	0.382211	0.703563	0.960713	-7.71306	APOE4KI vs. B6	10-14 months
Leprot	0.00889041	6.25267	0.37806	0.70663	0.960713	-7.71466	APOE4KI vs. B6	10-14 months
Snx4	0.00822714	6.70689	0.388886	0.698643	0.960713	-7.71046	APOE4KI vs. B6	10-14 months
Picalm	0.00686002	7.79087	0.383559	0.702569	0.960713	-7.71254	APOE4KI vs. B6	10-14 months
Gnai2	0.00661787	8.58036	0.404859	0.686923	0.960713	-7.70405	APOE4KI vs. B6	10-14 months
Dido1	-0.00647679	7.30711	-0.383986	0.702254	0.960713	-7.71237	APOE4KI vs. B6	10-14 months
Nfib	-0.0068161	7.35579	-0.38657	0.700349	0.960713	-7.71137	APOE4KI vs. B6	10-14 months
Csrnp3	-0.00723803	6.98875	-0.40805	0.68459	0.960713	-7.70274	APOE4KI vs. B6	10-14 months
Ppp4r2	-0.00770128	7.52172	-0.37937	0.705662	0.960713	-7.71416	APOE4KI vs. B6	10-14 months
Trpc1	-0.00887041	7.41394	-0.385213	0.701349	0.960713	-7.7119	APOE4KI vs. B6	10-14 months
Wscd2	-0.012238	6.40085	-0.388501	0.698927	0.960713	-7.71061	APOE4KI vs. B6	10-14 months
Vgf	-0.0240868	6.31608	-0.394947	0.694187	0.960713	-7.70806	APOE4KI vs. B6	10-14 months
Cyp27a1	-0.0277092	4.27275	-0.386557	0.700359	0.960713	-7.71137	APOE4KI vs. B6	10-14 months
Lgr5	0.0414012	4.56997	0.374319	0.709397	0.96165	-7.71608	APOE4KI vs. B6	10-14 months
Actr6	0.00973561	6.54198	0.372923	0.71043	0.96165	-7.71661	APOE4KI vs. B6	10-14 months
Kcnip4	0.00881388	7.80375	0.371999	0.711115	0.96165	-7.71696	APOE4KI vs. B6	10-14 months
Nfe2l2	0.0289132	4.11592	0.359892	0.720106	0.965652	-7.72144	APOE4KI vs. B6	10-14 months
Anapc11	0.0254384	3.83942	0.35124	0.726555	0.965652	-7.72455	APOE4KI vs. B6	10-14 months
Cuedc1	0.0191023	4.50989	0.341175	0.734083	0.965652	-7.72808	APOE4KI vs. B6	10-14 months
Zfp768	0.0189958	3.99379	0.30399	0.762116	0.965652	-7.74022	APOE4KI vs. B6	10-14 months
Smg9	0.0178427	4.65493	0.335669	0.738211	0.965652	-7.72996	APOE4KI vs. B6	10-14 months
Hspa2	0.0142567	5.98233	0.354156	0.724379	0.965652	-7.72351	APOE4KI vs. B6	10-14 months
Ppox	0.0120037	5.86881	0.350689	0.726967	0.965652	-7.72475	APOE4KI vs. B6	10-14 months
2900026A02Rik	0.0118518	5.6677	0.286879	0.775126	0.965652	-7.74534	APOE4KI vs. B6	10-14 months
Pfkfb3	0.0111783	6.32465	0.302349	0.76336	0.965652	-7.74072	APOE4KI vs. B6	10-14 months
Snap29	0.0107826	5.84052	0.327967	0.744001	0.965652	-7.73255	APOE4KI vs. B6	10-14 months
Mcl1	0.00984497	6.74938	0.315788	0.753185	0.965652	-7.73652	APOE4KI vs. B6	10-14 months
Snap47	0.00962352	7.29856	0.295155	0.768825	0.965652	-7.7429	APOE4KI vs. B6	10-14 months
Fubp3	0.00959062	5.8296	0.293084	0.770401	0.965652	-7.74352	APOE4KI vs. B6	10-14 months
Lims1	0.00950861	6.21285	0.339651	0.735225	0.965652	-7.7286	APOE4KI vs. B6	10-14 months
Pogk	0.00933565	5.81315	0.327084	0.744665	0.965652	-7.73284	APOE4KI vs. B6	10-14 months
Adpgk	0.0092112	5.53397	0.303586	0.762422	0.965652	-7.74034	APOE4KI vs. B6	10-14 months
Nufip2	0.00878077	6.94344	0.350099	0.727407	0.965652	-7.72496	APOE4KI vs. B6	10-14 months
Bmpr1b	0.00820841	6.1046	0.284244	0.777136	0.965652	-7.7461	APOE4KI vs. B6	10-14 months
Sez6l2	0.00812895	7.83196	0.318781	0.750924	0.965652	-7.73556	APOE4KI vs. B6	10-14 months
Evi2a	0.00802854	7.23104	0.323082	0.74768	0.965652	-7.73416	APOE4KI vs. B6	10-14 months
Rgs4	0.0075411	8.84762	0.29931	0.765667	0.965652	-7.74165	APOE4KI vs. B6	10-14 months
Stau2	0.00669842	6.97447	0.325278	0.746025	0.965652	-7.73344	APOE4KI vs. B6	10-14 months
Fam193a	0.00653248	6.27542	0.288324	0.774025	0.965652	-7.74492	APOE4KI vs. B6	10-14 months
Znhit3	0.00647441	6.94835	0.281409	0.779299	0.965652	-7.74691	APOE4KI vs. B6	10-14 months
Uros	0.00641669	6.26687	0.33061	0.742012	0.965652	-7.73167	APOE4KI vs. B6	10-14 months
Mboat2	0.00609333	7.05114	0.28434	0.777062	0.965652	-7.74607	APOE4KI vs. B6	10-14 months
Trappc2l	0.00600812	7.70013	0.340686	0.734449	0.965652	-7.72825	APOE4KI vs. B6	10-14 months
2410015M20Rik	0.00596248	7.31972	0.287536	0.774625	0.965652	-7.74515	APOE4KI vs. B6	10-14 months
Otud4	0.00588395	7.31302	0.317405	0.751963	0.965652	-7.736	APOE4KI vs. B6	10-14 months
Vapb	0.00587832	7.83469	0.325177	0.746101	0.965652	-7.73347	APOE4KI vs. B6	10-14 months
Herpud2	0.00550591	7.37884	0.299104	0.765824	0.965652	-7.74171	APOE4KI vs. B6	10-14 months
Sri	0.00540351	7.42771	0.314081	0.754474	0.965652	-7.73706	APOE4KI vs. B6	10-14 months
Glud1	0.00520849	8.7248	0.330299	0.742246	0.965652	-7.73177	APOE4KI vs. B6	10-14 months
Dnajb6	0.00435641	7.99262	0.281221	0.779442	0.965652	-7.74697	APOE4KI vs. B6	10-14 months
Wac	-0.00528178	7.8253	-0.280379	0.780085	0.965652	-7.7472	APOE4KI vs. B6	10-14 months
Sorl1	-0.00743437	8.45706	-0.341129	0.734117	0.965652	-7.72809	APOE4KI vs. B6	10-14 months
Stxbp5l	-0.00747419	6.57792	-0.360359	0.719758	0.965652	-7.72127	APOE4KI vs. B6	10-14 months
Gabrd	-0.00755827	6.96738	-0.281917	0.778911	0.965652	-7.74677	APOE4KI vs. B6	10-14 months
Acot7	-0.00805872	8.32208	-0.338947	0.735753	0.965652	-7.72885	APOE4KI vs. B6	10-14 months
Hltf	-0.00898904	6.38149	-0.357579	0.721828	0.965652	-7.72228	APOE4KI vs. B6	10-14 months
Mlc1	-0.00903513	6.71574	-0.29479	0.769102	0.965652	-7.74301	APOE4KI vs. B6	10-14 months
Cdh20	-0.00927225	5.64082	-0.297754	0.766849	0.965652	-7.74212	APOE4KI vs. B6	10-14 months
Gtf2h3	-0.0101901	5.66988	-0.338707	0.735933	0.965652	-7.72893	APOE4KI vs. B6	10-14 months
C1qb	-0.0119738	6.91091	-0.279211	0.780978	0.965652	-7.74754	APOE4KI vs. B6	10-14 months
Vamp8	-0.0125452	5.3215	-0.284525	0.776921	0.965652	-7.74602	APOE4KI vs. B6	10-14 months
Hip1	-0.0127718	5.90702	-0.304515	0.761718	0.965652	-7.74006	APOE4KI vs. B6	10-14 months
Snx22	-0.0140699	5.09154	-0.355359	0.723482	0.965652	-7.72308	APOE4KI vs. B6	10-14 months
Tnfrsf1a	-0.0154987	4.91017	-0.351882	0.726076	0.965652	-7.72432	APOE4KI vs. B6	10-14 months
Nptx2	-0.0209724	5.49977	-0.318877	0.750852	0.965652	-7.73553	APOE4KI vs. B6	10-14 months
Sumf2	-0.0224206	3.85197	-0.28275	0.778275	0.965652	-7.74653	APOE4KI vs. B6	10-14 months
Cox6c	-0.0326408	3.25613	-0.278638	0.781415	0.965652	-7.7477	APOE4KI vs. B6	10-14 months
Ceacam1	-0.035607	3.66925	-0.364698	0.716532	0.965652	-7.71968	APOE4KI vs. B6	10-14 months
Trem1	-0.0469423	2.40366	-0.31894	0.750805	0.965652	-7.73551	APOE4KI vs. B6	10-14 months
Ugt8a	0.0114533	6.92743	0.275236	0.784016	0.966205	-7.74865	APOE4KI vs. B6	10-14 months
Efemp2	0.0111068	5.4358	0.274727	0.784406	0.966205	-7.74879	APOE4KI vs. B6	10-14 months
Per1	0.0204906	6.38228	0.224068	0.823414	0.967662	-7.76159	APOE4KI vs. B6	10-14 months
Evc	0.0165987	4.219	0.251476	0.802247	0.967662	-7.75499	APOE4KI vs. B6	10-14 months
Bcl2	0.011401	4.93087	0.220925	0.82585	0.967662	-7.7623	APOE4KI vs. B6	10-14 months
Tnfaip8	0.0110402	5.40954	0.264867	0.791958	0.967662	-7.75149	APOE4KI vs. B6	10-14 months
Pcyox1l	0.0109706	5.18427	0.237898	0.812716	0.967662	-7.75835	APOE4KI vs. B6	10-14 months
Pttg1ip	0.0106356	5.41379	0.260088	0.795626	0.967662	-7.75276	APOE4KI vs. B6	10-14 months
Pcbp4	0.00813094	5.9934	0.234047	0.815691	0.967662	-7.75927	APOE4KI vs. B6	10-14 months
Elovl7	0.00762608	6.28423	0.243912	0.808075	0.967662	-7.75689	APOE4KI vs. B6	10-14 months
Tppp3	0.00744025	7.10526	0.233069	0.816447	0.967662	-7.75951	APOE4KI vs. B6	10-14 months
Cntnap1	0.00668393	7.09584	0.231315	0.817803	0.967662	-7.75992	APOE4KI vs. B6	10-14 months
Rab31	0.00620604	7.15682	0.255315	0.799294	0.967662	-7.754	APOE4KI vs. B6	10-14 months
Hecw1	0.00605391	6.73908	0.229332	0.819338	0.967662	-7.76038	APOE4KI vs. B6	10-14 months
Prkcb	0.00581172	8.63409	0.241002	0.81032	0.967662	-7.7576	APOE4KI vs. B6	10-14 months
Nmnat2	0.00552828	7.55476	0.222271	0.824807	0.967662	-7.762	APOE4KI vs. B6	10-14 months
St8sia3	0.00533927	6.85627	0.244998	0.807237	0.967662	-7.75662	APOE4KI vs. B6	10-14 months
Scarb2	0.00488436	6.77509	0.229029	0.819572	0.967662	-7.76045	APOE4KI vs. B6	10-14 months
Mtf2	0.00486921	7.46413	0.251726	0.802054	0.967662	-7.75492	APOE4KI vs. B6	10-14 months
Tmem246	0.00482925	7.00483	0.224963	0.822721	0.967662	-7.76139	APOE4KI vs. B6	10-14 months
Tmed10	0.00478191	6.9742	0.223381	0.823946	0.967662	-7.76175	APOE4KI vs. B6	10-14 months
Reps1	0.0046294	6.86718	0.231412	0.817728	0.967662	-7.7599	APOE4KI vs. B6	10-14 months
Rdx	0.00454758	7.6232	0.24403	0.807984	0.967662	-7.75686	APOE4KI vs. B6	10-14 months
Amph	0.00418776	7.86615	0.235017	0.814942	0.967662	-7.75904	APOE4KI vs. B6	10-14 months
Atp6v1f	0.00366324	8.25951	0.253575	0.800631	0.967662	-7.75445	APOE4KI vs. B6	10-14 months
Atp6v1c1	-0.0030331	8.6264	-0.227756	0.820558	0.967662	-7.76075	APOE4KI vs. B6	10-14 months
Pcdh9	-0.00377977	8.33683	-0.240459	0.810738	0.967662	-7.75773	APOE4KI vs. B6	10-14 months
Stmn2	-0.00480041	8.82109	-0.269804	0.788174	0.967662	-7.75015	APOE4KI vs. B6	10-14 months
[truncated: 117 more rows]

## Sheet: 2-5months_APOE4Trem2R47H_vs_B6
GeneSymbol	logFC	AveExpr	t	P.Value	adj.P.Val	B	Comparsion	Age
[truncated: 760 more rows]

## Sheet: 6-9months_APOE4TREM2R47H_vs_B6
GeneSymbol	logFC	AveExpr	t	P.Value	adj.P.Val	B	Comparsion	Age
[truncated: 760 more rows]

[truncated: 1 more sheets: 10-14months_APOE4TREM2R47H_vsB6]
