# Supplementary material for: A novel systems biology approach to evaluate mouse models of late-onset Alzheimer’s disease
Source: Mol Neurodegener. 2020 Nov 10;15:67. doi: 10.1186/s13024-020-00412-5 (PMC7656729; doi:10.1186/s13024-020-00412-5)
Supplement: Supplementary file 1 — Additional file 1. [file 13024_2020_412_MOESM1_ESM.zip › Supplemental_Table_7_Trem2R47H_to_APOE4_comparison.xls]

## Sheet: Overview
Overview
This document contains the results of the differential expression analysis for the Trem2*R47H and APOE4 KI mouse models. 760 key NanoString probes from the Mouse AD panel were used to identify differentially expressed probe sets across strains using a linear mixed model with an FDR adjusted p-value cutoff of 0.05. The 10 houskeeping control probes used for additional quality control steps were ex…
LOAD mouse model	Comparison with Strain	Timepoint
Trem2*R47H	APOE4 KI	2-5 months
Trem2*R47H	APOE4 KI	6-9 months
Trem2*R47H	APOE4 KI	10-14 months

## Sheet: Trem2R47H_vs_APOE4_2-5months
logFC	AveExpr	t	P.Value	adj.P.Val	B		Age
Apoe	3.57958	7.10747	101.394	8.33e-73	6.37e-70	154.842	2-5 months
Cntn4	-0.177256	7.25642	-3.41329	0.00111399	0.284067	-2.8576	2-5 months
Rbm45	-0.0682147	6.40871	-3.19012	0.00219727	0.382315	-3.49708	2-5 months
Prex1	0.115097	4.85695	3.14684	0.00249879	0.382315	-3.61748	2-5 months
Tmem125	0.133197	5.07951	2.98804	0.00396918	0.50607	-4.04878	2-5 months
Ctss	-0.0679751	7.05518	-2.92823	0.00470722	0.514432	-4.20689	2-5 months
Tyrobp	-0.0780491	6.14457	-2.78632	0.00699465	0.62725	-4.57208	2-5 months
Eps8	-0.0610475	6.82476	-2.76679	0.00737941	0.62725	-4.62123	2-5 months
Jmjd6	-0.113054	5.05173	-2.71804	0.00842602	0.64459	-4.74271	2-5 months
Dhrs11	-0.104014	4.96203	-2.63727	0.0104631	0.66058	-4.94023	2-5 months
C1qa	-0.0855577	6.11804	-2.62176	0.0109021	0.66058	-4.97761	2-5 months
Rras	0.130939	4.37327	2.60472	0.0114039	0.66058	-5.01848	2-5 months
Fcer1g	-0.104472	4.79133	-2.56893	0.0125262	0.66058	-5.10358	2-5 months
Gja1	-0.0503089	8.28091	-2.55588	0.0129599	0.66058	-5.13439	2-5 months
Mfsd8	-0.0991584	4.95854	-2.53123	0.0138161	0.66058	-5.1922	2-5 months
Gtpbp4	-0.0716747	5.48054	-2.48362	0.0156161	0.689314	-5.30259	2-5 months
Lats2	-0.0604696	6.49872	-2.46157	0.0165191	0.689314	-5.35313	2-5 months
Gnai2	-0.0352184	8.59765	-2.44748	0.0171202	0.689314	-5.38521	2-5 months
Msn	-0.0854134	5.2541	-2.3888	0.0198414	0.7217	-5.51724	2-5 months
Cyba	-0.0765416	5.46335	-2.36568	0.0210155	0.7217	-5.56852	2-5 months
Rnf13	-0.0429968	8.4639	-2.36506	0.0210478	0.7217	-5.56989	2-5 months
Sec23ip	-0.0407852	6.62033	-2.34807	0.021951	0.7217	-5.6073	2-5 months
Amer2	-0.0432185	7.54816	-2.33549	0.0226416	0.7217	-5.63484	2-5 months
Klk6	0.151496	3.65386	2.30748	0.0242498	0.742044	-5.69575	2-5 months
Gabrd	-0.045702	6.99258	-2.26501	0.0268816	0.790938	-5.78691	2-5 months
Tspan15	-0.0584767	6.29953	-2.23016	0.0292256	0.828059	-5.8606	2-5 months
Dnajb6	-0.0277059	8.00852	-2.20383	0.0311148	0.8501	-5.91565	2-5 months
Ctnna1	0.0539224	5.91437	2.17143	0.0335857	0.875237	-5.9826	2-5 months
Kctd1	-0.0494548	6.84735	-2.16217	0.034323	0.875237	-6.00159	2-5 months
Rb1	-0.0588561	7.37977	-2.1439	0.0358185	0.883908	-6.03882	2-5 months
Ogfod3	0.0543475	5.49053	2.09871	0.0397651	0.917363	-6.12976	2-5 months
Gna12	-0.0459409	6.88751	-2.05596	0.0438412	0.917363	-6.21424	2-5 months
Cggbp1	-0.0412284	7.1561	-2.04466	0.0449771	0.917363	-6.23631	2-5 months
Nhsl1	-0.049245	5.91649	-2.02054	0.0474864	0.917363	-6.28306	2-5 months
Itgb1	-0.0478178	7.53756	-1.99104	0.0507185	0.917363	-6.33958	2-5 months
Atp5j2	-0.0643353	5.80292	-1.98995	0.0508424	0.917363	-6.34167	2-5 months
Cyp27a1	0.118408	4.32788	1.96398	0.0538485	0.917363	-6.39079	2-5 months
Evi2a	-0.0418408	7.25324	-1.92377	0.0588023	0.917363	-6.46573	2-5 months
Imp3	-0.0351139	7.30592	-1.91952	0.0593472	0.917363	-6.47356	2-5 months
Cops4	-0.0257997	7.56845	-1.91903	0.0594107	0.917363	-6.47446	2-5 months
Fam129b	-0.0460873	6.29091	-1.91201	0.0603214	0.917363	-6.48737	2-5 months
Chordc1	-0.0775304	7.21321	-1.90253	0.0615708	0.917363	-6.50474	2-5 months
Rasal2	0.0436429	6.6577	1.90229	0.0616032	0.917363	-6.50518	2-5 months
Inppl1	0.0428599	6.15008	1.89567	0.0624885	0.917363	-6.51726	2-5 months
Alg2	0.0376873	7.16024	1.89323	0.0628175	0.917363	-6.5217	2-5 months
Psma4	-0.025457	7.36937	-1.87551	0.0652532	0.917363	-6.55382	2-5 months
Mob1a	-0.0500387	5.85346	-1.86983	0.06605	0.917363	-6.56405	2-5 months
Pla2g16	-0.0403169	6.90323	-1.86571	0.0666344	0.917363	-6.57148	2-5 months
Pfkfb3	-0.0685433	6.35098	-1.85976	0.0674835	0.917363	-6.58214	2-5 months
Psmd8	-0.0301702	7.38351	-1.84723	0.0693039	0.917363	-6.60451	2-5 months
Wwtr1	-0.061049	5.5354	-1.83992	0.0703854	0.917363	-6.61751	2-5 months
Arhgdib	0.0452115	5.78636	1.82483	0.0726609	0.917363	-6.64418	2-5 months
Wac	-0.0279731	7.84706	-1.81958	0.0734683	0.917363	-6.65342	2-5 months
Gng11	-0.0638602	6.44243	-1.81389	0.0743503	0.917363	-6.6634	2-5 months
Atp1a3	0.0233742	10.5794	1.81133	0.074749	0.917363	-6.66787	2-5 months
Snx4	-0.0346296	6.73949	-1.80472	0.0757903	0.917363	-6.67942	2-5 months
Prickle1	-0.0514236	6.9377	-1.79432	0.0774522	0.917363	-6.69751	2-5 months
Fermt2	-0.0386013	7.64281	-1.7867	0.0786885	0.917363	-6.71069	2-5 months
Lamb2	0.0577633	5.27954	1.76377	0.0825091	0.917363	-6.75007	2-5 months
Fam213a	-0.0296435	7.79982	-1.75968	0.0832066	0.917363	-6.75705	2-5 months
Rdx	-0.0272413	7.64633	-1.75246	0.084451	0.917363	-6.76934	2-5 months
Man2a1	0.0432043	6.00071	1.7514	0.0846348	0.917363	-6.77114	2-5 months
Cldn10	-0.0390824	7.38416	-1.74796	0.085233	0.917363	-6.77697	2-5 months
Acadsb	-0.0315881	6.93044	-1.74247	0.0861961	0.917363	-6.78625	2-5 months
Ntrk2	-0.0297174	8.92223	-1.74199	0.0862798	0.917363	-6.78705	2-5 months
Cmtm6	-0.0447178	6.23205	-1.72777	0.0888188	0.917363	-6.81098	2-5 months
Nufip2	-0.0396847	6.96975	-1.72281	0.0897181	0.917363	-6.81928	2-5 months
Zbtb33	-0.0620129	5.4767	-1.7148	0.0911876	0.917363	-6.83265	2-5 months
Mrps7	-0.0461422	5.73481	-1.70129	0.0937079	0.917363	-6.85504	2-5 months
Rell1	-0.0530374	5.54794	-1.6905	0.0957643	0.917363	-6.87283	2-5 months
Gnb5	-0.0318282	7.21705	-1.68588	0.0966555	0.917363	-6.88041	2-5 months
Qk	-0.0325317	9.35241	-1.6704	0.0996907	0.917363	-6.90567	2-5 months
Ndufa5	-0.0727098	4.74308	-1.66005	0.101762	0.917363	-6.92243	2-5 months
Tmem165	-0.0327649	6.39454	-1.65037	0.103733	0.917363	-6.93804	2-5 months
Gphn	-0.027881	7.153	-1.64573	0.104688	0.917363	-6.94548	2-5 months
Aldh6a1	-0.0442359	6.03894	-1.64241	0.105376	0.917363	-6.9508	2-5 months
Tcirg1	-0.0710301	4.52503	-1.62887	0.108219	0.917363	-6.97237	2-5 months
Bmpr1b	-0.0456632	6.10805	-1.62378	0.109305	0.917363	-6.98045	2-5 months
Appl2	-0.0342421	7.66364	-1.62234	0.109612	0.917363	-6.98272	2-5 months
Hltf	-0.0365381	6.39798	-1.62177	0.109735	0.917363	-6.98363	2-5 months
Igf1r	0.0408722	6.78297	1.61513	0.111168	0.917363	-6.99411	2-5 months
Cmtm5	-0.0291233	6.93841	-1.60921	0.112457	0.917363	-7.00341	2-5 months
Ppp4r2	-0.0301531	7.53924	-1.59838	0.114849	0.917363	-7.02036	2-5 months
Endod1	0.0538788	6.21443	1.59464	0.115686	0.917363	-7.0262	2-5 months
Gramd3	-0.0529079	5.62869	-1.58932	0.116881	0.917363	-7.03446	2-5 months
Ezr	0.0577072	5.21732	1.58276	0.118372	0.917363	-7.04463	2-5 months
Psen1	-0.0295788	6.68636	-1.58265	0.118396	0.917363	-7.0448	2-5 months
Thap1	-0.0547561	5.66687	-1.57984	0.11904	0.917363	-7.04915	2-5 months
Vapb	-0.0266251	7.86361	-1.57807	0.119445	0.917363	-7.05187	2-5 months
Sppl2b	-0.0462895	5.87933	-1.57588	0.11995	0.917363	-7.05525	2-5 months
Tmcc1	-0.053977	5.62132	-1.56658	0.12211	0.917363	-7.06953	2-5 months
Amot	0.106443	3.44452	1.56446	0.122606	0.917363	-7.07277	2-5 months
Sorbs1	-0.0338	7.45805	-1.56165	0.123268	0.917363	-7.07707	2-5 months
Fn1	0.0738991	5.83364	1.55859	0.123991	0.917363	-7.08174	2-5 months
Bok	-0.0478196	5.61704	-1.54353	0.127599	0.917363	-7.1046	2-5 months
St18	-0.0532969	6.84041	-1.53498	0.129683	0.917363	-7.11747	2-5 months
Bag2	-0.0570342	5.38435	-1.53373	0.12999	0.917363	-7.11935	2-5 months
Nudt9	0.032908	6.49121	1.53364	0.130013	0.917363	-7.11949	2-5 months
Serpinb1a	-0.0583165	5.99853	-1.51694	0.134172	0.917363	-7.14444	2-5 months
Ptp4a2	-0.0217439	8.05012	-1.50193	0.137999	0.917363	-7.16664	2-5 months
Pcsk6	-0.0421234	5.96487	-1.49954	0.138615	0.917363	-7.17016	2-5 months
Pcyox1l	0.0538838	5.22338	1.49875	0.138819	0.917363	-7.17132	2-5 months
Hspa4	-0.0355295	7.87329	-1.49696	0.139285	0.917363	-7.17395	2-5 months
Efhd1	-0.0336444	6.49098	-1.49512	0.139764	0.917363	-7.17666	2-5 months
Arhgap5	-0.0283226	8.35419	-1.48506	0.142403	0.917363	-7.19136	2-5 months
Tmem128	-0.027274	6.87585	-1.48482	0.142466	0.917363	-7.19171	2-5 months
Lims1	-0.0401262	6.23057	-1.48199	0.143216	0.917363	-7.19583	2-5 months
Tagln2	-0.0705687	4.54293	-1.48143	0.143366	0.917363	-7.19665	2-5 months
Cnn3	-0.0221852	7.24775	-1.4772	0.144492	0.917363	-7.20279	2-5 months
Calm3	-0.019394	9.90493	-1.4762	0.14476	0.917363	-7.20424	2-5 months
Psmc6	-0.0389698	8.41398	-1.47574	0.144881	0.917363	-7.20489	2-5 months
Sat1	-0.0871564	3.82479	-1.46305	0.148313	0.917363	-7.22321	2-5 months
Rundc3a	-0.0218544	8.79071	-1.46252	0.148459	0.917363	-7.22398	2-5 months
Reep1	0.0191592	7.83547	1.45796	0.149706	0.917363	-7.23051	2-5 months
Scoc	-0.0240821	8.4428	-1.43754	0.155402	0.917363	-7.25957	2-5 months
Tshz1	0.0981094	4.88561	1.43715	0.155512	0.917363	-7.26012	2-5 months
Lnx1	0.0600089	4.9872	1.43515	0.156081	0.917363	-7.26295	2-5 months
Med29	-0.0281154	6.70288	-1.43488	0.156155	0.917363	-7.26332	2-5 months
Slc2a1	0.0635972	5.85491	1.42355	0.1594	0.917363	-7.27926	2-5 months
Cd81	-0.0229445	9.074	-1.42301	0.159556	0.917363	-7.28001	2-5 months
Vps33b	0.0436314	5.44515	1.41812	0.160973	0.917363	-7.28685	2-5 months
Myo1e	0.0598047	4.8315	1.41407	0.162155	0.917363	-7.2925	2-5 months
Col9a3	0.0521134	5.64252	1.41242	0.162637	0.917363	-7.29479	2-5 months
Sft2d2	-0.0417778	5.64677	-1.40869	0.163734	0.917363	-7.29998	2-5 months
Hsdl2	-0.0262949	6.79058	-1.40775	0.16401	0.917363	-7.30127	2-5 months
Cflar	-0.0365578	6.1637	-1.3895	0.169463	0.917363	-7.32642	2-5 months
Itgb5	-0.0283364	6.99452	-1.38751	0.170065	0.917363	-7.32914	2-5 months
Syt13	-0.0341697	7.79248	-1.38587	0.170564	0.917363	-7.33138	2-5 months
Trim59	-0.044112	6.71706	-1.38573	0.170604	0.917363	-7.33156	2-5 months
Cd2ap	0.0426138	5.80852	1.37809	0.17294	0.917363	-7.34197	2-5 months
Atg4c	-0.0238164	7.4013	-1.37383	0.174253	0.917363	-7.34775	2-5 months
Prr5l	-0.0579239	4.79136	-1.37103	0.175121	0.917363	-7.35155	2-5 months
Skp1a	-0.0185488	8.5846	-1.36983	0.175492	0.917363	-7.35316	2-5 months
Tm4sf1	-0.047857	5.61759	-1.36426	0.177229	0.917363	-7.36067	2-5 months
Rab31	0.0276912	7.18498	1.34846	0.182231	0.917363	-7.38182	2-5 months
C1qb	-0.0359615	6.87146	-1.34845	0.182232	0.917363	-7.38183	2-5 months
Dnaja2	-0.0231957	7.25979	-1.34804	0.182365	0.917363	-7.38238	2-5 months
Soat1	-0.0412596	5.55548	-1.3468	0.182763	0.917363	-7.38403	2-5 months
Esam	0.0378322	5.78204	1.34582	0.183077	0.917363	-7.38534	2-5 months
Arhgef26	-0.0285472	6.69543	-1.34448	0.183506	0.917363	-7.38711	2-5 months
Itgb8	0.0318765	6.33115	1.34439	0.183536	0.917363	-7.38724	2-5 months
Ttyh2	-0.0306166	7.30078	-1.33398	0.186905	0.917363	-7.401	2-5 months
Foxo1	-0.0312269	6.12977	-1.3262	0.189455	0.917363	-7.41122	2-5 months
Glod4	-0.0270098	6.56541	-1.32441	0.190046	0.917363	-7.41357	2-5 months
Rhou	0.0420509	6.8878	1.32377	0.190254	0.917363	-7.41439	2-5 months
Lamp2	-0.0216203	7.78962	-1.31871	0.191933	0.917363	-7.42101	2-5 months
Map4k5	-0.0258309	6.7592	-1.31817	0.192113	0.917363	-7.42171	2-5 months
Farsb	-0.0226012	7.17983	-1.31743	0.192359	0.917363	-7.42267	2-5 months
Hnrnpf	-0.0236507	7.14679	-1.31218	0.194114	0.917363	-7.4295	2-5 months
Pycrl	-0.0366299	6.05782	-1.31019	0.194783	0.917363	-7.43208	2-5 months
Mef2c	0.0301908	8.85559	1.30324	0.197128	0.917363	-7.44105	2-5 months
Bbx	0.028765	5.96791	1.30175	0.197637	0.917363	-7.44298	2-5 months
Gpr62	0.0396271	5.47659	1.30131	0.197785	0.917363	-7.44354	2-5 months
Mccc2	0.045499	5.25313	1.29924	0.19849	0.917363	-7.4462	2-5 months
Armcx5	0.0506267	5.51035	1.29774	0.199002	0.917363	-7.44813	2-5 months
Fam107b	-0.0554304	6.23456	-1.29086	0.201365	0.917363	-7.45694	2-5 months
Syngr3	-0.0203471	8.44048	-1.29042	0.201514	0.917363	-7.45749	2-5 months
Capza2	-0.0174508	8.57486	-1.28257	0.204237	0.917363	-7.46749	2-5 months
Pogk	-0.033341	5.85029	-1.28166	0.204552	0.917363	-7.46864	2-5 months
Scai	0.0483903	5.34731	1.28032	0.20502	0.917363	-7.47034	2-5 months
Cnp	-0.0248606	8.73603	-1.27898	0.20549	0.917363	-7.47204	2-5 months
Serping1	0.0698426	4.80682	1.26988	0.208694	0.917363	-7.48352	2-5 months
Cops3	0.0179723	7.71173	1.26585	0.210125	0.917363	-7.48858	2-5 months
Atp6v1f	-0.0191703	8.27776	-1.26544	0.210268	0.917363	-7.48909	2-5 months
Arfgap2	-0.0473068	5.67122	-1.26352	0.210954	0.917363	-7.4915	2-5 months
Klhl21	0.0499341	5.17021	1.26272	0.21124	0.917363	-7.4925	2-5 months
Efcab14	-0.0260409	6.87455	-1.25798	0.212938	0.917363	-7.49842	2-5 months
Ston2	-0.0383271	5.72762	-1.25306	0.214709	0.917363	-7.50453	2-5 months
Tmem209	-0.0327431	6.19603	-1.24832	0.21643	0.917363	-7.51041	2-5 months
Sema6a	-0.0303907	6.57906	-1.24624	0.217188	0.917363	-7.51298	2-5 months
Trem1	0.133831	2.45958	1.23877	0.219923	0.917363	-7.52218	2-5 months
Aph1a	0.0603742	4.5845	1.23854	0.220008	0.917363	-7.52246	2-5 months
Picalm	-0.0189053	7.81349	-1.23604	0.220928	0.917363	-7.52552	2-5 months
Tcf12	-0.0273983	6.44671	-1.23413	0.221636	0.917363	-7.52787	2-5 months
Plekhh1	-0.0254179	6.66351	-1.23303	0.222044	0.917363	-7.52922	2-5 months
Tbl3	-0.0428786	5.51941	-1.23219	0.222353	0.917363	-7.53023	2-5 months
Sun2	0.0626007	5.09952	1.23215	0.222369	0.917363	-7.53028	2-5 months
Mon2	-0.0210969	7.27129	-1.23196	0.222439	0.917363	-7.53051	2-5 months
Pon2	-0.0238453	6.8408	-1.22439	0.225263	0.917363	-7.53974	2-5 months
Kank1	-0.0463634	5.32842	-1.22336	0.225648	0.917363	-7.54099	2-5 months
Rnf141	-0.0305119	6.18384	-1.22261	0.225929	0.917363	-7.5419	2-5 months
Tgfbr1	-0.0327207	6.26435	-1.22156	0.226323	0.917363	-7.54317	2-5 months
Tspan6	-0.0297164	6.31099	-1.21573	0.228521	0.917363	-7.55022	2-5 months
Olfm3	-0.0301286	7.34837	-1.21033	0.230572	0.917363	-7.55672	2-5 months
Tmbim1	-0.0283212	6.55446	-1.20274	0.233477	0.917363	-7.56581	2-5 months
Snrnp48	-0.0415483	5.54318	-1.20269	0.233496	0.917363	-7.56587	2-5 months
Furin	-0.033553	6.09709	-1.20105	0.234127	0.917363	-7.56782	2-5 months
U2af2	-0.0261312	6.18244	-1.20047	0.234352	0.917363	-7.56852	2-5 months
Anapc11	-0.0800342	3.90479	-1.18972	0.23852	0.917363	-7.58127	2-5 months
Rasgrp3	-0.0465128	5.12248	-1.18627	0.23987	0.917363	-7.58534	2-5 months
Qdpr	-0.0203724	8.91594	-1.18405	0.24074	0.917363	-7.58795	2-5 months
Ybx3	-0.0317698	6.43925	-1.17733	0.243394	0.917363	-7.59584	2-5 months
Cntn2	-0.0255976	7.24732	-1.17345	0.244933	0.917363	-7.60036	2-5 months
Fbxo2	-0.0263027	6.90927	-1.17309	0.245077	0.917363	-7.60079	2-5 months
Cldn5	-0.0821533	6.89923	-1.17234	0.245374	0.917363	-7.60166	2-5 months
Myh9	-0.0434383	5.82425	-1.16846	0.246925	0.917363	-7.60617	2-5 months
Mapt	-0.0295042	7.40579	-1.16805	0.24709	0.917363	-7.60665	2-5 months
Trem2	-0.10303	3.15579	-1.16652	0.247701	0.917363	-7.60842	2-5 months
Nedd8	-0.0163089	7.9596	-1.16221	0.249435	0.917363	-7.61341	2-5 months
Sv2a	0.0176669	8.92491	1.15821	0.251054	0.917363	-7.61803	2-5 months
Acsl5	0.0225274	6.7468	1.15652	0.251736	0.917363	-7.61997	2-5 months
Tmbim6	-0.0172697	8.83062	-1.15126	0.253877	0.917363	-7.626	2-5 months
Sox9	-0.0400524	6.54404	-1.14807	0.255182	0.917363	-7.62965	2-5 months
Mrps6	-0.0271275	7.21067	-1.14432	0.256724	0.917363	-7.63393	2-5 months
Abca7	-0.0460977	5.48006	-1.14396	0.256872	0.917363	-7.63434	2-5 months
Acp2	-0.0194517	7.19514	-1.14339	0.257107	0.917363	-7.63499	2-5 months
Cdk18	-0.0299978	5.91167	-1.13441	0.260823	0.917363	-7.64516	2-5 months
Yap1	-0.0294272	5.91844	-1.13335	0.261265	0.917363	-7.64635	2-5 months
Scn8a	0.02522	7.48415	1.13189	0.261873	0.917363	-7.648	2-5 months
Cacng8	-0.0643165	7.41149	-1.1302	0.262579	0.917363	-7.6499	2-5 months
Stip1	-0.0421101	6.5652	-1.13009	0.262628	0.917363	-7.65003	2-5 months
Ppp1r2	0.0166514	8.08041	1.12849	0.263295	0.917363	-7.65182	2-5 months
Ccdc115	0.0865789	3.51789	1.1225	0.265813	0.917363	-7.65853	2-5 months
Tmtc2	-0.0252695	6.02171	-1.12227	0.26591	0.917363	-7.65879	2-5 months
Trp53bp2	0.0297108	6.36587	1.11866	0.267437	0.917363	-7.66282	2-5 months
Sirt2	-0.0274596	6.84373	-1.11699	0.268147	0.917363	-7.66468	2-5 months
Chrm1	0.029542	7.30913	1.11347	0.269641	0.917363	-7.66859	2-5 months
Pcsk2	0.0211258	7.72366	1.10625	0.27273	0.917363	-7.67657	2-5 months
Tnfaip8	-0.0423761	5.41976	-1.10342	0.273947	0.917363	-7.67968	2-5 months
Tmem47	-0.0219638	7.39011	-1.1021	0.274516	0.917363	-7.68113	2-5 months
Stx6	-0.0226927	6.70587	-1.10106	0.274967	0.917363	-7.68228	2-5 months
Rab3a	0.0209508	9.09322	1.10101	0.274988	0.917363	-7.68233	2-5 months
Ahsa1	-0.0309719	8.11011	-1.10086	0.275052	0.917363	-7.68249	2-5 months
Tjp2	-0.0261963	6.5534	-1.09836	0.276132	0.917363	-7.68523	2-5 months
Clmn	-0.0267994	6.8296	-1.09825	0.27618	0.917363	-7.68535	2-5 months
Actr3b	0.0244825	6.98415	1.09579	0.277249	0.917363	-7.68804	2-5 months
Commd4	-0.030472	5.61297	-1.09526	0.277478	0.917363	-7.68862	2-5 months
Aldh7a1	-0.0253644	6.5284	-1.09397	0.278042	0.917363	-7.69003	2-5 months
Foxn3	-0.0213465	7.12526	-1.09071	0.279461	0.917363	-7.69357	2-5 months
Snap91	0.0114757	8.85348	1.08933	0.280063	0.917363	-7.69507	2-5 months
Mcl1	-0.0316693	6.7711	-1.0888	0.280295	0.917363	-7.69564	2-5 months
Diras2	-0.0256441	7.60471	-1.08733	0.280942	0.917363	-7.69724	2-5 months
Pik3r1	-0.0230186	6.81693	-1.08608	0.281487	0.917363	-7.69859	2-5 months
Fmnl2	-0.0202674	7.30593	-1.07967	0.284311	0.917363	-7.70551	2-5 months
Nptx2	-0.0681493	5.53755	-1.07782	0.285132	0.917363	-7.7075	2-5 months
Atg14	-0.0245126	6.32403	-1.06748	0.289735	0.917363	-7.71856	2-5 months
Secisbp2l	-0.0203777	6.95466	-1.06551	0.290621	0.917363	-7.72066	2-5 months
Gng12	-0.0239846	6.30759	-1.06459	0.291032	0.917363	-7.72163	2-5 months
Heca	-0.0286138	6.42951	-1.06252	0.291963	0.917363	-7.72383	2-5 months
Dag1	0.0351359	5.95305	1.06232	0.292054	0.917363	-7.72404	2-5 months
Gpr158	0.0174968	7.50577	1.05734	0.294303	0.917363	-7.72931	2-5 months
Rcc1	-0.0452542	4.39183	-1.05215	0.29666	0.917363	-7.73477	2-5 months
Orc3	-0.0335845	5.43078	-1.04785	0.29862	0.917363	-7.73927	2-5 months
Zbtb8os	-0.021995	6.76748	-1.04783	0.298632	0.917363	-7.7393	2-5 months
Ermn	-0.0280642	7.83447	-1.04439	0.300205	0.917363	-7.74288	2-5 months
Sri	-0.0140407	7.45545	-1.04387	0.300443	0.917363	-7.74342	2-5 months
Myo5a	0.0135046	8.24528	1.0391	0.302641	0.917363	-7.74839	2-5 months
Unc119	-0.0207384	6.17744	-1.03832	0.303003	0.917363	-7.7492	2-5 months
Parm1	-0.022852	6.57062	-1.0381	0.3031	0.917363	-7.74942	2-5 months
Ybx1	-0.0169777	7.91948	-1.03652	0.303832	0.917363	-7.75106	2-5 months
Srrm4	-0.0385066	5.68132	-1.03321	0.305365	0.917363	-7.75447	2-5 months
Dnajb4	-0.0250167	7.13067	-1.02459	0.309385	0.917363	-7.76333	2-5 months
Tatdn3	0.0223054	6.81861	1.02386	0.309728	0.917363	-7.76408	2-5 months
Cldn11	-0.0193683	7.72449	-1.02267	0.310286	0.917363	-7.76529	2-5 months
Hsbp1	-0.0156092	7.60112	-1.02266	0.310294	0.917363	-7.76531	2-5 months
Lhfpl2	-0.0323715	5.80465	-1.02246	0.310387	0.917363	-7.76551	2-5 months
Tnfrsf1a	-0.0416421	4.93094	-1.02008	0.311506	0.917363	-7.76794	2-5 months
Csf1	0.0237562	6.16153	1.01592	0.313466	0.917363	-7.77217	2-5 months
Arhgap1	-0.0240273	6.34085	-1.01197	0.315335	0.917363	-7.77616	2-5 months
Snap29	-0.0319748	5.85354	-1.00995	0.316297	0.917363	-7.77821	2-5 months
6430548M08Rik	0.0258577	7.01322	1.00677	0.31781	0.917363	-7.78141	2-5 months
Pi4ka	0.0175179	8.00382	1.0051	0.318609	0.917363	-7.78309	2-5 months
Ahnak	0.0439462	5.72878	1.00496	0.318675	0.917363	-7.78323	2-5 months
Adhfe1	-0.0353922	5.38103	-1.00283	0.319694	0.917363	-7.78537	2-5 months
Stx4a	-0.020134	7.59369	-1.00182	0.320178	0.917363	-7.78638	2-5 months
C130074G19Rik	0.0411601	5.22252	0.986417	0.327617	0.935176	-7.80169	2-5 months
A2m	-0.0480524	5.86722	-0.98136	0.330084	0.936265	-7.80666	2-5 months
Dock3	0.0235097	6.97859	0.977229	0.33211	0.936265	-7.81071	2-5 months
Actr6	-0.0234408	6.56346	-0.976248	0.332591	0.936265	-7.81166	2-5 months
Rhoc	-0.041551	4.6701	-0.974072	0.333663	0.936265	-7.81379	2-5 months
Lgr5	0.0873957	4.62652	0.972281	0.334546	0.936265	-7.81553	2-5 months
Arhgap31	-0.0279902	5.92246	-0.970669	0.335342	0.936265	-7.8171	2-5 months
Edil3	-0.0192552	7.33837	-0.96635	0.337481	0.938811	-7.82128	2-5 months
Msh2	0.0187973	6.46119	0.96063	0.340328	0.939258	-7.82679	2-5 months
Dlgap1	0.031572	6.87812	0.958274	0.341505	0.939258	-7.82906	2-5 months
Snx3	-0.0204365	7.39142	-0.95726	0.342013	0.939258	-7.83003	2-5 months
Cdk14	-0.0155673	7.39773	-0.953255	0.344022	0.939258	-7.83386	2-5 months
Arhgap44	0.0141194	7.42492	0.947382	0.346983	0.939258	-7.83944	2-5 months
Idnk	0.0368898	4.92245	0.946555	0.347401	0.939258	-7.84023	2-5 months
Mapk9	0.0151048	7.96044	0.946079	0.347642	0.939258	-7.84068	2-5 months
Csrnp3	0.0182532	7.02465	0.944705	0.348337	0.939258	-7.84198	2-5 months
H2afz	-0.0234942	7.61483	-0.941781	0.349822	0.939258	-7.84474	2-5 months
Prex2	-0.0194673	6.70072	-0.939859	0.350799	0.939258	-7.84655	2-5 months
St6galnac5	-0.0235444	6.80203	-0.938597	0.351442	0.939258	-7.84774	2-5 months
Phlpp1	-0.0179425	7.22349	-0.936767	0.352375	0.939258	-7.84945	2-5 months
Ugt8a	-0.028701	6.96619	-0.932236	0.354693	0.942154	-7.85369	2-5 months
Cct3	-0.0202082	7.26423	-0.926343	0.357723	0.943421	-7.85918	2-5 months
Zkscan6	-0.0347006	5.22488	-0.922846	0.359529	0.943421	-7.86242	2-5 months
Dync2li1	0.0256203	5.97036	0.921824	0.360058	0.943421	-7.86336	2-5 months
Lcp1	-0.0307985	5.02787	-0.919614	0.361203	0.943421	-7.8654	2-5 months
Trmt10b	0.0297286	5.49106	0.918264	0.361904	0.943421	-7.86664	2-5 months
Arhgef9	0.0252033	6.44345	0.916976	0.362574	0.943421	-7.86783	2-5 months
Myo10	-0.0241016	5.99895	-0.908725	0.366881	0.943421	-7.87537	2-5 months
Dtna	-0.01206	7.96639	-0.908011	0.367255	0.943421	-7.87602	2-5 months
Gabbr2	0.0236333	7.11029	0.907592	0.367475	0.943421	-7.8764	2-5 months
H2-Ke6	-0.0326428	5.17142	-0.905848	0.36839	0.943421	-7.87799	2-5 months
C1qc	-0.0249456	6.32206	-0.902891	0.369946	0.943421	-7.88067	2-5 months
Acot7	-0.0194917	8.35373	-0.901945	0.370444	0.943421	-7.88152	2-5 months
Arpc1b	-0.0271588	5.57495	-0.897301	0.372898	0.943421	-7.88571	2-5 months
Hsph1	-0.0366968	8.09094	-0.894629	0.374314	0.943421	-7.88811	2-5 months
Gab1	-0.0265574	6.02809	-0.892602	0.375391	0.943421	-7.88993	2-5 months
2410015M20Rik	-0.0172734	7.34734	-0.888808	0.377411	0.943421	-7.89331	2-5 months
Pcbp4	-0.0287945	6.04151	-0.885603	0.379123	0.943421	-7.89616	2-5 months
Cirbp	0.0509248	7.42922	0.877804	0.383311	0.943421	-7.90306	2-5 months
Pex16	0.0288981	5.61885	0.877334	0.383564	0.943421	-7.90347	2-5 months
Limk2	0.0136683	6.97563	0.876356	0.384091	0.943421	-7.90433	2-5 months
Stx1a	-0.018006	7.46706	-0.872801	0.386011	0.943421	-7.90745	2-5 months
Glt1d1	-0.0214957	6.42322	-0.867736	0.388758	0.943421	-7.91187	2-5 months
Hspa1b	-0.104245	5.50659	-0.864229	0.390667	0.943421	-7.91492	2-5 months
Fxyd5	-0.0406361	5.87738	-0.863751	0.390928	0.943421	-7.91534	2-5 months
Atp8a2	0.018441	7.12982	0.863667	0.390974	0.943421	-7.91541	2-5 months
Flt1	0.0397812	5.43294	0.863229	0.391212	0.943421	-7.91579	2-5 months
Mical2	-0.0305567	7.87262	-0.862001	0.391883	0.943421	-7.91685	2-5 months
Zfp36	0.0742556	4.71139	0.86185	0.391966	0.943421	-7.91698	2-5 months
Add3	-0.0128937	7.74893	-0.859861	0.393053	0.943421	-7.9187	2-5 months
Gabrg1	-0.0296245	4.93261	-0.859226	0.3934	0.943421	-7.91925	2-5 months
Ndufa2	-0.0307359	5.61663	-0.854389	0.396054	0.944907	-7.92341	2-5 months
Gabrb3	0.0157208	7.64516	0.848624	0.399231	0.944907	-7.92833	2-5 months
Dnm1	0.0116718	9.642	0.848411	0.399349	0.944907	-7.92851	2-5 months
Utrn	-0.0179926	6.47879	-0.847124	0.400061	0.944907	-7.92961	2-5 months
Kif3a	-0.0130499	7.47479	-0.844485	0.401522	0.944907	-7.93185	2-5 months
Fam124a	0.0166147	6.10681	0.841853	0.402983	0.944907	-7.93408	2-5 months
Elovl7	0.0237887	6.30423	0.839863	0.40409	0.944907	-7.93576	2-5 months
Nfe2l2	-0.0483962	4.14848	-0.833178	0.407821	0.944907	-7.94137	2-5 months
Gabarapl1	-0.0114741	8.69081	-0.829074	0.410123	0.944907	-7.9448	2-5 months
Pdcd6	-0.0135501	7.40931	-0.828044	0.410701	0.944907	-7.94565	2-5 months
Ep300	-0.0167096	6.92811	-0.827923	0.410769	0.944907	-7.94575	2-5 months
Snap47	0.0214452	7.34537	0.827675	0.410909	0.944907	-7.94596	2-5 months
Lyrm9	0.0201537	6.00108	0.827068	0.41125	0.944907	-7.94646	2-5 months
Zfp768	-0.046918	4.04312	-0.823046	0.413517	0.944907	-7.9498	2-5 months
Map3k9	0.0363695	5.47546	0.821908	0.414159	0.944907	-7.95074	2-5 months
Cdc42ep4	-0.0441011	4.70257	-0.821415	0.414438	0.944907	-7.95114	2-5 months
Mfn1	0.0204937	6.22861	0.82039	0.415018	0.944907	-7.95199	2-5 months
Cplx1	0.0112374	7.94384	0.817987	0.416379	0.945192	-7.95397	2-5 months
Vsnl1	-0.0120455	9.58984	-0.809706	0.421088	0.945632	-7.96074	2-5 months
Cdkl5	0.0138096	7.98002	0.807409	0.4224	0.945632	-7.9626	2-5 months
Ccdc117	-0.03935	6.22007	-0.806369	0.422995	0.945632	-7.96344	2-5 months
Lmo2	0.0237268	6.33099	0.80416	0.42426	0.945632	-7.96523	2-5 months
Cachd1	-0.0222718	5.8488	-0.8024	0.425271	0.945632	-7.96665	2-5 months
Bin1	-0.0193173	7.09817	-0.799899	0.426708	0.945632	-7.96867	2-5 months
Med13l	-0.0256283	6.19444	-0.79965	0.426851	0.945632	-7.96887	2-5 months
Tprn	0.0344043	5.52314	0.796574	0.428623	0.945632	-7.97133	2-5 months
Prkar1b	0.0133518	8.42825	0.791985	0.431275	0.945632	-7.975	2-5 months
Nmnat2	-0.0162144	7.59845	-0.79179	0.431388	0.945632	-7.97515	2-5 months
Pcdh9	-0.0121959	8.36888	-0.791611	0.431491	0.945632	-7.97529	2-5 months
Ktn1	-0.0137866	7.49075	-0.790325	0.432236	0.945632	-7.97632	2-5 months
Fa2h	-0.0311893	5.47954	-0.787928	0.433627	0.945632	-7.97822	2-5 months
Otud7b	-0.0133434	6.90711	-0.781059	0.437627	0.945632	-7.98363	2-5 months
Vamp8	-0.0279151	5.33218	-0.779483	0.438548	0.945632	-7.98487	2-5 months
Phldb1	-0.0179988	6.95298	-0.779113	0.438764	0.945632	-7.98516	2-5 months
Slc4a2	0.0314975	5.83086	0.776317	0.440401	0.945632	-7.98735	2-5 months
Stmn2	-0.0116226	8.85065	-0.776033	0.440568	0.945632	-7.98757	2-5 months
Wls	-0.0191234	6.93926	-0.774745	0.441323	0.945632	-7.98857	2-5 months
Grn	0.0264586	5.88507	0.773188	0.442237	0.945632	-7.98979	2-5 months
Dip2b	-0.0103978	7.67651	-0.772689	0.442531	0.945632	-7.99017	2-5 months
B2m	0.0236018	8.33943	0.761721	0.449005	0.952487	-7.99864	2-5 months
Ran	0.00869704	7.67235	0.758596	0.450859	0.952487	-8.00103	2-5 months
Stxbp5l	-0.0148419	6.60979	-0.753234	0.454052	0.952487	-8.0051	2-5 months
Gria3	0.0121478	8.60641	0.752753	0.454339	0.952487	-8.00547	2-5 months
Mtmr10	-0.0269745	5.30141	-0.750763	0.455528	0.952487	-8.00697	2-5 months
Trappc6a	0.0308383	5.30503	0.749476	0.456297	0.952487	-8.00794	2-5 months
Tln1	-0.0187687	6.00966	-0.743537	0.459859	0.952487	-8.0124	2-5 months
Amer3	0.0177489	6.42085	0.743298	0.460002	0.952487	-8.01258	2-5 months
Hint2	0.0136883	6.96927	0.743225	0.460046	0.952487	-8.01264	2-5 months
Amph	-0.0106862	7.89689	-0.739261	0.462433	0.952487	-8.01559	2-5 months
Mlc1	-0.0189587	6.74998	-0.737976	0.463208	0.952487	-8.01655	2-5 months
Chgb	-0.0141547	8.23154	-0.737776	0.463328	0.952487	-8.0167	2-5 months
Slc9a9	0.020663	6.70172	0.735371	0.464781	0.952487	-8.01848	2-5 months
Slc2a13	-0.019252	7.10406	-0.734545	0.46528	0.952487	-8.01909	2-5 months
Acaa2	0.0205148	5.60182	0.731279	0.467259	0.952487	-8.0215	2-5 months
Ano6	0.0426091	4.99329	0.728229	0.469111	0.952487	-8.02374	2-5 months
Il17d	-0.02233	5.61621	-0.725422	0.470819	0.952487	-8.0258	2-5 months
Frmpd4	0.0121326	6.8493	0.721552	0.473179	0.952487	-8.02861	2-5 months
Adipor2	-0.031878	6.79752	-0.720747	0.473671	0.952487	-8.0292	2-5 months
Gfra2	0.0223625	6.47556	0.71879	0.474868	0.952487	-8.03062	2-5 months
Urod	-0.0119945	7.18019	-0.717958	0.475377	0.952487	-8.03122	2-5 months
Mapkapk2	0.0215251	5.45905	0.71705	0.475934	0.952487	-8.03187	2-5 months
Chrac1	0.0300135	5.02208	0.716954	0.475993	0.952487	-8.03194	2-5 months
Adpgk	0.0223862	5.56405	0.716908	0.476021	0.952487	-8.03198	2-5 months
Fam189a2	-0.0354849	4.93538	-0.713569	0.47807	0.952487	-8.03438	2-5 months
Tmcc3	-0.0183228	6.18767	-0.711928	0.479078	0.952487	-8.03556	2-5 months
Cd63	-0.0125044	7.57353	-0.708555	0.481155	0.952487	-8.03797	2-5 months
Mgst3	-0.014073	8.1555	-0.707375	0.481884	0.952487	-8.03881	2-5 months
Mobp	-0.0169912	8.77345	-0.704961	0.483375	0.952487	-8.04053	2-5 months
Herpud2	-0.0122029	7.40323	-0.703124	0.48451	0.952487	-8.04183	2-5 months
Ibtk	0.015944	5.93705	0.702837	0.484688	0.952487	-8.04204	2-5 months
Chrnb2	0.0147745	6.68446	0.699878	0.486522	0.952487	-8.04413	2-5 months
Stom	0.0248332	5.44917	0.695719	0.489106	0.952487	-8.04705	2-5 months
Lifr	0.0148268	6.3185	0.694472	0.489882	0.952487	-8.04792	2-5 months
Srebf1	-0.025571	5.985	-0.692795	0.490927	0.952487	-8.04909	2-5 months
Bcl6	-0.0335222	5.23749	-0.690144	0.492581	0.952487	-8.05094	2-5 months
Bex1	-0.0117155	8.30735	-0.690083	0.492619	0.952487	-8.05098	2-5 months
Slc44a2	-0.0261292	5.66335	-0.685905	0.495233	0.952487	-8.05388	2-5 months
Stx1b	0.0103424	8.97855	0.684917	0.495852	0.952487	-8.05456	2-5 months
Myo1c	0.0266301	5.00569	0.683743	0.496588	0.952487	-8.05537	2-5 months
Smim7	-0.0220516	5.51979	-0.683426	0.496787	0.952487	-8.05559	2-5 months
Bcl2l1	0.0149865	6.80972	0.679357	0.499344	0.954304	-8.05838	2-5 months
Coa3	0.0118927	7.54267	0.67795	0.50023	0.954304	-8.05935	2-5 months
Faxc	0.0126511	6.79154	0.672773	0.503497	0.958147	-8.06287	2-5 months
Syt16	0.0146431	6.51218	0.669716	0.505431	0.959442	-8.06494	2-5 months
Tmem231	0.0314142	4.6503	0.664894	0.508491	0.96286	-8.06818	2-5 months
App	-0.0094997	9.84831	-0.662228	0.510186	0.963685	-8.06996	2-5 months
Gpc1	0.0179058	6.90684	0.652959	0.516105	0.970489	-8.07611	2-5 months
Mboat2	-0.0112943	7.06945	-0.649636	0.518236	0.970489	-8.07829	2-5 months
Atp2b1	-0.0111714	9.13213	-0.648894	0.518712	0.970489	-8.07878	2-5 months
Itga6	-0.0162567	6.3708	-0.647017	0.519919	0.970489	-8.08	2-5 months
Tmem246	0.0106249	7.04282	0.645355	0.520988	0.970489	-8.08109	2-5 months
Wscd2	-0.0195845	6.4329	-0.644715	0.5214	0.970489	-8.0815	2-5 months
Hspb8	-0.0219245	5.94161	-0.640128	0.524359	0.970519	-8.08447	2-5 months
Fat1	-0.0224927	5.79474	-0.639742	0.524608	0.970519	-8.08472	2-5 months
Eri2	0.0239214	4.91231	0.638792	0.525222	0.970519	-8.08533	2-5 months
Cuedc1	-0.0319216	4.56861	-0.627703	0.532416	0.975039	-8.09242	2-5 months
Fyn	-0.0114016	7.4045	-0.620182	0.537325	0.975039	-8.09715	2-5 months
Psma5	0.0682639	2.69411	0.619673	0.537658	0.975039	-8.09747	2-5 months
Atp5h	-0.0076719	9.2128	-0.617449	0.539114	0.975039	-8.09886	2-5 months
Gpi1	-0.0274586	4.75035	-0.617072	0.539361	0.975039	-8.09909	2-5 months
Aff1	0.0223672	5.63262	0.614158	0.541273	0.975039	-8.1009	2-5 months
Hsp90aa1	-0.0127505	10.1959	-0.60843	0.545041	0.975039	-8.10443	2-5 months
Cox7a2l	0.00948914	8.32231	0.605085	0.547247	0.975039	-8.10648	2-5 months
Nrxn3	0.00891889	7.65823	0.604773	0.547453	0.975039	-8.10667	2-5 months
St3gal3	-0.0128757	6.85664	-0.601027	0.54993	0.975039	-8.10895	2-5 months
Cdc42se1	-0.0116081	6.40139	-0.593557	0.554886	0.975039	-8.11346	2-5 months
Inha	-0.020552	5.43847	-0.593002	0.555255	0.975039	-8.11379	2-5 months
Sox8	0.0191882	6.79832	0.589746	0.557423	0.975039	-8.11573	2-5 months
Col9a2	0.0222161	5.31463	0.589412	0.557645	0.975039	-8.11593	2-5 months
Ablim2	-0.0138059	6.98953	-0.584447	0.56096	0.975039	-8.11887	2-5 months
Hecw1	-0.0119832	6.76646	-0.582779	0.562076	0.975039	-8.11986	2-5 months
Mbp	-0.0166866	8.40869	-0.581583	0.562876	0.975039	-8.12056	2-5 months
Uqcrq	-0.0078828	9.01623	-0.580005	0.563934	0.975039	-8.12148	2-5 months
Wwc1	-0.0177783	5.90634	-0.579872	0.564022	0.975039	-8.12156	2-5 months
Rab13	-0.0231861	4.96932	-0.579153	0.564504	0.975039	-8.12198	2-5 months
Rab27b	0.0192231	5.04768	0.578989	0.564615	0.975039	-8.12208	2-5 months
Enpp2	-0.024615	7.95249	-0.574181	0.567844	0.975039	-8.12488	2-5 months
Acvrl1	-0.0296078	4.51037	-0.566366	0.573112	0.975039	-8.12938	2-5 months
Fryl	-0.0152575	6.6018	-0.565128	0.573948	0.975039	-8.13008	2-5 months
Otud4	-0.0092522	7.33729	-0.564384	0.574452	0.975039	-8.13051	2-5 months
Eno2	-0.0075459	9.45635	-0.563387	0.575126	0.975039	-8.13108	2-5 months
Trpc1	-0.0108006	7.42634	-0.562794	0.575528	0.975039	-8.13141	2-5 months
Scamp2	0.0207882	5.38881	0.561285	0.57655	0.975039	-8.13227	2-5 months
Fam49a	-0.0108304	7.53262	-0.559099	0.578032	0.975039	-8.13351	2-5 months
Car10	-0.0122684	7.25945	-0.555502	0.580474	0.975039	-8.13553	2-5 months
Zmiz2	0.0159732	7.46682	0.554875	0.580901	0.975039	-8.13588	2-5 months
Cers2	0.011942	6.55897	0.552409	0.582579	0.975039	-8.13726	2-5 months
Ncoa1	0.008626	7.10801	0.548473	0.585262	0.975039	-8.13945	2-5 months
Nsf	-0.0088089	9.46506	-0.547347	0.586031	0.975039	-8.14007	2-5 months
Slc6a17	0.0121427	8.19026	0.545371	0.587381	0.975039	-8.14117	2-5 months
Gm20425	-0.0606786	3.01766	-0.544901	0.587702	0.975039	-8.14142	2-5 months
Abca8b	0.0147845	6.12212	0.542384	0.589425	0.975039	-8.14281	2-5 months
Pttg1ip	-0.0181093	5.43512	-0.541592	0.589967	0.975039	-8.14324	2-5 months
Tgfa	0.0147928	6.00479	0.541318	0.590155	0.975039	-8.14339	2-5 months
Fam193a	-0.010946	6.30886	-0.537767	0.59259	0.975039	-8.14533	2-5 months
Cald1	-0.0160888	5.61349	-0.53465	0.594732	0.975039	-8.14701	2-5 months
Dtd1	-0.0116201	6.40112	-0.533776	0.595333	0.975039	-8.14749	2-5 months
Rab6b	0.0106905	8.34412	0.531917	0.596612	0.975039	-8.14849	2-5 months
Fam160a2	-0.0155279	6.27411	-0.531162	0.597132	0.975039	-8.14889	2-5 months
Snap25	-0.0124046	8.94937	-0.53004	0.597905	0.975039	-8.14949	2-5 months
Tfeb	-0.0240484	4.92607	-0.529854	0.598034	0.975039	-8.14959	2-5 months
Atp6v0b	-0.0062686	8.52775	-0.52747	0.599678	0.975039	-8.15087	2-5 months
Lrrc49	-0.009438	7.20497	-0.526251	0.60052	0.975039	-8.15152	2-5 months
Itpkb	0.018661	5.8945	0.520883	0.604233	0.975039	-8.15436	2-5 months
Pak3	0.0105858	6.54838	0.520579	0.604444	0.975039	-8.15452	2-5 months
Slc5a3	-0.0212384	6.89231	-0.516281	0.607425	0.975039	-8.15677	2-5 months
Unc5d	0.0143917	5.83035	0.514327	0.608783	0.975039	-8.15779	2-5 months
Pde8a	0.0249475	4.52017	0.514254	0.608833	0.975039	-8.15782	2-5 months
Rgs4	-0.0131492	8.87864	-0.511516	0.610738	0.975039	-8.15924	2-5 months
Opcml	0.00931327	7.14372	0.51006	0.611752	0.975039	-8.16	2-5 months
Sub1	0.013357	5.93496	0.509236	0.612326	0.975039	-8.16042	2-5 months
Fstl1	0.0124026	6.56957	0.506867	0.613978	0.975039	-8.16164	2-5 months
Rfx4	-0.0196627	5.33313	-0.503655	0.616221	0.975039	-8.16328	2-5 months
Zfp36l1	0.0275607	5.57298	0.501044	0.618047	0.975039	-8.1646	2-5 months
Nfia	-0.0130166	6.57107	-0.499119	0.619395	0.975039	-8.16558	2-5 months
Vezf1	-0.0143502	5.77806	-0.494909	0.622348	0.975039	-8.16769	2-5 months
Snx22	0.0176165	5.11042	0.494868	0.622376	0.975039	-8.16771	2-5 months
Tmem176a	-0.0200896	5.17085	-0.49229	0.624187	0.975039	-8.169	2-5 months
Bola3	0.0108187	6.34355	0.489935	0.625843	0.975039	-8.17017	2-5 months
Prelp	-0.0194419	5.61966	-0.488623	0.626767	0.975039	-8.17082	2-5 months
Tenm2	0.0154657	6.27097	0.486029	0.628595	0.975039	-8.1721	2-5 months
Tpi1	0.0106837	6.62293	0.485361	0.629066	0.975039	-8.17242	2-5 months
Foxn2	-0.0115355	5.9293	-0.481235	0.63198	0.975039	-8.17444	2-5 months
Dido1	-0.0071663	7.34198	-0.479515	0.633196	0.975039	-8.17528	2-5 months
Cnksr2	-0.0075929	8.7328	-0.478584	0.633854	0.975039	-8.17573	2-5 months
Inpp4a	0.00699826	7.64042	0.478534	0.63389	0.975039	-8.17575	2-5 months
Ppox	0.0143552	5.91529	0.477932	0.634316	0.975039	-8.17604	2-5 months
Bcar3	-0.0178933	5.13154	-0.47768	0.634494	0.975039	-8.17616	2-5 months
Mecr	0.0203217	4.82653	0.476671	0.635209	0.975039	-8.17665	2-5 months
Nde1	-0.0111785	6.29496	-0.475175	0.636268	0.975039	-8.17737	2-5 months
Gss	0.01285	5.9319	0.475024	0.636376	0.975039	-8.17744	2-5 months
Opalin	-0.0207376	6.71307	-0.472555	0.638127	0.975039	-8.17863	2-5 months
Bcl2	0.0229703	4.96103	0.470088	0.639879	0.975039	-8.1798	2-5 months
Pbxip1	-0.0177112	5.11035	-0.469703	0.640152	0.975039	-8.17999	2-5 months
Lrtm2	0.0126414	6.54543	0.467259	0.64189	0.975039	-8.18114	2-5 months
Vamp3	-0.0077008	6.99655	-0.466056	0.642747	0.975039	-8.18171	2-5 months
Plp1	-0.0083832	10.129	-0.465892	0.642864	0.975039	-8.18179	2-5 months
Fibp	-0.0169213	5.73495	-0.465504	0.643139	0.975039	-8.18197	2-5 months
Evc	-0.0254705	4.24426	-0.464651	0.643747	0.975039	-8.18237	2-5 months
Idh2	0.034183	3.57885	0.464283	0.644009	0.975039	-8.18255	2-5 months
Sult4a1	0.00571882	9.06004	0.460606	0.646631	0.975039	-8.18427	2-5 months
Nrbp2	-0.0134565	6.75219	-0.459682	0.647291	0.975039	-8.1847	2-5 months
Gstz1	0.0117348	6.3341	0.458733	0.647969	0.975039	-8.18514	2-5 months
Thrb	-0.0145149	5.78435	-0.458011	0.648485	0.975039	-8.18547	2-5 months
Synj1	-0.0074185	8.42874	-0.450966	0.653528	0.975039	-8.18871	2-5 months
Uros	0.00879879	6.28807	0.449635	0.654482	0.975039	-8.18932	2-5 months
St8sia3	-0.0088801	6.87941	-0.446168	0.656971	0.975039	-8.19089	2-5 months
Med14	-0.0110456	6.64975	-0.445858	0.657194	0.975039	-8.19103	2-5 months
Add2	-0.0069662	7.75458	-0.443511	0.658881	0.975039	-8.19208	2-5 months
Ptbp1	-0.0163291	5.54932	-0.442628	0.659517	0.975039	-8.19248	2-5 months
Pak1	-0.0061739	8.98576	-0.442005	0.659965	0.975039	-8.19276	2-5 months
Sh3gl2	-0.0053661	8.9566	-0.436686	0.663798	0.975039	-8.19512	2-5 months
Frmd4b	0.0145305	5.2593	0.435136	0.664918	0.975039	-8.19581	2-5 months
Usp31	-0.0119518	7.2055	-0.434617	0.665292	0.975039	-8.19603	2-5 months
Chn1	-0.0084163	9.55464	-0.433343	0.666212	0.975039	-8.19659	2-5 months
Ptpn5	-0.0108825	7.44552	-0.432483	0.666834	0.975039	-8.19697	2-5 months
Mal2	-0.0093249	7.74429	-0.432289	0.666975	0.975039	-8.19706	2-5 months
Ica1	-0.0073935	7.51907	-0.431991	0.667189	0.975039	-8.19719	2-5 months
Zdhhc9	0.00911866	6.67385	0.430472	0.668288	0.975039	-8.19785	2-5 months
Cd47	-0.0075222	7.78346	-0.428697	0.669573	0.975039	-8.19862	2-5 months
Sptlc2	-0.0151266	5.6513	-0.428592	0.669649	0.975039	-8.19867	2-5 months
Pvalb	-0.0117174	8.19436	-0.427036	0.670776	0.975039	-8.19934	2-5 months
Stau2	-0.0085633	7.00449	-0.425756	0.671704	0.975039	-8.19989	2-5 months
Rgs7bp	-0.0081195	7.60328	-0.425434	0.671937	0.975039	-8.20003	2-5 months
Myl12a	-0.0388254	3.32429	-0.424721	0.672454	0.975039	-8.20034	2-5 months
Sumf2	-0.0295326	3.89629	-0.421686	0.674657	0.975039	-8.20164	2-5 months
Ptprn	0.0158568	6.70783	0.418547	0.676939	0.975039	-8.20297	2-5 months
Plekha7	-0.0158615	5.24512	-0.417461	0.677728	0.975039	-8.20343	2-5 months
Nmral1	0.0138153	6.14336	0.414202	0.680101	0.975039	-8.2048	2-5 months
Uggt2	0.00977133	6.308	0.414092	0.680182	0.975039	-8.20485	2-5 months
Prmt1	-0.006805	7.41583	-0.408937	0.683941	0.975039	-8.207	2-5 months
Slc39a1	-0.0143076	5.38663	-0.407366	0.685089	0.975039	-8.20765	2-5 months
Clstn3	-0.0118693	7.52292	-0.403903	0.687621	0.975039	-8.20907	2-5 months
Sox5	-0.0102785	5.68867	-0.402907	0.68835	0.975039	-8.20947	2-5 months
Gns	0.0120753	6.18032	0.402655	0.688534	0.975039	-8.20958	2-5 months
Tppp3	-0.0109972	7.13161	-0.399484	0.690857	0.975039	-8.21087	2-5 months
Atcay	-0.0084982	7.8062	-0.394585	0.694452	0.975039	-8.21283	2-5 months
Pip4k2a	0.00867132	6.94565	0.394525	0.694496	0.975039	-8.21286	2-5 months
Pros1	0.0143429	5.24911	0.391188	0.696948	0.975039	-8.21419	2-5 months
Adprh	0.00548349	7.45412	0.387907	0.699363	0.975039	-8.21548	2-5 months
Vamp1	0.0127924	8.03846	0.3876	0.699589	0.975039	-8.2156	2-5 months
Npc1	-0.0068109	6.94411	-0.385616	0.701051	0.975039	-8.21638	2-5 months
Pde1b	-0.0100552	6.44799	-0.384834	0.701627	0.975039	-8.21668	2-5 months
Epas1	0.00774112	7.71226	0.382677	0.703219	0.975039	-8.21752	2-5 months
Vav2	0.013309	5.39541	0.382489	0.703357	0.975039	-8.21759	2-5 months
Cyfip2	-0.0051932	9.54463	-0.382425	0.703404	0.975039	-8.21762	2-5 months
Pde1a	0.00837161	8.16605	0.382262	0.703524	0.975039	-8.21768	2-5 months
Tbc1d9	0.00869816	7.15727	0.381077	0.704399	0.975039	-8.21814	2-5 months
D430041D05Rik	-0.0067962	7.45042	-0.377702	0.706893	0.975039	-8.21944	2-5 months
Igfbp5	0.00982151	7.1971	0.377021	0.707396	0.975039	-8.2197	2-5 months
Golim4	0.0140788	5.01084	0.374833	0.709015	0.975039	-8.22053	2-5 months
Prkag1	0.009012	5.95379	0.372429	0.710795	0.975039	-8.22144	2-5 months
Madd	0.00955834	7.30554	0.370935	0.711902	0.975039	-8.222	2-5 months
Impact	0.00453681	8.38111	0.368149	0.713968	0.975039	-8.22304	2-5 months
Entpd3	0.0123929	5.00059	0.36718	0.714687	0.975039	-8.2234	2-5 months
Abca2	0.00690375	8.13362	0.366945	0.714862	0.975039	-8.22349	2-5 months
Tgfbr2	-0.0116438	5.34993	-0.364704	0.716526	0.975039	-8.22432	2-5 months
Ndufab1	0.0159579	4.82876	0.362915	0.717856	0.975039	-8.22498	2-5 months
Sash1	-0.0119338	6.22211	-0.361332	0.719033	0.975039	-8.22556	2-5 months
Ppp1cc	-0.0076328	8.13293	-0.357598	0.721812	0.975039	-8.22692	2-5 months
Cdc42ep1	0.0170409	5.07495	0.357246	0.722075	0.975039	-8.22705	2-5 months
Aldh2	-0.0102021	6.90461	-0.351733	0.726186	0.975039	-8.22903	2-5 months
Gjb1	-0.0146254	5.36948	-0.351444	0.726402	0.975039	-8.22913	2-5 months
Ranbp1	-0.0053708	7.53532	-0.34963	0.727756	0.975039	-8.22977	2-5 months
Ddx41	-0.0110565	5.83854	-0.347882	0.729063	0.975039	-8.23039	2-5 months
Myl6b	0.00914753	6.01483	0.346578	0.730037	0.975039	-8.23085	2-5 months
Glud1	-0.0052139	8.75146	-0.345589	0.730777	0.975039	-8.2312	2-5 months
Efemp2	-0.0114952	5.467	-0.344276	0.731759	0.975039	-8.23166	2-5 months
Snx5	0.00597452	6.81247	0.34388	0.732056	0.975039	-8.23179	2-5 months
Tmem59l	-0.0067958	8.38248	-0.343835	0.73209	0.975039	-8.23181	2-5 months
Prkca	0.0107166	7.74171	0.342473	0.733109	0.975039	-8.23228	2-5 months
Leprot	-0.0063317	6.27741	-0.340383	0.734675	0.975039	-8.23301	2-5 months
Kcnq5	-0.0088415	6.40089	-0.339788	0.735121	0.975039	-8.23321	2-5 months
Slco2b1	0.00824307	5.42327	0.338496	0.73609	0.975039	-8.23366	2-5 months
Gna13	-0.0073565	6.49484	-0.33526	0.738518	0.975039	-8.23476	2-5 months
Rin2	0.00968661	6.41352	0.33431	0.739231	0.975039	-8.23508	2-5 months
Hp1bp3	0.00512776	8.08515	0.33367	0.739712	0.975039	-8.2353	2-5 months
Prr18	-0.0067047	7.03948	-0.332831	0.740342	0.975039	-8.23558	2-5 months
Pde1c	-0.0130909	5.21933	-0.328875	0.743317	0.975039	-8.23691	2-5 months
Pllp	-0.016331	5.0386	-0.326363	0.745207	0.975039	-8.23774	2-5 months
Spr	0.00779357	6.65705	0.326191	0.745337	0.975039	-8.2378	2-5 months
Rab3c	0.00746224	7.72128	0.323237	0.747562	0.975039	-8.23877	2-5 months
Ppid	-0.0061349	7.47746	-0.322657	0.748	0.975039	-8.23896	2-5 months
Il1rap	0.00754576	6.83764	0.317877	0.751606	0.975039	-8.24051	2-5 months
Cpt1a	0.00986934	5.41275	0.317662	0.751768	0.975039	-8.24058	2-5 months
Napb	-0.0035136	8.69113	-0.317576	0.751833	0.975039	-8.24061	2-5 months
Sh3glb1	-0.0055678	7.18596	-0.315722	0.753233	0.975039	-8.2412	2-5 months
Dnajc9	-0.0077175	6.34256	-0.315367	0.753502	0.975039	-8.24132	2-5 months
Arhgef6	0.00946286	5.64569	0.310914	0.75687	0.975039	-8.24273	2-5 months
Ceacam1	0.0271826	3.69672	0.307583	0.759392	0.975039	-8.24377	2-5 months
Cbln1	-0.014142	7.31206	-0.307576	0.759397	0.975039	-8.24378	2-5 months
Exoc1	-0.007015	6.10148	-0.306855	0.759943	0.975039	-8.244	2-5 months
Dock10	-0.0096931	6.17101	-0.300205	0.764987	0.975039	-8.24605	2-5 months
Alcam	0.00596211	7.63509	0.299248	0.765714	0.975039	-8.24634	2-5 months
Sclt1	-0.0070866	6.42513	-0.299149	0.765789	0.975039	-8.24637	2-5 months
Svop	0.00649355	6.99369	0.298078	0.766602	0.975039	-8.24669	2-5 months
Tor1a	-0.0054552	6.521	-0.294553	0.769282	0.975039	-8.24775	2-5 months
Msi2	0.00528198	8.50872	0.289892	0.772829	0.975039	-8.24913	2-5 months
Antxr1	0.00960943	5.30968	0.288257	0.774075	0.975039	-8.24961	2-5 months
Hadhb	-0.00458	7.8448	-0.283777	0.777491	0.975039	-8.25091	2-5 months
Rgs7	-0.004992	7.66237	-0.283573	0.777646	0.975039	-8.25097	2-5 months
Per1	-0.026061	6.38317	-0.281961	0.778877	0.975039	-8.25143	2-5 months
S1pr1	-0.0125279	6.08466	-0.280345	0.780111	0.975039	-8.25189	2-5 months
Epha4	-0.005284	6.85009	-0.279485	0.780767	0.975039	-8.25213	2-5 months
Bag3	-0.0161018	4.5952	-0.279266	0.780934	0.975039	-8.2522	2-5 months
Tgm2	-0.013975	4.75093	-0.279175	0.781004	0.975039	-8.25222	2-5 months
Kcnip4	-0.0049643	7.82698	-0.277728	0.78211	0.975039	-8.25263	2-5 months
Snx1	-0.0043076	7.31941	-0.277412	0.782352	0.975039	-8.25272	2-5 months
Podxl	0.00918631	6.2484	0.276453	0.783085	0.975039	-8.25299	2-5 months
Mta3	0.00559365	6.86006	0.27516	0.784074	0.975039	-8.25335	2-5 months
Prkcb	0.00547801	8.66669	0.273725	0.785171	0.975039	-8.25375	2-5 months
Reps1	-0.005128	6.89621	-0.273706	0.785186	0.975039	-8.25375	2-5 months
Coq4	-0.0077652	5.82851	-0.271696	0.786724	0.975039	-8.25431	2-5 months
Hgsnat	0.0047961	7.07605	0.268402	0.789247	0.975039	-8.25521	2-5 months
Fam171a1	0.00622077	6.37731	0.26797	0.789578	0.975039	-8.25533	2-5 months
Got1	-0.0031609	8.97143	-0.267321	0.790076	0.975039	-8.2555	2-5 months
Rhobtb3	0.00526878	6.63008	0.265184	0.791714	0.975039	-8.25608	2-5 months
Prkd3	-0.0146046	4.26514	-0.265074	0.791798	0.975039	-8.25611	2-5 months
Dcaf8	-0.0036593	7.74773	-0.263971	0.792644	0.975039	-8.25641	2-5 months
Padi2	0.00867154	5.95068	0.262951	0.793427	0.975039	-8.25668	2-5 months
Cdh22	-0.0064246	6.22602	-0.262818	0.793529	0.975039	-8.25671	2-5 months
Rtkn	0.00957765	5.36132	0.26049	0.795316	0.975039	-8.25733	2-5 months
Tollip	0.00400356	7.65981	0.26012	0.795601	0.975039	-8.25743	2-5 months
Rtn1	0.00539842	9.39828	0.259793	0.795851	0.975039	-8.25752	2-5 months
Dars	-0.0041405	7.44047	-0.258829	0.796592	0.975039	-8.25777	2-5 months
Axl	0.00661991	6.04885	0.257454	0.797649	0.975039	-8.25813	2-5 months
Nkx6-2	-0.0148431	3.97513	-0.257159	0.797875	0.975039	-8.25821	2-5 months
St6gal1	-0.0066982	5.5301	-0.252866	0.801176	0.976093	-8.25932	2-5 months
Ehd3	0.0102053	6.30962	0.248602	0.804459	0.976093	-8.2604	2-5 months
Smg5	-0.0075966	5.91005	-0.246617	0.805988	0.976093	-8.2609	2-5 months
Znhit3	-0.0053921	6.95929	-0.245133	0.807133	0.976093	-8.26127	2-5 months
Gdap1l1	0.00924437	5.86791	0.241471	0.809957	0.976093	-8.26217	2-5 months
Hip1	-0.0075606	5.94292	-0.240633	0.810604	0.976093	-8.26238	2-5 months
Laptm5	0.00591414	6.17026	0.23972	0.811308	0.976093	-8.2626	2-5 months
Mtf2	-0.0043441	7.48804	-0.239605	0.811397	0.976093	-8.26263	2-5 months
Nucks1	0.00315087	8.36485	0.234953	0.81499	0.976093	-8.26375	2-5 months
Scaf8	-0.0034867	7.15956	-0.232327	0.81702	0.976093	-8.26437	2-5 months
Psmc1	-0.003054	7.87287	-0.230536	0.818406	0.976093	-8.26479	2-5 months
Stat3	0.00682542	6.11548	0.229306	0.819357	0.976093	-8.26508	2-5 months
Syt1	-0.0052085	8.24824	-0.228252	0.820173	0.976093	-8.26532	2-5 months
Npc2	-0.0088313	4.64128	-0.226936	0.821192	0.976093	-8.26562	2-5 months
Pdlim5	0.0106393	4.76572	0.225747	0.822112	0.976093	-8.2659	2-5 months
Casc4	0.00350401	7.97157	0.224779	0.822862	0.976093	-8.26612	2-5 months
Slc38a2	0.0069238	7.41047	0.223452	0.82389	0.976093	-8.26642	2-5 months
Necap1	-0.0034901	7.8837	-0.222961	0.824271	0.976093	-8.26653	2-5 months
Snca	0.00413922	7.25439	0.222416	0.824694	0.976093	-8.26665	2-5 months
Reep3	-0.0067513	5.74363	-0.221283	0.825572	0.976093	-8.26691	2-5 months
Sestd1	-0.0042474	7.13268	-0.220599	0.826102	0.976093	-8.26706	2-5 months
Aldh9a1	0.00459794	6.56099	0.218177	0.827981	0.976093	-8.2676	2-5 months
Rbfox2	-0.0034526	8.14833	-0.216813	0.829039	0.976093	-8.2679	2-5 months
Cntnap1	0.00540034	7.12866	0.214836	0.830574	0.976093	-8.26833	2-5 months
Sla	-0.0114556	4.09053	-0.213369	0.831713	0.976093	-8.26865	2-5 months
Ica1l	0.00402351	6.59592	0.213112	0.831912	0.976093	-8.26871	2-5 months
Snx29	-0.0062304	5.51984	-0.208986	0.835118	0.978354	-8.26959	2-5 months
Klc2	0.0110667	5.33506	0.203137	0.839668	0.98218	-8.27081	2-5 months
Pard3	0.00589839	5.66972	0.201042	0.841299	0.982586	-8.27124	2-5 months
Stxbp1	-0.0021314	9.78875	-0.195032	0.845981	0.986104	-8.27245	2-5 months
Tsnax	-0.0031597	7.83414	-0.190362	0.849624	0.986104	-8.27336	2-5 months
Prkcq	-0.0076005	5.11659	-0.189482	0.85031	0.986104	-8.27353	2-5 months
Acp1	0.0089894	4.44518	0.187603	0.851777	0.986104	-8.27389	2-5 months
Parl	-0.0035191	6.91224	-0.18588	0.853123	0.986104	-8.27422	2-5 months
Decr1	-0.0044234	6.09675	-0.185851	0.853145	0.986104	-8.27422	2-5 months
Pgbd5	-0.002559	8.07347	-0.185608	0.853335	0.986104	-8.27427	2-5 months
Ppp3r1	-0.0026987	9.39166	-0.182172	0.85602	0.987715	-8.27491	2-5 months
Cdh20	0.00471864	5.66374	0.177382	0.859764	0.987888	-8.27578	2-5 months
2900026A02Rik	-0.0064515	5.69516	-0.176648	0.860339	0.987888	-8.27592	2-5 months
Anxa5	-0.0032396	7.2812	-0.173181	0.863052	0.987888	-8.27653	2-5 months
Nudt21	-0.0035976	6.60182	-0.172693	0.863434	0.987888	-8.27662	2-5 months
Ncald	0.00310169	8.82879	0.171208	0.864597	0.987888	-8.27688	2-5 months
Atp5a1	0.00180031	9.8626	0.170723	0.864976	0.987888	-8.27696	2-5 months
Dlg3	0.00293192	7.39878	0.168716	0.866548	0.987888	-8.27731	2-5 months
Slc25a20	-0.0065096	5.28056	-0.168483	0.866731	0.987888	-8.27735	2-5 months
Slc44a1	-0.0022516	7.7287	-0.167129	0.867791	0.987888	-8.27758	2-5 months
Lrp4	-0.0148003	3.32524	-0.165403	0.869144	0.987957	-8.27787	2-5 months
Kctd12	-0.0044668	7.01324	-0.15978	0.873554	0.991197	-8.27879	2-5 months
Myrf	0.00364595	6.83512	0.156402	0.876205	0.991197	-8.27934	2-5 months
Bdh1	0.00374242	5.67479	0.152779	0.87905	0.991197	-8.2799	2-5 months
Elovl1	0.00560947	5.56227	0.15155	0.880015	0.991197	-8.28009	2-5 months
Psmg1	0.0041344	5.98985	0.146523	0.883966	0.991197	-8.28085	2-5 months
Phyhip	0.00727774	6.78136	0.146054	0.884334	0.991197	-8.28092	2-5 months
Rbm48	0.00336798	6.19023	0.143923	0.88601	0.991197	-8.28124	2-5 months
Mapk6	-0.0026493	7.46181	-0.143761	0.886137	0.991197	-8.28126	2-5 months
Tmem168	-0.0039502	5.5027	-0.143211	0.88657	0.991197	-8.28134	2-5 months
Lsm4	-0.0035588	5.97065	-0.137998	0.890672	0.991197	-8.28208	2-5 months
Slc8a2	-0.0033259	7.78397	-0.136989	0.891467	0.991197	-8.28223	2-5 months
Trappc4	-0.003004	6.27951	-0.135379	0.892734	0.991197	-8.28245	2-5 months
Ppp3cb	0.00171374	8.2615	0.131005	0.896179	0.991197	-8.28304	2-5 months
Agl	-0.0028053	6.75452	-0.130955	0.896219	0.991197	-8.28305	2-5 months
Map7	-0.0039342	6.57537	-0.129247	0.897565	0.991197	-8.28327	2-5 months
Atl3	-0.0034406	6.03856	-0.128981	0.897775	0.991197	-8.28331	2-5 months
Dbndd2	-0.0026823	6.34401	-0.12563	0.900416	0.991197	-8.28374	2-5 months
Sorl1	0.00255008	8.48171	0.124993	0.900918	0.991197	-8.28382	2-5 months
Pecam1	-0.0040813	5.73307	-0.123675	0.901957	0.991197	-8.28399	2-5 months
Ndrg1	0.00267645	7.53814	0.122074	0.90322	0.991197	-8.28419	2-5 months
Mog	0.0032012	7.32096	0.117885	0.906526	0.991197	-8.2847	2-5 months
Sez6l2	-0.0025342	7.86692	-0.117883	0.906527	0.991197	-8.2847	2-5 months
Anxa2	-0.0055743	5.19732	-0.116762	0.907412	0.991197	-8.28483	2-5 months
Ctnnd2	-0.0031141	6.73431	-0.11576	0.908203	0.991197	-8.28495	2-5 months
Chrm3	0.0045053	5.21035	0.114707	0.909034	0.991197	-8.28507	2-5 months
S100a11	-0.0041984	5.73647	-0.114571	0.909141	0.991197	-8.28509	2-5 months
Syn2	-0.0018306	8.47999	-0.114079	0.909529	0.991197	-8.28514	2-5 months
Rreb1	0.00309845	6.13503	0.114029	0.909569	0.991197	-8.28515	2-5 months
Kif1c	-0.0031536	6.82897	-0.107865	0.914438	0.994853	-8.28584	2-5 months
Naga	-0.0025596	6.2317	-0.1048	0.91686	0.994853	-8.28617	2-5 months
Anln	0.00363827	6.51501	0.100321	0.920401	0.994853	-8.28664	2-5 months
Ift27	0.00220978	6.01025	0.0995574	0.921005	0.994853	-8.28672	2-5 months
Trrap	-0.0024557	6.56249	-0.0978774	0.922333	0.994853	-8.28689	2-5 months
Gprc5b	0.00287874	7.18227	0.0973955	0.922715	0.994853	-8.28693	2-5 months
Plekhg3	-0.0033766	5.39348	-0.0933265	0.925934	0.994853	-8.28733	2-5 months
Zfp536	0.00297196	5.96573	0.0922585	0.926779	0.994853	-8.28743	2-5 months
Zfp592	0.00288954	5.86053	0.0900222	0.928549	0.994853	-8.28763	2-5 months
Tspo	-0.0063271	3.61834	-0.0886011	0.929674	0.994853	-8.28776	2-5 months
Mag	-0.0026648	6.77457	-0.087397	0.930627	0.994853	-8.28787	2-5 months
Zeb2	-0.0024179	7.15188	-0.0842513	0.933118	0.994853	-8.28815	2-5 months
Daam2	-0.0027824	5.9068	-0.0777015	0.938306	0.994853	-8.28868	2-5 months
Slc41a1	-0.0029424	5.60808	-0.0771364	0.938754	0.994853	-8.28873	2-5 months
Smg9	-0.0035893	4.72442	-0.0760685	0.9396	0.994853	-8.28881	2-5 months
Plod3	0.00194046	5.78229	0.0723012	0.942586	0.994853	-8.28909	2-5 months
Tbc1d30	0.00148073	6.95317	0.0713015	0.943379	0.994853	-8.28917	2-5 months
Kif13b	-0.0026078	5.50195	-0.0703881	0.944103	0.994853	-8.28923	2-5 months
Gpr37	-0.0015299	7.16891	-0.0689552	0.945239	0.994853	-8.28933	2-5 months
Usp54	-0.0014839	7.1635	-0.0684901	0.945608	0.994853	-8.28937	2-5 months
Stard8	0.0029673	5.44752	0.0678508	0.946114	0.994853	-8.28941	2-5 months
Samd12	-0.0011165	7.09111	-0.0674337	0.946445	0.994853	-8.28944	2-5 months
Ap3b2	-0.003096	4.87066	-0.063346	0.949687	0.994853	-8.28971	2-5 months
Nfib	-0.0009714	7.39173	-0.0623163	0.950504	0.994853	-8.28978	2-5 months
Syp	0.00146704	8.45855	0.0601522	0.952221	0.994853	-8.28991	2-5 months
Slc12a5	-0.0007907	8.87477	-0.0600065	0.952336	0.994853	-8.28992	2-5 months
Atp6ap2	-0.0007625	8.4583	-0.0567437	0.954925	0.994853	-8.29011	2-5 months
Srgn	0.00227688	5.06095	0.0563056	0.955272	0.994853	-8.29014	2-5 months
Tmed10	-0.0010699	7.00449	-0.0549064	0.956383	0.994853	-8.29022	2-5 months
Slain1	0.0013308	6.77328	0.0545585	0.956659	0.994853	-8.29024	2-5 months
Yes1	-0.0012297	6.36289	-0.0525427	0.958259	0.994853	-8.29035	2-5 months
Samd4	-0.0017215	5.1886	-0.0520848	0.958622	0.994853	-8.29037	2-5 months
Cd74	0.00353284	4.67163	0.0507993	0.959643	0.994853	-8.29044	2-5 months
Atp2b2	0.00073169	9.01649	0.0507082	0.959715	0.994853	-8.29044	2-5 months
Camta2	0.00165291	6.33188	0.0482375	0.961676	0.994853	-8.29057	2-5 months
Fkbp4	0.00176749	5.89929	0.0453836	0.963942	0.994853	-8.2907	2-5 months
Coro2a	0.00225207	4.47011	0.0450412	0.964214	0.994853	-8.29072	2-5 months
Clic1	-0.0013017	6.02918	-0.0416221	0.966929	0.994853	-8.29087	2-5 months
Atp6v1c1	-0.0005918	8.65646	-0.0400348	0.968189	0.994853	-8.29093	2-5 months
Scarb2	-0.0006575	6.80997	-0.0396853	0.968467	0.994853	-8.29095	2-5 months
Ddx42	-0.000663	7.51861	-0.0392223	0.968834	0.994853	-8.29097	2-5 months
Hspa2	0.00131103	5.98677	0.039211	0.968843	0.994853	-8.29097	2-5 months
Fubp3	-0.0010851	5.85882	-0.0366473	0.970879	0.994931	-8.29107	2-5 months
Gtf2h3	-0.0009064	5.68605	-0.0358404	0.97152	0.994931	-8.2911	2-5 months
Tmem63a	0.00082711	5.84902	0.0300188	0.976145	0.994952	-8.29129	2-5 months
Camk4	-0.0005948	7.88631	-0.0284684	0.977377	0.994952	-8.29134	2-5 months
Adora2a	-0.0009559	5.48513	-0.0268492	0.978663	0.994952	-8.29138	2-5 months
Cox6c	-0.0026256	3.24884	-0.0251163	0.98004	0.994952	-8.29143	2-5 months
Mea1	-0.0005208	7.20492	-0.0228239	0.981861	0.994952	-8.29148	2-5 months
Syngr1	-0.0008193	7.07416	-0.0208354	0.983441	0.994952	-8.29153	2-5 months
Tmem176b	-0.0006784	5.91874	-0.0184222	0.985359	0.994952	-8.29157	2-5 months
Rhoq	-0.0004023	6.74011	-0.0179893	0.985703	0.994952	-8.29158	2-5 months
Agbl4	0.0004924	5.41886	0.0176812	0.985948	0.994952	-8.29159	2-5 months
Vgf	0.00090633	6.36708	0.017396	0.986174	0.994952	-8.29159	2-5 months
Ywhag	0.00020904	9.8076	0.0163887	0.986975	0.994952	-8.29161	2-5 months
Lrp10	-0.0004892	4.84039	-0.0138921	0.988959	0.994952	-8.29165	2-5 months
Gltp	-0.0002546	7.09229	-0.013088	0.989598	0.994952	-8.29166	2-5 months
Pop4	0.00023452	6.55258	0.0128978	0.989749	0.994952	-8.29166	2-5 months
Tmem144	-0.0003013	5.57464	-0.0102997	0.991814	0.994962	-8.29169	2-5 months
Psmb2	0.00025256	6.92047	0.00961132	0.992361	0.994962	-8.2917	2-5 months
Trappc2l	8.99e-05	7.72331	0.0054273	0.995686	0.99699	-8.29173	2-5 months
Cpne2	9.08e-05	5.97937	0.00351853	0.997203	0.997203	-8.29174	2-5 months

## Sheet: Trem2R47H_vs_APOE4_6-9months
GeneSymbol	logFC	AveExpr	t	P.Value	adj.P.Val	B	Age
Apoe	3.71092	7.10747	100.639	1.34452e-72	1.02856e-69	154.271	6-9 months
Plp1	0.0845567	10.129	4.49915	2.91759e-05	0.00743986	0.666237	6-9 months
Sestd1	-0.0874189	7.13268	-4.34702	5.00541e-05	0.00957285	0.142505	6-9 months
Rgs7	-0.0766946	7.66237	-4.17119	9.24005e-05	0.0140068	-0.450445	6-9 months
Pfkfb3	0.158633	6.35098	4.1209	0.000109858	0.0140068	-0.617434	6-9 months
Snap47	0.107039	7.34537	3.95528	0.000192829	0.0210735	-1.15902	6-9 months
Hint2	-0.0753121	6.96927	-3.91507	0.000220654	0.0211001	-1.28846	6-9 months
Ptprn	0.150619	6.70783	3.80642	0.000316494	0.0238968	-1.63417	6-9 months
Kif13b	0.147204	5.50195	3.80409	0.000318926	0.0238968	-1.64149	6-9 months
Znhit3	-0.0863306	6.95929	-3.75765	0.000371456	0.0238968	-1.78731	6-9 months
2900026A02Rik	0.143232	5.69516	3.75487	0.000374852	0.0238968	-1.79601	6-9 months
Lamb2	0.125156	5.27954	3.65888	0.000512032	0.0289466	-2.09363	6-9 months
Cd74	0.263897	4.67163	3.63306	0.000556401	0.0289466	-2.1728	6-9 months
Dag1	0.124962	5.95305	3.61734	0.000585201	0.0289466	-2.22085	6-9 months
Kank1	0.142768	5.32842	3.60674	0.000605419	0.0289466	-2.25317	6-9 months
Sash1	0.123582	6.22211	3.58254	0.000654065	0.0294329	-2.32668	6-9 months
Napb	-0.0407479	8.69113	-3.52619	0.000782206	0.0332437	-2.49663	6-9 months
Mapk9	-0.0579416	7.96044	-3.47464	0.000919991	0.036759	-2.65047	6-9 months
Zbtb8os	-0.075874	6.76748	-3.4607	0.000961021	0.036759	-2.6918	6-9 months
Trpc1	-0.0676495	7.42634	-3.37497	0.00125414	0.0448255	-2.9435	6-9 months
Mag	0.106782	6.77457	3.35306	0.00134165	0.0448255	-3.00715	6-9 months
Psmc1	0.0463745	7.87287	3.35159	0.00134769	0.0448255	-3.01139	6-9 months
Ica1l	-0.0657028	6.59592	-3.3319	0.00143155	0.0452372	-3.0683	6-9 months
Phlpp1	0.066043	7.22349	3.30127	0.00157182	0.0452372	-3.15635	6-9 months
Rbm48	-0.080615	6.19023	-3.29825	0.00158636	0.0452372	-3.16502	6-9 months
Nmnat2	0.0705	7.59845	3.29613	0.00159661	0.0452372	-3.17108	6-9 months
Mapt	0.0855719	7.40579	3.2435	0.00187232	0.0493354	-3.32086	6-9 months
Pcyox1l	0.121554	5.22338	3.23703	0.00190916	0.0493354	-3.33915	6-9 months
Vgf	0.175906	6.36708	3.23261	0.00193472	0.0493354	-3.35164	6-9 months
Srrm4	0.124229	5.68132	3.19141	0.00218884	0.0540149	-3.4674	6-9 months
Slc38a2	0.101782	7.41047	3.14499	0.00251251	0.0600646	-3.59652	6-9 months
Fam213a	-0.0551499	7.79982	-3.13441	0.00259229	0.0600939	-3.62575	6-9 months
Skp1a	-0.0441845	8.5846	-3.12413	0.00267213	0.060123	-3.6541	6-9 months
Gria3	-0.0524461	8.60641	-3.11152	0.00277313	0.0606127	-3.68876	6-9 months
Fam129b	0.0777045	6.29091	3.08647	0.0029845	0.062969	-3.75733	6-9 months
Zbtb33	0.116319	5.4767	3.07954	0.00304556	0.062969	-3.77622	6-9 months
Mea1	0.0726924	7.20492	3.04984	0.00332078	0.0642084	-3.85684	6-9 months
Ppp4r2	0.0597459	7.53924	3.03224	0.00349461	0.0642084	-3.90433	6-9 months
Nufip2	0.0729378	6.96975	3.0316	0.00350104	0.0642084	-3.90605	6-9 months
Nedd8	-0.0444162	7.9596	-3.03045	0.00351278	0.0642084	-3.90916	6-9 months
Rab3a	0.0602057	9.09322	3.02923	0.00352517	0.0642084	-3.91243	6-9 months
Mbp	0.0894847	8.40869	2.98607	0.00399175	0.0683625	-4.02796	6-9 months
Gabbr2	0.0811606	7.11029	2.98413	0.00401399	0.0683625	-4.03311	6-9 months
Ahnak	0.136268	5.72878	2.98349	0.00402132	0.0683625	-4.03481	6-9 months
Camta2	0.106381	6.33188	2.97238	0.00415132	0.0687876	-4.06433	6-9 months
Abca8b	-0.083877	6.12212	-2.94611	0.00447425	0.0687876	-4.13378	6-9 months
Tcf12	0.0682602	6.44671	2.94381	0.00450359	0.0687876	-4.13984	6-9 months
Tmem165	0.0610354	6.39454	2.94347	0.00450795	0.0687876	-4.14074	6-9 months
Rasgrp3	0.120158	5.12248	2.93407	0.00462989	0.0687876	-4.16545	6-9 months
Uros	-0.0599542	6.28807	-2.93335	0.0046394	0.0687876	-4.16735	6-9 months
Mon2	0.0522872	7.27129	2.92334	0.00477276	0.0687876	-4.19359	6-9 months
Yes1	-0.0714531	6.36289	-2.92319	0.00477477	0.0687876	-4.19398	6-9 months
Zmiz2	0.0875799	7.46682	2.91282	0.00491693	0.0687876	-4.22112	6-9 months
Stip1	0.113286	6.5652	2.91076	0.00494551	0.0687876	-4.22648	6-9 months
Mcl1	0.0873765	6.7711	2.87615	0.00545117	0.0732261	-4.31642	6-9 months
Cald1	0.0900756	5.61349	2.86588	0.00561016	0.0732261	-4.34295	6-9 months
Ppid	-0.0568474	7.47746	-2.86254	0.00566282	0.0732261	-4.35157	6-9 months
C1qa	-0.0975559	6.11804	-2.86215	0.00566894	0.0732261	-4.35256	6-9 months
Fa2h	0.11814	5.47954	2.85749	0.00574322	0.0732261	-4.36457	6-9 months
Parl	-0.0560655	6.91224	-2.83533	0.00610874	0.0754498	-4.42143	6-9 months
App	0.0424762	9.84831	2.83497	0.00611488	0.0754498	-4.42235	6-9 months
Dbndd2	-0.0628217	6.34401	-2.81709	0.00642568	0.0773614	-4.46799	6-9 months
Fam160a2	0.0859083	6.27411	2.81356	0.00648872	0.0773614	-4.47697	6-9 months
Anxa2	0.139812	5.19732	2.80389	0.00666434	0.0773614	-4.50152	6-9 months
Bcl6	0.141309	5.23749	2.78536	0.00701315	0.0773614	-4.5484	6-9 months
Tmem176b	0.107083	5.91874	2.78419	0.00703569	0.0773614	-4.55134	6-9 months
Rgs7bp	0.055404	7.60328	2.77939	0.0071289	0.0773614	-4.56343	6-9 months
Mapkapk2	0.087142	5.45905	2.77932	0.00713041	0.0773614	-4.56362	6-9 months
Elovl1	0.107388	5.56227	2.77777	0.0071607	0.0773614	-4.56751	6-9 months
Foxo1	-0.0682903	6.12977	-2.77679	0.00717995	0.0773614	-4.56998	6-9 months
Tmcc1	0.0980216	5.62132	2.72378	0.00829621	0.0878965	-4.70239	6-9 months
Tbc1d30	0.0589928	6.95317	2.71974	0.00838751	0.0878965	-4.71241	6-9 months
Atg14	-0.0650922	6.32403	-2.71398	0.00851915	0.0880696	-4.72665	6-9 months
Chrm1	0.075013	7.30913	2.70696	0.00868228	0.0885592	-4.74398	6-9 months
Tm4sf1	0.0989738	5.61759	2.70134	0.00881482	0.0887281	-4.75783	6-9 months
Sub1	0.0733755	5.93496	2.67835	0.00937685	0.0931596	-4.81425	6-9 months
Tnfrsf1a	0.113885	4.93094	2.671	0.00956335	0.0937944	-4.83221	6-9 months
Kcnq5	-0.0722592	6.40089	-2.65877	0.00988091	0.0944916	-4.86199	6-9 months
Gpr62	-0.0845637	5.47659	-2.65875	0.00988147	0.0944916	-4.86204	6-9 months
Clstn3	0.0814193	7.52292	2.65267	0.010043	0.0947085	-4.8768	6-9 months
Rab3c	0.0638651	7.72128	2.64863	0.0101518	0.0947085	-4.88662	6-9 months
Enpp2	0.117989	7.95249	2.6351	0.0105234	0.096993	-4.91934	6-9 months
Rtn1	0.0570668	9.39828	2.62937	0.0106847	0.0973069	-4.93317	6-9 months
Zfp36l1	0.150565	5.57298	2.62068	0.0109332	0.0983987	-4.95407	6-9 months
Myh9	0.101119	5.82425	2.60422	0.0114187	0.101573	-4.99352	6-9 months
Med13l	0.0864804	6.19444	2.58347	0.0120586	0.105601	-5.04298	6-9 months
Sorbs1	0.0583392	7.45805	2.58067	0.0121476	0.105601	-5.04965	6-9 months
Pcsk2	-0.0513764	7.72366	-2.57579	0.0123037	0.105756	-5.06122	6-9 months
Sirt2	0.0659877	6.84373	2.56993	0.0124934	0.106194	-5.07508	6-9 months
Dars	-0.042752	7.44047	-2.5587	0.0128649	0.10815	-5.1016	6-9 months
Arhgap1	0.0630126	6.34085	2.54096	0.0134721	0.112023	-5.14329	6-9 months
Pogk	0.0687504	5.85029	2.53033	0.0138484	0.113915	-5.16818	6-9 months
Cers2	0.0569572	6.55897	2.52253	0.0141301	0.114445	-5.18636	6-9 months
Orc3	-0.0842521	5.43078	-2.51679	0.014341	0.114445	-5.19972	6-9 months
St18	-0.0911746	6.84041	-2.51409	0.0144414	0.114445	-5.20601	6-9 months
Ibtk	-0.0594673	5.93705	-2.50981	0.0146013	0.114445	-5.21594	6-9 months
Ctnnd2	0.0704749	6.73431	2.50823	0.0146609	0.114445	-5.21961	6-9 months
Endod1	0.088027	6.21443	2.4944	0.0151911	0.116836	-5.25162	6-9 months
Fn1	0.123425	5.83364	2.4923	0.0152727	0.116836	-5.25644	6-9 months
Ddx42	-0.0438357	7.51861	-2.48276	0.0156504	0.117653	-5.27843	6-9 months
Wwc1	0.0794742	5.90634	2.48184	0.0156871	0.117653	-5.28053	6-9 months
Scamp2	0.0957435	5.38881	2.47504	0.0159621	0.118553	-5.29616	6-9 months
Foxn2	-0.0617615	5.9293	-2.46686	0.0162982	0.119886	-5.3149	6-9 months
Hspa2	-0.0856957	5.98677	-2.45392	0.016843	0.120063	-5.34442	6-9 months
Ezr	0.0934352	5.21732	2.45358	0.0168574	0.120063	-5.34519	6-9 months
Ift27	0.0568767	6.01025	2.45338	0.0168661	0.120063	-5.34565	6-9 months
Flt1	0.117995	5.43294	2.45142	0.01695	0.120063	-5.35011	6-9 months
Bag3	0.14701	4.5952	2.44115	0.0173966	0.122096	-5.37344	6-9 months
Nfia	0.0661717	6.57107	2.42931	0.0179249	0.124187	-5.40025	6-9 months
Sh3gl2	-0.0311522	8.9566	-2.42722	0.0180193	0.124187	-5.40495	6-9 months
Map4k5	0.0492713	6.7592	2.4073	0.0189442	0.128779	-5.44975	6-9 months
Plekhg3	0.0909091	5.39348	2.40566	0.0190223	0.128779	-5.45343	6-9 months
Aldh2	0.0727459	6.90461	2.40124	0.019234	0.12907	-5.46332	6-9 months
Fkbp4	0.0974285	5.89929	2.39515	0.0195295	0.129914	-5.47695	6-9 months
Per1	0.229954	6.38317	2.38202	0.0201796	0.132179	-5.50618	6-9 months
Rasal2	0.056953	6.6577	2.37676	0.0204452	0.132179	-5.51785	6-9 months
Atp2b1	-0.0426695	9.13213	-2.37296	0.0206392	0.132179	-5.52627	6-9 months
Tmem128	0.0454444	6.87585	2.36871	0.0208583	0.132179	-5.53568	6-9 months
Gnb5	0.0466745	7.21705	2.367	0.0209466	0.132179	-5.53945	6-9 months
Gng12	0.0556684	6.30759	2.36574	0.0210126	0.132179	-5.54225	6-9 months
Ablim2	0.0583373	6.98953	2.36445	0.0210794	0.132179	-5.54508	6-9 months
Tmtc2	0.0552945	6.02171	2.3512	0.0217823	0.135475	-5.57429	6-9 months
Slco2b1	-0.0596013	5.42327	-2.34329	0.0222112	0.137028	-5.59163	6-9 months
Chrnb2	-0.0514522	6.68446	-2.33356	0.0227493	0.138738	-5.61291	6-9 months
Dnajb6	-0.0305757	8.00852	-2.32856	0.0230304	0.138738	-5.62382	6-9 months
Acp2	-0.0413217	7.19514	-2.32552	0.0232032	0.138738	-5.63046	6-9 months
Olfm3	-0.0604581	7.34837	-2.32533	0.0232137	0.138738	-5.63086	6-9 months
Slc44a2	0.0923404	5.66335	2.32079	0.0234736	0.139204	-5.64074	6-9 months
Dip2b	-0.0324787	7.67651	-2.31082	0.0240529	0.141542	-5.66237	6-9 months
Nrxn3	-0.0353969	7.65823	-2.29801	0.0248157	0.144916	-5.69004	6-9 months
Phyhip	0.119407	6.78136	2.29431	0.02504	0.145118	-5.69801	6-9 months
Rfx4	0.0931554	5.33313	2.28456	0.0256398	0.147477	-5.71895	6-9 months
Adprh	-0.0334172	7.45412	-2.26333	0.0269906	0.154088	-5.76432	6-9 months
Klc2	0.128473	5.33506	2.25781	0.0273517	0.154993	-5.77605	6-9 months
Cplx1	-0.0323479	7.94384	-2.25442	0.0275757	0.155113	-5.78325	6-9 months
Man2a1	-0.0579937	6.00071	-2.25084	0.027814	0.155312	-5.79084	6-9 months
Unc5d	-0.0654039	5.83035	-2.23788	0.0286914	0.15905	-5.8182	6-9 months
Snap91	-0.0245769	8.85348	-2.23366	0.0289827	0.159193	-5.8271	6-9 months
Bola3	-0.051388	6.34355	-2.22808	0.0293715	0.159193	-5.83882	6-9 months
Itgb5	-0.0474558	6.99452	-2.22477	0.0296038	0.159193	-5.84575	6-9 months
Igf1r	0.0587121	6.78297	2.22132	0.0298483	0.159193	-5.85299	6-9 months
Mef2c	-0.0537071	8.85559	-2.21967	0.0299658	0.159193	-5.85644	6-9 months
Snap29	0.073238	5.85354	2.21479	0.0303156	0.159941	-5.86664	6-9 months
Dnajb4	0.0558448	7.13067	2.18982	0.0321629	0.168525	-5.91854	6-9 months
Mtf2	-0.0413325	7.48804	-2.1827	0.0327074	0.169341	-5.93325	6-9 months
Tbc1d9	0.0520192	7.15727	2.182	0.0327614	0.169341	-5.93469	6-9 months
Syngr1	0.0889754	7.07416	2.16631	0.0339919	0.171593	-5.96695	6-9 months
Pttg1ip	0.0756383	5.43512	2.1658	0.0340323	0.171593	-5.96799	6-9 months
Pak3	-0.0459337	6.54838	-2.16272	0.0342785	0.171593	-5.97429	6-9 months
Cdc42ep4	0.121221	4.70257	2.16171	0.0343601	0.171593	-5.97637	6-9 months
Psen1	0.0421678	6.68636	2.16019	0.0344826	0.171593	-5.97948	6-9 months
Gna12	0.0503989	6.88751	2.15944	0.0345428	0.171593	-5.981	6-9 months
Soat1	0.0688942	5.55548	2.1531	0.0350583	0.173029	-5.99394	6-9 months
Tfeb	0.101904	4.92607	2.14965	0.035342	0.173312	-6.00097	6-9 months
St8sia3	-0.0446184	6.87941	-2.14636	0.0356145	0.173535	-6.00768	6-9 months
Acot7	0.0483412	8.35373	2.14168	0.0360047	0.173747	-6.01718	6-9 months
Tmcc3	0.0575365	6.18767	2.1404	0.036112	0.173747	-6.01977	6-9 months
Tmem176a	0.0908258	5.17085	2.13091	0.0369168	0.176509	-6.03898	6-9 months
Trappc4	0.0491355	6.27951	2.12005	0.0378568	0.179686	-6.06086	6-9 months
Pla2g16	0.0476791	6.90323	2.11247	0.0385256	0.179686	-6.07609	6-9 months
Prkd3	-0.121346	4.26514	-2.10867	0.0388641	0.179686	-6.08369	6-9 months
Inppl1	0.0497381	6.15008	2.10624	0.039083	0.179686	-6.08857	6-9 months
St3gal3	0.0470874	6.85664	2.10442	0.0392464	0.179686	-6.0922	6-9 months
Dnaja2	-0.0378014	7.25979	-2.10333	0.039345	0.179686	-6.09437	6-9 months
Vezf1	0.0636617	5.77806	2.10209	0.0394575	0.179686	-6.09685	6-9 months
Gfra2	0.0683057	6.47556	2.10206	0.0394605	0.179686	-6.09692	6-9 months
Prkar1b	0.0368155	8.42825	2.0908	0.0404938	0.1833	-6.11934	6-9 months
Slc4a2	0.0883575	5.83086	2.08503	0.0410321	0.183625	-6.13079	6-9 months
Alg2	0.0433478	7.16024	2.08489	0.0410456	0.183625	-6.13108	6-9 months
Usp31	0.0595212	7.2055	2.07229	0.0422429	0.187883	-6.15597	6-9 months
Gdap1l1	0.0826674	5.86791	2.06741	0.0427151	0.188885	-6.16558	6-9 months
Capza2	-0.0293432	8.57486	-2.0648	0.0429698	0.188919	-6.17072	6-9 months
Ccdc115	-0.165243	3.51789	-2.05119	0.0443176	0.193731	-6.1974	6-9 months
Vamp1	0.0706004	8.03846	2.04806	0.044632	0.193997	-6.2035	6-9 months
Wwtr1	0.0708217	5.5354	2.04358	0.0450863	0.194654	-6.21223	6-9 months
Tmem246	0.0351064	7.04282	2.04157	0.045292	0.194654	-6.21616	6-9 months
Serpinb1a	0.0818381	5.99853	2.03815	0.0456423	0.194791	-6.2228	6-9 months
Kif1c	0.0621815	6.82897	2.0363	0.0458331	0.194791	-6.22639	6-9 months
Cd63	0.037178	7.57353	2.01699	0.0478657	0.202305	-6.26373	6-9 months
Plod3	0.0563446	5.78229	2.01001	0.048619	0.20436	-6.27714	6-9 months
Grn	0.0715995	5.88507	2.00325	0.0493593	0.206338	-6.29012	6-9 months
Scai	0.0786207	5.34731	1.99161	0.0506553	0.210045	-6.31233	6-9 months
Daam2	0.0744422	5.9068	1.99036	0.0507952	0.210045	-6.3147	6-9 months
Lats2	0.0509511	6.49872	1.98579	0.0513134	0.211047	-6.32339	6-9 months
Ctss	-0.0479822	7.05518	-1.97898	0.0520942	0.211214	-6.33631	6-9 months
Rcc1	0.0889002	4.39183	1.97891	0.0521013	0.211214	-6.33643	6-9 months
Got1	-0.0244178	8.97143	-1.97713	0.0523076	0.211214	-6.33981	6-9 months
Arpc1b	0.0623899	5.57495	1.97355	0.0527237	0.211214	-6.34658	6-9 months
Slc6a17	0.0458927	8.19026	1.97345	0.0527345	0.211214	-6.34676	6-9 months
Pdlim5	0.0970006	4.76572	1.97056	0.0530725	0.211461	-6.35222	6-9 months
Otud4	-0.0336325	7.33729	-1.96425	0.053816	0.213312	-6.3641	6-9 months
Ccdc117	0.0999878	6.22007	1.96174	0.054114	0.213388	-6.36881	6-9 months
Madd	0.0526068	7.30554	1.95462	0.054968	0.215644	-6.38217	6-9 months
Mta3	-0.0412676	6.86006	-1.94359	0.0563135	0.218685	-6.40277	6-9 months
Ap3b2	0.0992138	4.87066	1.94358	0.0563149	0.218685	-6.4028	6-9 months
Ptpn5	0.0507083	7.44552	1.92942	0.0580835	0.22227	-6.4291	6-9 months
Reep3	0.0614556	5.74363	1.92853	0.0581954	0.22227	-6.43073	6-9 months
Glt1d1	-0.0498758	6.42322	-1.92767	0.0583049	0.22227	-6.43233	6-9 months
Sla	-0.108055	4.09053	-1.92692	0.0584003	0.22227	-6.43372	6-9 months
Trappc2l	-0.0332747	7.72331	-1.92333	0.0588576	0.222901	-6.44034	6-9 months
Pcbp4	0.0652275	6.04151	1.92073	0.0591912	0.22306	-6.44514	6-9 months
Ranbp1	-0.0305312	7.53532	-1.9029	0.0615217	0.229581	-6.47788	6-9 months
Dock10	0.0637946	6.17101	1.89166	0.0630304	0.234069	-6.49837	6-9 months
Dlgap1	0.0646575	6.87812	1.87893	0.0647768	0.238626	-6.52146	6-9 months
Tmem209	-0.0514549	6.19603	-1.87818	0.0648814	0.238626	-6.52282	6-9 months
Cdh22	-0.0478768	6.22602	-1.87516	0.0653025	0.238724	-6.52827	6-9 months
Tsnax	-0.0324798	7.83414	-1.87352	0.0655321	0.238724	-6.53123	6-9 months
Coro2a	0.0974923	4.47011	1.86682	0.066476	0.240961	-6.54329	6-9 months
Abca7	0.078483	5.48006	1.86471	0.0667763	0.240961	-6.54708	6-9 months
Nucks1	-0.0260785	8.36485	-1.86182	0.0671886	0.241311	-6.55226	6-9 months
Naga	-0.0472457	6.2317	-1.85205	0.0685991	0.245028	-6.56974	6-9 months
Gpc1	0.0529944	6.90684	1.85024	0.0688641	0.245028	-6.57298	6-9 months
Stard8	0.0843918	5.44752	1.84756	0.0692557	0.245281	-6.57774	6-9 months
Gna13	0.0421959	6.49484	1.84113	0.0702053	0.246287	-6.58918	6-9 months
Lyrm9	-0.0468328	6.00108	-1.84011	0.0703577	0.246287	-6.591	6-9 months
Cntn4	-0.0997184	7.25642	-1.83846	0.0706036	0.246287	-6.59392	6-9 months
Psmb2	0.0504035	6.92047	1.83647	0.0709003	0.246287	-6.59744	6-9 months
Ogfod3	-0.0496263	5.49053	-1.83481	0.0711496	0.246287	-6.60038	6-9 months
Add2	0.030021	7.75458	1.82995	0.071883	0.246878	-6.60898	6-9 months
Arfgap2	0.0715394	5.67122	1.8294	0.0719657	0.246878	-6.60994	6-9 months
Rab6b	0.0382669	8.34412	1.82296	0.0729479	0.248733	-6.62129	6-9 months
Psma4	-0.0258247	7.36937	-1.8216	0.0731567	0.248733	-6.62368	6-9 months
Igfbp5	0.0494499	7.1971	1.81743	0.0737992	0.249807	-6.631	6-9 months
Slc39a1	0.066485	5.38663	1.81238	0.074586	0.251358	-6.63986	6-9 months
Car10	-0.0416671	7.25945	-1.80633	0.075536	0.253443	-6.65043	6-9 months
Cdkl5	-0.0320554	7.98002	-1.7944	0.0774382	0.258691	-6.67117	6-9 months
Fam171a1	0.0433317	6.37731	1.78712	0.07862	0.261497	-6.68378	6-9 months
Pllp	0.0928721	5.0386	1.77696	0.0802931	0.264714	-6.70129	6-9 months
Gpr37	0.0411463	7.16891	1.77564	0.0805131	0.264714	-6.70356	6-9 months
Snca	-0.0345015	7.25439	-1.77497	0.0806252	0.264714	-6.70472	6-9 months
Snx3	0.0392671	7.39142	1.76099	0.0829828	0.27129	-6.72863	6-9 months
Vamp3	-0.030281	6.99655	-1.7546	0.0840798	0.273707	-6.7395	6-9 months
Slc25a20	0.0706243	5.28056	1.75009	0.0848625	0.275084	-6.74717	6-9 months
Psmd8	0.0297786	7.38351	1.74564	0.0856389	0.276429	-6.7547	6-9 months
Msn	0.0650415	5.2541	1.7416	0.0863485	0.276526	-6.76152	6-9 months
Necap1	0.0284705	7.8837	1.74136	0.0863917	0.276526	-6.76193	6-9 months
Trp53bp2	-0.0482232	6.36587	-1.73839	0.0869177	0.27705	-6.76695	6-9 months
Kctd1	0.0413169	6.84735	1.72948	0.0885109	0.280227	-6.78193	6-9 months
Zeb2	0.0518183	7.15188	1.72872	0.0886471	0.280227	-6.7832	6-9 months
Cachd1	0.0499527	5.8488	1.72306	0.0896725	0.282302	-6.79267	6-9 months
Chrac1	-0.0752098	5.02208	-1.7201	0.0902119	0.282837	-6.79761	6-9 months
A2m	-0.0876133	5.86722	-1.71312	0.0914964	0.285009	-6.80924	6-9 months
Hgsnat	0.0319577	7.07605	1.7123	0.0916498	0.285009	-6.81061	6-9 months
Hspb8	0.0609372	5.94161	1.70344	0.093304	0.288978	-6.8253	6-9 months
H2-Ke6	0.0639813	5.17142	1.69991	0.0939691	0.289865	-6.83113	6-9 months
Parm1	-0.038969	6.57062	-1.69489	0.0949233	0.291632	-6.83941	6-9 months
Clic1	0.055017	6.02918	1.68431	0.0969581	0.296692	-6.85677	6-9 months
Slc2a1	0.0782148	5.85491	1.67621	0.0985408	0.300334	-6.87001	6-9 months
Rab13	-0.0699511	4.96932	-1.67288	0.0991976	0.301135	-6.87543	6-9 months
Inpp4a	-0.0254854	7.64042	-1.66847	0.100073	0.302593	-6.8826	6-9 months
Frmpd4	-0.0292215	6.8493	-1.66388	0.100992	0.304167	-6.89004	6-9 months
Pde1c	0.0689741	5.21933	1.65902	0.10197	0.30591	-6.8979	6-9 months
Tyrobp	-0.0482495	6.14457	-1.64915	0.103982	0.310189	-6.91379	6-9 months
Hsbp1	0.0262426	7.60112	1.64612	0.104608	0.310189	-6.91866	6-9 months
Adipor2	0.0759877	6.79752	1.64491	0.104858	0.310189	-6.9206	6-9 months
Vps33b	-0.052796	5.44515	-1.64294	0.105266	0.310189	-6.92375	6-9 months
Farsb	0.0294007	7.17983	1.64081	0.105707	0.310189	-6.92715	6-9 months
Wls	0.0422681	6.93926	1.63951	0.10598	0.310189	-6.92924	6-9 months
Snap25	0.0400461	8.94937	1.63829	0.106235	0.310189	-6.93118	6-9 months
Eri2	-0.0638303	4.91231	-1.63194	0.107568	0.312889	-6.94129	6-9 months
Samd12	-0.0280657	7.09111	-1.62289	0.109494	0.316273	-6.95565	6-9 months
Fxyd5	0.0797308	5.87738	1.62259	0.109559	0.316273	-6.95613	6-9 months
Rnf13	-0.0307402	8.4639	-1.6189	0.110353	0.317368	-6.96196	6-9 months
Cct3	0.0368254	7.26423	1.6162	0.110935	0.317847	-6.96621	6-9 months
Tmem59l	0.0332671	8.38248	1.6115	0.111958	0.318764	-6.97362	6-9 months
Acvrl1	0.0879535	4.51037	1.61083	0.112104	0.318764	-6.97467	6-9 months
Wscd2	-0.0510498	6.4329	-1.609	0.112505	0.318764	-6.97755	6-9 months
Cnp	0.0326213	8.73603	1.60679	0.11299	0.318956	-6.98102	6-9 months
Gss	-0.0453307	5.9319	-1.60439	0.113517	0.319268	-6.98477	6-9 months
Armcx5	-0.065182	5.51035	-1.59971	0.114554	0.320676	-6.99209	6-9 months
Pde1a	-0.0365606	8.16605	-1.59835	0.114857	0.320676	-6.99422	6-9 months
Ugt8a	0.0512713	6.96619	1.59444	0.115729	0.321938	-7.0003	6-9 months
Casc4	-0.0258335	7.97157	-1.58665	0.117487	0.325643	-7.01241	6-9 months
Coa3	0.0290059	7.54267	1.5831	0.118293	0.326693	-7.0179	6-9 months
Aff1	0.0600695	5.63262	1.57917	0.119194	0.327997	-7.02398	6-9 months
S1pr1	0.0736119	6.08466	1.57713	0.11966	0.328101	-7.02711	6-9 months
St6gal1	0.0435506	5.5301	1.5741	0.120361	0.328608	-7.03179	6-9 months
Diras2	0.0387386	7.60471	1.57262	0.120704	0.328608	-7.03407	6-9 months
Sh3glb1	0.028868	7.18596	1.56727	0.121949	0.32917	-7.04227	6-9 months
Scoc	-0.0274108	8.4428	-1.56658	0.12211	0.32917	-7.04333	6-9 months
Fibp	0.0594133	5.73495	1.56487	0.12251	0.32917	-7.04594	6-9 months
Unc119	0.0326063	6.17744	1.56301	0.122947	0.32917	-7.04879	6-9 months
Cd81	0.0262682	9.074	1.55979	0.123707	0.32917	-7.05371	6-9 months
Tenm2	0.051811	6.27097	1.55891	0.123915	0.32917	-7.05505	6-9 months
Cntnap1	0.040928	7.12866	1.55888	0.123923	0.32917	-7.0551	6-9 months
Msh2	-0.0318164	6.46119	-1.55674	0.124428	0.329368	-7.05834	6-9 months
Bin1	0.0392014	7.09817	1.55416	0.125042	0.329853	-7.06227	6-9 months
Atp5j2	0.0523421	5.80292	1.55006	0.126023	0.330369	-7.0685	6-9 months
Tatdn3	-0.035263	6.81861	-1.54974	0.126102	0.330369	-7.06899	6-9 months
Atp6v1f	-0.0244646	8.27776	-1.54618	0.126958	0.331479	-7.07439	6-9 months
Sox5	-0.0411278	5.68867	-1.54353	0.127598	0.332014	-7.07838	6-9 months
Padi2	0.0530191	5.95068	1.53928	0.128632	0.333521	-7.0848	6-9 months
Trem2	-0.141529	3.15579	-1.53419	0.129876	0.333521	-7.09245	6-9 months
Stom	-0.0571473	5.44917	-1.53286	0.130204	0.333521	-7.09445	6-9 months
Lamp2	0.0262192	7.78962	1.53113	0.130631	0.333521	-7.09705	6-9 months
Atp1a3	-0.0206237	10.5794	-1.53015	0.130872	0.333521	-7.09851	6-9 months
Atp5a1	-0.0168358	9.8626	-1.52858	0.131262	0.333521	-7.10087	6-9 months
Tagln2	0.0760062	4.54293	1.52765	0.131493	0.333521	-7.10226	6-9 months
Trem1	0.172301	2.45958	1.52696	0.131664	0.333521	-7.1033	6-9 months
Cmtm6	-0.0411694	6.23205	-1.52295	0.132663	0.334942	-7.10929	6-9 months
Mrps7	0.0430723	5.73481	1.5205	0.133277	0.335385	-7.11294	6-9 months
Rhou	-0.0502814	6.8878	-1.51548	0.134539	0.336365	-7.12039	6-9 months
Faxc	-0.0297643	6.79154	-1.51546	0.134546	0.336365	-7.12043	6-9 months
Pros1	0.0577687	5.24911	1.50851	0.13631	0.339666	-7.13073	6-9 months
Rin2	0.0455321	6.41352	1.50453	0.13733	0.339812	-7.13661	6-9 months
Dtd1	-0.0341859	6.40112	-1.50349	0.137597	0.339812	-7.13814	6-9 months
Reep1	-0.0206305	7.83547	-1.50308	0.137702	0.339812	-7.13874	6-9 months
Syp	0.037701	8.45855	1.48003	0.143737	0.353196	-7.17247	6-9 months
Sez6l2	0.0332057	7.86692	1.47886	0.144049	0.353196	-7.17417	6-9 months
Vsnl1	-0.0228418	9.58984	-1.47007	0.146406	0.356865	-7.18689	6-9 months
Tspo	0.109584	3.61834	1.46922	0.146638	0.356865	-7.18812	6-9 months
Cnksr2	-0.0243007	8.7328	-1.46647	0.147383	0.356865	-7.19208	6-9 months
Appl2	-0.0323262	7.66364	-1.46637	0.147411	0.356865	-7.19223	6-9 months
Clmn	0.0372299	6.8296	1.46075	0.148942	0.359434	-7.20031	6-9 months
Pgbd5	-0.0208956	8.07347	-1.45109	0.151606	0.364712	-7.21413	6-9 months
Gns	0.0453388	6.18032	1.44748	0.152609	0.365518	-7.21927	6-9 months
Bdh1	-0.0370023	5.67479	-1.44626	0.15295	0.365518	-7.221	6-9 months
Prkcb	0.0301991	8.66669	1.44474	0.153374	0.365518	-7.22316	6-9 months
Nfib	-0.0234354	7.39173	-1.43945	0.154863	0.367919	-7.23066	6-9 months
Ehd3	0.0611032	6.30962	1.4251	0.158952	0.374676	-7.25087	6-9 months
U2af2	0.0323873	6.18244	1.42453	0.159119	0.374676	-7.25168	6-9 months
Gpr158	0.0246172	7.50577	1.42429	0.159186	0.374676	-7.25201	6-9 months
Sclt1	-0.0350857	6.42513	-1.41803	0.161	0.374676	-7.26077	6-9 months
Cmtm5	0.0268034	6.93841	1.41798	0.161014	0.374676	-7.26084	6-9 months
Prkag1	0.035798	5.95379	1.41641	0.161472	0.374676	-7.26303	6-9 months
Tgfbr2	0.0472027	5.34993	1.41553	0.161728	0.374676	-7.26426	6-9 months
Rnf141	-0.0368114	6.18384	-1.41223	0.162692	0.374676	-7.26884	6-9 months
Ston2	0.0450905	5.72762	1.41143	0.162928	0.374676	-7.26996	6-9 months
Tcirg1	0.0642795	4.52503	1.41131	0.162962	0.374676	-7.27012	6-9 months
Syt16	0.0322197	6.51218	1.41086	0.163094	0.374676	-7.27075	6-9 months
Rhoc	0.062749	4.6701	1.40839	0.163822	0.375221	-7.27418	6-9 months
Cyfip2	-0.019848	9.54463	-1.39936	0.166498	0.380212	-7.28665	6-9 months
Mlc1	0.0374725	6.74998	1.39654	0.167343	0.380399	-7.29054	6-9 months
Ppp3r1	-0.0215965	9.39166	-1.39577	0.167574	0.380399	-7.2916	6-9 months
Map3k9	0.0642724	5.47546	1.39064	0.169116	0.382763	-7.29864	6-9 months
Fubp3	-0.0429492	5.85882	-1.38882	0.169669	0.382882	-7.30114	6-9 months
Ptbp1	0.0533082	5.54932	1.38349	0.171288	0.385324	-7.30842	6-9 months
Cirbp	-0.0837371	7.42922	-1.38195	0.171759	0.385324	-7.31052	6-9 months
Ndufab1	0.0631591	4.82876	1.37521	0.173826	0.385486	-7.31967	6-9 months
Kctd12	0.0401373	7.01324	1.37462	0.174009	0.385486	-7.32047	6-9 months
Tnfaip8	0.0551139	5.41976	1.374	0.174201	0.385486	-7.32131	6-9 months
Cpt1a	0.0445857	5.41275	1.37397	0.17421	0.385486	-7.32135	6-9 months
Hspa1b	0.172693	5.50659	1.37074	0.17521	0.385486	-7.32572	6-9 months
Stat3	0.042569	6.11548	1.36926	0.175671	0.385486	-7.32772	6-9 months
Coq4	-0.0408195	5.82851	-1.36742	0.176243	0.385486	-7.33021	6-9 months
Slc41a1	0.0544754	5.60808	1.3673	0.176281	0.385486	-7.33037	6-9 months
Arhgdib	-0.0353485	5.78636	-1.366	0.176686	0.385486	-7.33212	6-9 months
Wac	0.0219066	7.84706	1.3643	0.177218	0.385486	-7.33441	6-9 months
Fstl1	-0.0348549	6.56957	-1.3638	0.177374	0.385486	-7.33508	6-9 months
Tmbim1	0.0333999	6.55446	1.35803	0.179189	0.388326	-7.34283	6-9 months
Stx1a	-0.0291882	7.46706	-1.3546	0.180276	0.389579	-7.34742	6-9 months
Psmc6	-0.0370684	8.41398	-1.34398	0.183667	0.39579	-7.36156	6-9 months
Ndufa5	-0.0612724	4.74308	-1.33937	0.185156	0.397877	-7.36767	6-9 months
Ddx41	0.0442162	5.83854	1.33199	0.187555	0.401903	-7.3774	6-9 months
Rras	0.0698298	4.37327	1.32996	0.18822	0.402202	-7.38007	6-9 months
Bcl2	0.0677865	4.96103	1.32819	0.188798	0.402314	-7.38239	6-9 months
Arhgap5	-0.0263765	8.35419	-1.32414	0.190135	0.40321	-7.38771	6-9 months
Entpd3	0.0466368	5.00059	1.32294	0.19053	0.40321	-7.38927	6-9 months
Secisbp2l	0.0264098	6.95466	1.32212	0.1908	0.40321	-7.39034	6-9 months
Serping1	0.0754089	4.80682	1.31271	0.193935	0.408707	-7.40259	6-9 months
Amot	0.0928011	3.44452	1.30589	0.19623	0.412407	-7.41141	6-9 months
Mboat2	-0.0236128	7.06945	-1.30036	0.198108	0.415212	-7.41854	6-9 months
Fam107b	-0.0578761	6.23456	-1.29043	0.201511	0.421191	-7.43127	6-9 months
Rell1	-0.0420983	5.54794	-1.2847	0.203495	0.424178	-7.43857	6-9 months
Dlg3	-0.0232575	7.39878	-1.28136	0.204657	0.425443	-7.4428	6-9 months
Lrp4	0.119293	3.32524	1.27642	0.206386	0.427874	-7.44906	6-9 months
Zkscan6	-0.0500304	5.22488	-1.27389	0.207277	0.428559	-7.45225	6-9 months
Fam124a	-0.0260931	6.10681	-1.26583	0.210132	0.433291	-7.46239	6-9 months
Cdk18	0.0348319	5.91167	1.26114	0.211803	0.435563	-7.46825	6-9 months
Stxbp1	-0.0143542	9.78875	-1.25755	0.21309	0.437035	-7.47273	6-9 months
Tmem144	-0.0381741	5.57464	-1.24942	0.216031	0.441883	-7.48284	6-9 months
Ermn	0.0348504	7.83447	1.24172	0.218838	0.446265	-7.49233	6-9 months
Cdc42se1	0.0253361	6.40139	1.24035	0.219341	0.446265	-7.49401	6-9 months
Stau2	0.026004	7.00449	1.23784	0.220266	0.446959	-7.4971	6-9 months
Nkx6-2	0.0741947	3.97513	1.23071	0.222904	0.451114	-7.50583	6-9 months
Nptx2	0.0809252	5.53755	1.22539	0.224888	0.452968	-7.51231	6-9 months
Cd47	0.022424	7.78346	1.22356	0.225574	0.452968	-7.51453	6-9 months
Efcab14	0.0264534	6.87455	1.2235	0.225596	0.452968	-7.5146	6-9 months
Vapb	0.0214135	7.86361	1.21515	0.228742	0.455058	-7.5247	6-9 months
Smim7	-0.0409398	5.51979	-1.21479	0.228876	0.455058	-7.52513	6-9 months
Lrp10	0.0446636	4.84039	1.21433	0.229053	0.455058	-7.52569	6-9 months
Slc5a3	0.0521302	6.89231	1.21327	0.229453	0.455058	-7.52696	6-9 months
Snx22	-0.0450422	5.11042	-1.21142	0.230156	0.455058	-7.52919	6-9 months
Map7	0.0385106	6.57537	1.21129	0.230206	0.455058	-7.52934	6-9 months
Fryl	0.033465	6.6018	1.18675	0.23968	0.472566	-7.55855	6-9 months
Pbxip1	0.0465939	5.11035	1.18307	0.241127	0.472904	-7.56289	6-9 months
Svop	0.0269002	6.99369	1.18225	0.241451	0.472904	-7.56385	6-9 months
Pdcd6	0.0201572	7.40931	1.17936	0.242588	0.472904	-7.56723	6-9 months
Edil3	-0.024528	7.33837	-1.17857	0.242903	0.472904	-7.56817	6-9 months
Rtkn	-0.0451812	5.36132	-1.17651	0.243718	0.472904	-7.57057	6-9 months
Gabrg1	-0.0423337	4.93261	-1.17557	0.244091	0.472904	-7.57167	6-9 months
Myl12a	0.11222	3.32429	1.17535	0.244179	0.472904	-7.57193	6-9 months
Camk4	-0.025516	7.88631	-1.16935	0.246568	0.476325	-7.57892	6-9 months
Myo1c	0.0472416	5.00569	1.16131	0.249797	0.481347	-7.58823	6-9 months
Commd4	0.0336239	5.61297	1.1571	0.251502	0.483415	-7.59308	6-9 months
Arhgap44	-0.017929	7.42492	-1.15178	0.253665	0.48635	-7.59919	6-9 months
Cacng8	-0.0683413	7.41149	-1.1498	0.254475	0.486683	-7.60145	6-9 months
Lsm4	-0.0307568	5.97065	-1.14188	0.257727	0.490931	-7.61048	6-9 months
Fyn	0.0218721	7.4045	1.13907	0.25889	0.490931	-7.61367	6-9 months
Cbln1	-0.0546614	7.31206	-1.13823	0.259239	0.490931	-7.61462	6-9 months
Cyp27a1	-0.0716711	4.32788	-1.13817	0.259263	0.490931	-7.61469	6-9 months
Smg5	0.0364645	5.91005	1.13339	0.26125	0.49245	-7.62009	6-9 months
Cldn11	-0.0224147	7.72449	-1.13314	0.261353	0.49245	-7.62037	6-9 months
Tmem168	-0.0325779	5.5027	-1.1308	0.262329	0.493076	-7.62301	6-9 months
Prex1	0.0430072	4.85695	1.12579	0.264428	0.495803	-7.62863	6-9 months
Vav2	0.0407399	5.39541	1.12099	0.266453	0.496584	-7.634	6-9 months
Itgb8	0.0277514	6.33115	1.12059	0.266623	0.496584	-7.63445	6-9 months
Scaf8	-0.0175251	7.15956	-1.11803	0.267702	0.496584	-7.63729	6-9 months
Itga6	0.029339	6.3708	1.11798	0.267724	0.496584	-7.63735	6-9 months
Ybx1	0.0190913	7.91948	1.11593	0.268594	0.496584	-7.63963	6-9 months
Ptp4a2	-0.0168689	8.05012	-1.11559	0.26874	0.496584	-7.64001	6-9 months
Scn8a	0.0257556	7.48415	1.10672	0.272529	0.502373	-7.64983	6-9 months
Limk2	0.0178822	6.97563	1.09772	0.27641	0.507663	-7.6597	6-9 months
Uqcrq	-0.0155722	9.01623	-1.09699	0.276726	0.507663	-7.6605	6-9 months
Herpud2	-0.0198529	7.40323	-1.09521	0.2775	0.507865	-7.66245	6-9 months
Ran	-0.01305	7.67235	-1.08982	0.279849	0.510942	-7.66831	6-9 months
Laptm5	-0.0278553	6.17026	-1.081	0.283724	0.514798	-7.67785	6-9 months
Add3	0.0168975	7.74893	1.0789	0.284655	0.514798	-7.68012	6-9 months
Pop4	-0.0204705	6.55258	-1.07787	0.285112	0.514798	-7.68123	6-9 months
Atg4c	-0.0195117	7.4013	-1.0776	0.285227	0.514798	-7.68151	6-9 months
Lmo2	-0.0331717	6.33099	-1.07641	0.285757	0.514798	-7.6828	6-9 months
Ica1	-0.0192019	7.51907	-1.07418	0.286746	0.514798	-7.68518	6-9 months
Prelp	0.0446402	5.61966	1.07416	0.286757	0.514798	-7.68521	6-9 months
Tor1a	-0.0207501	6.521	-1.0727	0.287407	0.514798	-7.68677	6-9 months
Slc2a13	0.0293274	7.10406	1.07133	0.288018	0.514798	-7.68824	6-9 months
Prkcq	-0.0447227	5.11659	-1.06747	0.28974	0.515493	-7.69234	6-9 months
Klk6	-0.0731452	3.65386	-1.06666	0.290103	0.515493	-7.69321	6-9 months
Sv2a	-0.0169807	8.92491	-1.06582	0.29048	0.515493	-7.6941	6-9 months
Pik3r1	-0.0235629	6.81693	-1.06444	0.291102	0.515493	-7.69557	6-9 months
Ppox	0.0331475	5.91529	1.05661	0.294635	0.519836	-7.70385	6-9 months
Mobp	-0.0265811	8.77345	-1.05589	0.294959	0.519836	-7.70461	6-9 months
Atp5h	0.0136848	9.2128	1.0545	0.295593	0.519836	-7.70608	6-9 months
Ttyh2	0.0250834	7.30078	1.04637	0.2993	0.524219	-7.7146	6-9 months
Syt1	0.0249309	8.24824	1.04603	0.299456	0.524219	-7.71495	6-9 months
Bbx	0.0240235	5.96791	1.04089	0.301817	0.526025	-7.72031	6-9 months
Lcp1	-0.0363859	5.02787	-1.0402	0.302136	0.526025	-7.72102	6-9 months
Ktn1	-0.0189285	7.49075	-1.03889	0.302737	0.526025	-7.72238	6-9 months
Trim59	-0.0345055	6.71706	-1.03781	0.303238	0.526025	-7.7235	6-9 months
C1qb	-0.0287361	6.87146	-1.03165	0.306092	0.529774	-7.72986	6-9 months
Mob1a	0.0287663	5.85346	1.02917	0.307246	0.530572	-7.73241	6-9 months
D430041D05Rik	-0.0192048	7.45042	-1.02188	0.310659	0.535258	-7.73988	6-9 months
Psmg1	0.0300315	5.98985	1.019	0.312012	0.53638	-7.74281	6-9 months
Syngr3	-0.0167494	8.44048	-1.01703	0.312942	0.536772	-7.74482	6-9 months
Zfp592	0.0338439	5.86053	1.0095	0.31651	0.539905	-7.75244	6-9 months
Idnk	-0.0410898	4.92245	-1.00944	0.31654	0.539905	-7.7525	6-9 months
Atp8a2	-0.0224875	7.12982	-1.00834	0.317062	0.539905	-7.75361	6-9 months
Lgr5	0.0944992	4.62652	1.00655	0.317915	0.539905	-7.75541	6-9 months
Tspan15	0.0275442	6.29953	1.00575	0.318297	0.539905	-7.75621	6-9 months
Cdk14	0.0170896	7.39773	1.00192	0.320128	0.54181	-7.76005	6-9 months
Csf1	0.0244194	6.16153	0.999821	0.321136	0.542316	-7.76215	6-9 months
Jmjd6	0.042965	5.05173	0.988984	0.326369	0.549939	-7.77292	6-9 months
Dnajc9	-0.0250944	6.34256	-0.981801	0.329869	0.554615	-7.78	6-9 months
Itpkb	0.0365381	5.8945	0.976463	0.332486	0.556356	-7.78523	6-9 months
Npc1	0.0179884	6.94411	0.9751	0.333156	0.556356	-7.78656	6-9 months
Myl6b	-0.0268457	6.01483	-0.973819	0.333787	0.556356	-7.78781	6-9 months
Sumf2	-0.0710778	3.89629	-0.971689	0.334838	0.556356	-7.78988	6-9 months
Med29	0.0198745	6.70288	0.971127	0.335115	0.556356	-7.79042	6-9 months
Acsl5	0.0197388	6.7468	0.970222	0.335563	0.556356	-7.7913	6-9 months
Cox7a2l	-0.0158776	8.32231	-0.969347	0.335996	0.556356	-7.79215	6-9 months
Tmed10	-0.0196254	7.00449	-0.964313	0.338493	0.559282	-7.79702	6-9 months
Mtmr10	0.0357898	5.30141	0.953707	0.343795	0.565693	-7.8072	6-9 months
Gja1	-0.0195982	8.28091	-0.953273	0.344013	0.565693	-7.80761	6-9 months
Prkca	-0.0311141	7.74171	-0.951986	0.344661	0.565693	-7.80884	6-9 months
Zfp768	0.056602	4.04312	0.950653	0.345332	0.565693	-7.81011	6-9 months
Fam49a	-0.0190679	7.53262	-0.94244	0.349487	0.570501	-7.81789	6-9 months
Yap1	0.0255438	5.91844	0.941905	0.349758	0.570501	-7.81839	6-9 months
Fbxo2	0.0217292	6.90927	0.927855	0.356945	0.579769	-7.83155	6-9 months
Utrn	0.0205832	6.47879	0.927833	0.356956	0.579769	-7.83157	6-9 months
Abca2	0.0180725	8.13362	0.919689	0.361165	0.585362	-7.8391	6-9 months
Hp1bp3	0.0146523	8.08515	0.912851	0.364723	0.587055	-7.84538	6-9 months
Snx5	0.016564	6.81247	0.912797	0.364751	0.587055	-7.84543	6-9 months
Snx1	0.014799	7.31941	0.912499	0.364907	0.587055	-7.8457	6-9 months
Gltp	0.018521	7.09229	0.911462	0.365448	0.587055	-7.84665	6-9 months
Decr1	-0.0226097	6.09675	-0.909511	0.366469	0.587055	-7.84843	6-9 months
Il17d	0.0292084	5.61621	0.908481	0.367009	0.587055	-7.84936	6-9 months
Tshz1	0.0646988	4.88561	0.90739	0.367581	0.587055	-7.85036	6-9 months
Pak1	-0.0131949	8.98576	-0.904444	0.369129	0.588299	-7.85303	6-9 months
Srebf1	0.0347859	5.985	0.902331	0.370241	0.588844	-7.85494	6-9 months
Pi4ka	0.0163941	8.00382	0.900575	0.371167	0.589093	-7.85653	6-9 months
Mrps6	0.0221869	7.21067	0.896066	0.373552	0.590197	-7.86059	6-9 months
Cops4	0.0125763	7.56845	0.895621	0.373788	0.590197	-7.86099	6-9 months
St6galnac5	0.0234462	6.80203	0.894887	0.374177	0.590197	-7.86165	6-9 months
2410015M20Rik	0.0180643	7.34734	0.889937	0.37681	0.591675	-7.86608	6-9 months
Axl	0.0238861	6.04885	0.889401	0.377095	0.591675	-7.86656	6-9 months
Gabarapl1	-0.0128472	8.69081	-0.888765	0.377435	0.591675	-7.86712	6-9 months
Arhgap31	0.026689	5.92246	0.886143	0.378835	0.592597	-7.86946	6-9 months
Nhsl1	0.0225127	5.91649	0.884379	0.379779	0.592597	-7.87102	6-9 months
Thrb	-0.0292173	5.78435	-0.882685	0.380687	0.592597	-7.87252	6-9 months
Cldn10	-0.0205945	7.38416	-0.881876	0.381121	0.592597	-7.87324	6-9 months
Gstz1	-0.0234868	6.3341	-0.879054	0.382637	0.592951	-7.87573	6-9 months
Glud1	-0.0138442	8.75146	-0.878568	0.382899	0.592951	-7.87616	6-9 months
Gnai2	-0.0131252	8.59765	-0.873295	0.385744	0.59615	-7.88079	6-9 months
Anxa5	0.0169998	7.2812	0.87009	0.38748	0.597625	-7.88359	6-9 months
Nde1	-0.0211435	6.29496	-0.860505	0.392701	0.603174	-7.89191	6-9 months
Gm20425	0.100042	3.01766	0.86014	0.3929	0.603174	-7.89223	6-9 months
Tgm2	0.0449198	4.75093	0.859148	0.393443	0.603174	-7.89308	6-9 months
Slc44a1	-0.012059	7.7287	-0.856978	0.394632	0.603787	-7.89495	6-9 months
Hsdl2	0.0166568	6.79058	0.85379	0.396383	0.603873	-7.89769	6-9 months
Ncald	0.0161274	8.82879	0.852305	0.397201	0.603873	-7.89896	6-9 months
Golim4	-0.0334023	5.01084	-0.851442	0.397676	0.603873	-7.8997	6-9 months
Ppp1r2	-0.0131173	8.08041	-0.851134	0.397846	0.603873	-7.89996	6-9 months
Aph1a	0.043175	4.5845	0.848003	0.399575	0.605247	-7.90263	6-9 months
Imp3	-0.0161546	7.30592	-0.845503	0.400958	0.605247	-7.90475	6-9 months
Vamp8	-0.0316145	5.33218	-0.845202	0.401125	0.605247	-7.90501	6-9 months
S100a11	0.0322762	5.73647	0.843303	0.402178	0.605641	-7.90662	6-9 months
Il1rap	0.0208356	6.83764	0.840365	0.40381	0.606731	-7.9091	6-9 months
Qdpr	0.0150777	8.91594	0.839017	0.404561	0.606731	-7.91024	6-9 months
Qk	-0.0170399	9.35241	-0.837692	0.4053	0.606731	-7.91135	6-9 months
Rdx	-0.0135767	7.64633	-0.836217	0.406122	0.606731	-7.91259	6-9 months
Elovl7	-0.0246802	6.30423	-0.83424	0.407227	0.606731	-7.91425	6-9 months
Gabrb3	0.0160895	7.64516	0.831555	0.408731	0.606731	-7.9165	6-9 months
Kcnip4	-0.0154962	7.82698	-0.830031	0.409585	0.606731	-7.91777	6-9 months
Nudt9	0.0185646	6.49121	0.828347	0.410531	0.606731	-7.91917	6-9 months
Sorl1	-0.017633	8.48171	-0.827495	0.41101	0.606731	-7.91988	6-9 months
Nmral1	0.0287991	6.14336	0.826676	0.411471	0.606731	-7.92056	6-9 months
Fam193a	0.0175689	6.30886	0.826401	0.411625	0.606731	-7.92079	6-9 months
Efhd1	-0.0193657	6.49098	-0.82395	0.413007	0.607596	-7.92282	6-9 months
Anln	0.0309016	6.51501	0.815798	0.417621	0.613137	-7.92953	6-9 months
Nrbp2	0.0248897	6.75219	0.814049	0.418614	0.613137	-7.93096	6-9 months
Tollip	-0.0130704	7.65981	-0.813059	0.419177	0.613137	-7.93177	6-9 months
Fam189a2	0.0416725	4.93538	0.802319	0.425317	0.62093	-7.94049	6-9 months
Gtf2h3	-0.0210545	5.68605	-0.797109	0.428314	0.621859	-7.94467	6-9 months
Podxl	0.0276633	6.2484	0.797059	0.428343	0.621859	-7.94471	6-9 months
Aldh9a1	-0.0175426	6.56099	-0.796975	0.428392	0.621859	-7.94478	6-9 months
Smg9	0.0391138	4.72442	0.793657	0.430307	0.623457	-7.94743	6-9 months
Ahsa1	-0.0231733	8.11011	-0.788603	0.433235	0.624962	-7.95145	6-9 months
Furin	0.0229261	6.09709	0.785716	0.434913	0.624962	-7.95373	6-9 months
Tjp2	0.0195703	6.5534	0.785614	0.434972	0.624962	-7.95382	6-9 months
Pde1b	0.0214182	6.44799	0.78482	0.435434	0.624962	-7.95444	6-9 months
Pard3	-0.0240312	5.66972	-0.784213	0.435788	0.624962	-7.95492	6-9 months
Chrm3	-0.032109	5.21035	-0.782704	0.436667	0.624962	-7.95611	6-9 months
Inha	0.0283081	5.43847	0.782023	0.437065	0.624962	-7.95665	6-9 months
6430548M08Rik	0.0209379	7.01322	0.780511	0.437948	0.625056	-7.95783	6-9 months
Lhfpl2	-0.0256561	5.80465	-0.775852	0.440674	0.627387	-7.96148	6-9 months
Bex1	0.0137407	8.30735	0.774918	0.441222	0.627387	-7.96221	6-9 months
Dock3	0.0194027	6.97859	0.772175	0.442833	0.627886	-7.96434	6-9 months
Bcl2l1	0.0177502	6.80972	0.770385	0.443886	0.627886	-7.96573	6-9 months
Syt13	0.0198326	7.79248	0.770134	0.444034	0.627886	-7.96592	6-9 months
Sun2	0.0407722	5.09952	0.768342	0.44509	0.628217	-7.96731	6-9 months
Tmem63a	0.0220109	5.84902	0.764847	0.447154	0.629969	-7.97	6-9 months
Ndufa2	0.0286596	5.61663	0.762756	0.448391	0.630162	-7.97161	6-9 months
Acadsb	0.0144084	6.93044	0.760963	0.449454	0.630162	-7.97298	6-9 months
Slain1	0.0193737	6.77328	0.760443	0.449763	0.630162	-7.97338	6-9 months
Mccc2	-0.027627	5.25313	-0.755314	0.452812	0.633275	-7.97729	6-9 months
Pde8a	0.0381888	4.52017	0.753688	0.453781	0.633472	-7.97852	6-9 months
Cdc42ep1	0.0373759	5.07495	0.750191	0.455869	0.633911	-7.98117	6-9 months
Adpgk	0.0244478	5.56405	0.749599	0.456224	0.633911	-7.98162	6-9 months
Sult4a1	-0.00971301	9.06004	-0.749001	0.456581	0.633911	-7.98207	6-9 months
Chordc1	0.0317711	7.21321	0.746446	0.458112	0.634884	-7.98399	6-9 months
Pvalb	-0.0210615	8.19436	-0.734898	0.465067	0.641791	-7.9926	6-9 months
Sft2d2	0.0226807	5.64677	0.732201	0.4667	0.641791	-7.99459	6-9 months
Atp6v0b	0.00908498	8.52775	0.731912	0.466875	0.641791	-7.9948	6-9 months
Nudt21	0.015916	6.60182	0.731476	0.46714	0.641791	-7.99512	6-9 months
Tbl3	0.0265771	5.51941	0.731227	0.467291	0.641791	-7.99531	6-9 months
Mical2	0.0269909	7.87262	0.728996	0.468645	0.642497	-7.99694	6-9 months
Tgfa	-0.0206254	6.00479	-0.722619	0.472528	0.646662	-8.0016	6-9 months
Tmbim6	0.0112392	8.83062	0.717351	0.475749	0.64797	-8.00542	6-9 months
Hspa4	-0.0177558	7.87329	-0.716257	0.47642	0.64797	-8.00621	6-9 months
Amph	0.010755	7.89689	0.712345	0.478822	0.64797	-8.00903	6-9 months
Impact	-0.0091515	8.38111	-0.711003	0.479647	0.64797	-8.00999	6-9 months
Pip4k2a	0.01632	6.94565	0.710913	0.479703	0.64797	-8.01005	6-9 months
Fermt2	-0.0160245	7.64281	-0.710136	0.480181	0.64797	-8.01061	6-9 months
Rundc3a	0.011064	8.79071	0.708893	0.480947	0.64797	-8.0115	6-9 months
Prr18	0.0149139	7.03948	0.708828	0.480987	0.64797	-8.01154	6-9 months
Cpne2	0.0190944	5.97937	0.708214	0.481366	0.64797	-8.01198	6-9 months
Esam	0.0207658	5.78204	0.70726	0.481954	0.64797	-8.01266	6-9 months
B2m	0.0228062	8.33943	0.70471	0.48353	0.648948	-8.01447	6-9 months
Snx4	0.0140262	6.73949	0.699853	0.486537	0.651841	-8.01791	6-9 months
Sptlc2	0.0256568	5.6513	0.696002	0.48893	0.653681	-8.02062	6-9 months
Bmpr1b	-0.0203977	6.10805	-0.694461	0.489889	0.653681	-8.02169	6-9 months
Ntrk2	0.0123532	8.92223	0.693301	0.490611	0.653681	-8.02251	6-9 months
Cox6c	-0.0755165	3.24884	-0.691621	0.491659	0.653681	-8.02368	6-9 months
Dync2li1	-0.020046	5.97036	-0.690553	0.492326	0.653681	-8.02442	6-9 months
Lims1	0.0194606	6.23057	0.688143	0.493832	0.653681	-8.0261	6-9 months
Hip1	0.0225794	5.94292	0.688047	0.493892	0.653681	-8.02616	6-9 months
Dido1	-0.0105241	7.34198	-0.674212	0.502587	0.66404	-8.03566	6-9 months
Sox8	0.0228001	6.79832	0.670922	0.504668	0.665639	-8.03789	6-9 months
Thap1	0.0242012	5.66687	0.668531	0.506182	0.666488	-8.0395	6-9 months
Fcer1g	-0.0282154	4.79133	-0.664271	0.508886	0.668547	-8.04236	6-9 months
Dnm1	0.00953119	9.642	0.663316	0.509494	0.668547	-8.043	6-9 months
Trrap	-0.0173456	6.56249	-0.661902	0.510394	0.668581	-8.04394	6-9 months
Pcsk6	0.0193646	5.96487	0.660007	0.511601	0.669017	-8.04521	6-9 months
Mgst3	0.013611	8.1555	0.655023	0.514784	0.67203	-8.04851	6-9 months
Lifr	0.0145555	6.3185	0.652742	0.516244	0.672788	-8.05001	6-9 months
Ndrg1	0.0147055	7.53814	0.64217	0.523041	0.680486	-8.05692	6-9 months
Rab27b	0.0219861	5.04768	0.634017	0.528314	0.68618	-8.06216	6-9 months
Urod	-0.010953	7.18019	-0.627705	0.532415	0.690167	-8.06618	6-9 months
Lrrc49	0.0117359	7.20497	0.626518	0.533188	0.690167	-8.06693	6-9 months
Sri	-0.00875016	7.45545	-0.622847	0.535582	0.692096	-8.06924	6-9 months
Tprn	-0.027921	5.52314	-0.618941	0.538137	0.693781	-8.07169	6-9 months
Cnn3	0.00969534	7.24775	0.61808	0.5387	0.693781	-8.07223	6-9 months
Rb1	-0.0174548	7.37977	-0.608744	0.544834	0.700273	-8.07801	6-9 months
Slc9a9	-0.0177752	6.70172	-0.605663	0.546865	0.700273	-8.07989	6-9 months
Prr5l	0.0267112	4.79136	0.605323	0.54709	0.700273	-8.0801	6-9 months
Atp6v1c1	-0.00933788	8.65646	-0.604849	0.547403	0.700273	-8.08039	6-9 months
Amer3	-0.0149488	6.42085	-0.599382	0.551019	0.703722	-8.08371	6-9 months
Ctnna1	0.0154337	5.91437	0.59505	0.553893	0.705155	-8.08632	6-9 months
Cuedc1	0.0315994	4.56861	0.594913	0.553985	0.705155	-8.08641	6-9 months
Cd2ap	0.0191036	5.80852	0.591492	0.55626	0.706875	-8.08845	6-9 months
Ybx3	-0.0164508	6.43925	-0.583682	0.561472	0.712315	-8.09309	6-9 months
Picalm	0.0092855	7.81349	0.581248	0.5631	0.712806	-8.09452	6-9 months
Stx6	0.0124922	6.70587	0.58032	0.563722	0.712806	-8.09506	6-9 months
Antxr1	-0.0200199	5.30968	-0.574976	0.567309	0.715274	-8.09818	6-9 months
Leprot	-0.0111581	6.27741	-0.574307	0.567759	0.715274	-8.09857	6-9 months
Dtna	-0.00795213	7.96639	-0.573237	0.568479	0.715274	-8.09919	6-9 months
Mfsd8	0.0233762	4.95854	0.571323	0.569768	0.715718	-8.10029	6-9 months
Idh2	0.0435994	3.57885	0.566967	0.572706	0.715803	-8.1028	6-9 months
Amer2	-0.0109542	7.54816	-0.566754	0.57285	0.715803	-8.10292	6-9 months
Gpi1	-0.0263091	4.75035	-0.566068	0.573313	0.715803	-8.10331	6-9 months
Col9a2	0.0222695	5.31463	0.565676	0.573578	0.715803	-8.10353	6-9 months
Epha4	-0.0110386	6.85009	-0.559005	0.578095	0.720265	-8.10732	6-9 months
Rhobtb3	-0.0115497	6.63008	-0.556563	0.579753	0.721157	-8.1087	6-9 months
Opcml	0.0105518	7.14372	0.553289	0.58198	0.722751	-8.11053	6-9 months
Pcdh9	-0.00869125	8.36888	-0.540114	0.59098	0.732403	-8.11781	6-9 months
Msi2	-0.0102597	8.50872	-0.539112	0.591667	0.732403	-8.11836	6-9 months
Stmn2	0.00839959	8.85065	0.536957	0.593146	0.732792	-8.11953	6-9 months
Rgs4	0.0143876	8.87864	0.535864	0.593897	0.732792	-8.12012	6-9 months
Psma5	-0.0612773	2.69411	-0.532571	0.596162	0.734403	-8.1219	6-9 months
Phldb1	0.012748	6.95298	0.528329	0.599086	0.736817	-8.12417	6-9 months
Gprc5b	0.0161583	7.18227	0.523407	0.602486	0.73981	-8.12679	6-9 months
Snx29	-0.0162123	5.51984	-0.520655	0.604391	0.740142	-8.12824	6-9 months
Agbl4	0.0151318	5.41886	0.520222	0.604691	0.740142	-8.12847	6-9 months
Adhfe1	-0.0189362	5.38103	-0.51371	0.609211	0.744484	-8.13187	6-9 months
Actr3b	0.0118543	6.98415	0.507986	0.613197	0.74816	-8.13482	6-9 months
Ppp3cb	0.0068308	8.2615	0.499943	0.618818	0.753815	-8.13892	6-9 months
Plekhh1	0.0105979	6.66351	0.492218	0.624238	0.759208	-8.1428	6-9 months
Opalin	-0.0221639	6.71307	-0.483556	0.63034	0.765413	-8.14707	6-9 months
Slc12a5	0.00652377	8.87477	0.47399	0.637109	0.771615	-8.1517	6-9 months
Gtpbp4	-0.014272	5.48054	-0.473488	0.637465	0.771615	-8.15194	6-9 months
Eno2	-0.00660211	9.45635	-0.471937	0.638565	0.771726	-8.15268	6-9 months
Cggbp1	-0.00962075	7.1561	-0.456813	0.649341	0.783511	-8.15979	6-9 months
Ywhag	-0.00603455	9.8076	-0.452959	0.652099	0.7856	-8.16156	6-9 months
Epas1	0.00947572	7.71226	0.448483	0.655309	0.788225	-8.1636	6-9 months
Rhoq	0.0103909	6.74011	0.444908	0.657877	0.789247	-8.16522	6-9 months
Tpi1	0.0102029	6.62293	0.443783	0.658686	0.789247	-8.16572	6-9 months
Nsf	-0.00741154	9.46506	-0.440918	0.660748	0.789247	-8.167	6-9 months
Acaa2	0.0129061	5.60182	0.440469	0.661071	0.789247	-8.1672	6-9 months
Rbfox2	0.00732043	8.14833	0.440129	0.661316	0.789247	-8.16736	6-9 months
Arhgef9	0.0124787	6.44345	0.434685	0.665243	0.792696	-8.16977	6-9 months
Zfp536	-0.0145317	5.96573	-0.431903	0.667253	0.793855	-8.17098	6-9 months
Samd4	0.0148446	5.1886	0.429999	0.668631	0.794258	-8.17182	6-9 months
Hadhb	-0.00717425	7.8448	-0.42559	0.671825	0.796675	-8.17372	6-9 months
Lrtm2	0.01199	6.54543	0.424317	0.672748	0.796675	-8.17427	6-9 months
Synj1	-0.00723724	8.42874	-0.42122	0.674996	0.798102	-8.1756	6-9 months
Mog	0.0118544	7.32096	0.417956	0.677368	0.799157	-8.17698	6-9 months
Exoc1	0.00995979	6.10148	0.417119	0.677977	0.799157	-8.17734	6-9 months
C1qc	-0.0119276	6.32206	-0.413332	0.680735	0.801173	-8.17893	6-9 months
Csrnp3	-0.00826248	7.02465	-0.409424	0.683586	0.803292	-8.18055	6-9 months
Myrf	-0.00992776	6.83512	-0.407744	0.684813	0.8035	-8.18125	6-9 months
Nfe2l2	0.0243751	4.14848	0.401771	0.689182	0.807387	-8.1837	6-9 months
Bag2	0.0153834	5.38435	0.396069	0.693362	0.810644	-8.186	6-9 months
Atcay	0.0088874	7.8062	0.39509	0.694081	0.810644	-8.18639	6-9 months
Atp6ap2	-0.00552434	8.4583	-0.393604	0.695172	0.810681	-8.18699	6-9 months
Cldn5	-0.0282629	6.89923	-0.386147	0.700659	0.81397	-8.18993	6-9 months
Tln1	-0.0101511	6.00966	-0.385022	0.701489	0.81397	-8.19037	6-9 months
Sppl2b	-0.0117808	5.87933	-0.383991	0.702249	0.81397	-8.19077	6-9 months
Stx1b	0.00594243	8.97855	0.376778	0.707576	0.818904	-8.19355	6-9 months
Pecam1	-0.0128224	5.73307	-0.372014	0.711103	0.821743	-8.19535	6-9 months
Ppp1cc	0.00816808	8.13293	0.366387	0.715276	0.823111	-8.19746	6-9 months
H2afz	-0.00954267	7.61483	-0.366239	0.715386	0.823111	-8.19751	6-9 months
Dcaf8	0.00529317	7.74773	0.365576	0.715878	0.823111	-8.19776	6-9 months
Reps1	0.00713507	6.89621	0.364618	0.716591	0.823111	-8.19811	6-9 months
Efemp2	-0.0124812	5.467	-0.357891	0.721594	0.827616	-8.20057	6-9 months
Mecr	0.0157357	4.82653	0.353386	0.724952	0.829997	-8.2022	6-9 months
Prex2	-0.00761942	6.70072	-0.352195	0.725841	0.829997	-8.20262	6-9 months
Fmnl2	0.00680455	7.30593	0.347057	0.729679	0.831912	-8.20444	6-9 months
Trmt10b	0.0117279	5.49106	0.346831	0.729848	0.831912	-8.20452	6-9 months
Myo1e	-0.0152658	4.8315	-0.345589	0.730777	0.831912	-8.20496	6-9 months
Agl	-0.00745112	6.75452	-0.333018	0.740202	0.840422	-8.20928	6-9 months
Stxbp5l	-0.00684683	6.60979	-0.332687	0.74045	0.840422	-8.20939	6-9 months
Spr	0.00814795	6.65705	0.326504	0.745101	0.844448	-8.21145	6-9 months
Tmem47	0.00671589	7.39011	0.322644	0.748009	0.845137	-8.21272	6-9 months
Gng11	0.0118558	6.44243	0.322417	0.748181	0.845137	-8.2128	6-9 months
C130074G19Rik	-0.0140029	5.22252	-0.321299	0.749024	0.845137	-8.21316	6-9 months
Aldh7a1	-0.00772034	6.5284	-0.318802	0.750908	0.846015	-8.21397	6-9 months
Arhgef6	0.0100865	5.64569	0.317297	0.752044	0.84605	-8.21446	6-9 months
Lnx1	0.0131551	4.9872	0.301217	0.764219	0.857941	-8.2195	6-9 months
Gramd3	0.010444	5.62869	0.300375	0.764858	0.857941	-8.21975	6-9 months
Chn1	0.00598471	9.55464	0.295024	0.768923	0.861239	-8.22137	6-9 months
Glod4	0.00616758	6.56541	0.289548	0.773092	0.864642	-8.22299	6-9 months
Hecw1	0.00613511	6.76646	0.285666	0.77605	0.866684	-8.22412	6-9 months
Bcar3	0.0108047	5.13154	0.276163	0.783306	0.872545	-8.22683	6-9 months
Trappc6a	-0.011853	5.30503	-0.275805	0.78358	0.872545	-8.22693	6-9 months
Ano6	0.0165454	4.99329	0.270739	0.787457	0.875588	-8.22833	6-9 months
Rbm45	0.00595379	6.40871	0.26658	0.790644	0.877855	-8.22946	6-9 months
Cyba	0.00880715	5.46335	0.260615	0.79522	0.881657	-8.23106	6-9 months
Aldh6a1	-0.00726906	6.03894	-0.258398	0.796923	0.882266	-8.23164	6-9 months
Sox9	0.00918566	6.54404	0.252091	0.801773	0.886353	-8.23327	6-9 months
Bok	-0.00801411	5.61704	-0.247667	0.805179	0.888834	-8.23439	6-9 months
Sema6a	-0.00622047	6.57906	-0.244224	0.807833	0.890479	-8.23525	6-9 months
Syn2	-0.0038615	8.47999	-0.2304	0.818511	0.900951	-8.23858	6-9 months
Atl3	-0.00636717	6.03856	-0.228529	0.819959	0.901248	-8.23901	6-9 months
Evc	0.0128641	4.24426	0.224686	0.822934	0.903221	-8.2399	6-9 months
Ep300	0.00451019	6.92811	0.213956	0.831257	0.911048	-8.24228	6-9 months
Zdhhc9	0.00458713	6.67385	0.207329	0.836406	0.91538	-8.2437	6-9 months
Uggt2	-0.00497985	6.308	-0.202053	0.840512	0.915708	-8.24479	6-9 months
Gjb1	0.00874219	5.36948	0.201129	0.841231	0.915708	-8.24498	6-9 months
Fat1	0.00738541	5.79474	0.201114	0.841242	0.915708	-8.24499	6-9 months
Itgb1	0.00503204	7.53756	0.200605	0.841639	0.915708	-8.24509	6-9 months
Cflar	0.00543538	6.1637	0.197794	0.843829	0.915708	-8.24566	6-9 months
Pycrl	-0.00575495	6.05782	-0.197081	0.844384	0.915708	-8.2458	6-9 months
Tgfbr1	0.00548859	6.26435	0.196182	0.845085	0.915708	-8.24598	6-9 months
Mfn1	-0.00493968	6.22861	-0.189324	0.850434	0.920201	-8.24732	6-9 months
Hltf	-0.00438674	6.39798	-0.186419	0.852702	0.920674	-8.24787	6-9 months
Frmd4b	0.00647614	5.2593	0.185681	0.853278	0.920674	-8.24801	6-9 months
Zfp36	0.0163468	4.71139	0.181652	0.856426	0.922769	-8.24876	6-9 months
Prmt1	-0.00311781	7.41583	-0.179384	0.858199	0.923379	-8.24918	6-9 months
Slc8a2	0.00437994	7.78397	0.172721	0.863412	0.927682	-8.25037	6-9 months
Pon2	0.00339659	6.8408	0.16698	0.867909	0.931206	-8.25136	6-9 months
Dhrs11	-0.0066046	4.96203	-0.16033	0.873122	0.935488	-8.25246	6-9 months
Chgb	0.00316539	8.23154	0.157964	0.874979	0.936167	-8.25284	6-9 months
Arhgef26	-0.00346517	6.69543	-0.15625	0.876324	0.936296	-8.25312	6-9 months
Plekha7	-0.00612257	5.24512	-0.15428	0.877871	0.93664	-8.25343	6-9 months
Med14	-0.00385671	6.64975	-0.14905	0.88198	0.939179	-8.25423	6-9 months
Cops3	-0.00217839	7.71173	-0.146899	0.88367	0.939179	-8.25456	6-9 months
Gphn	-0.00259341	7.153	-0.146564	0.883934	0.939179	-8.25461	6-9 months
Hsph1	0.00594608	8.09094	0.138788	0.890051	0.944367	-8.25573	6-9 months
Hsp90aa1	0.00294662	10.1959	0.134621	0.893331	0.946535	-8.25631	6-9 months
Klhl21	0.00533802	5.17021	0.129239	0.897571	0.949712	-8.25703	6-9 months
Acp1	-0.00631921	4.44518	-0.126264	0.899916	0.949842	-8.25742	6-9 months
Cntn2	-0.00286923	7.24732	-0.125933	0.900177	0.949842	-8.25746	6-9 months
Rreb1	0.00352202	6.13503	0.124099	0.901623	0.950057	-8.25769	6-9 months
Usp54	-0.00270126	7.1635	-0.119369	0.905354	0.952398	-8.25827	6-9 months
Anapc11	-0.00829991	3.90479	-0.118127	0.906335	0.952398	-8.25842	6-9 months
Pex16	0.00372552	5.61885	0.10829	0.914102	0.959243	-8.25955	6-9 months
Sec23ip	0.00187193	6.62033	0.103182	0.918139	0.961762	-8.2601	6-9 months
Ceacam1	0.00942164	3.69672	0.102071	0.919017	0.961762	-8.26022	6-9 months
Alcam	0.00204705	7.63509	0.0983705	0.921943	0.96216	-8.26059	6-9 months
Myo10	0.00268198	5.99895	0.0968161	0.923173	0.96216	-8.26075	6-9 months
Tmem231	0.00472664	4.6503	0.0957823	0.923991	0.96216	-8.26085	6-9 months
Kif3a	0.00153702	7.47479	0.0952293	0.924428	0.96216	-8.2609	6-9 months
Adora2a	-0.00343617	5.48513	-0.0924049	0.926663	0.963176	-8.26117	6-9 months
Actr6	-0.00216072	6.56346	-0.086157	0.931609	0.967002	-8.26174	6-9 months
Hnrnpf	0.00157228	7.14679	0.0835189	0.933698	0.967065	-8.26196	6-9 months
Srgn	0.00350088	5.06095	0.0828885	0.934197	0.967065	-8.26202	6-9 months
Tppp3	0.00219914	7.13161	0.0764849	0.93927	0.968911	-8.26254	6-9 months
Scarb2	0.00131375	6.80997	0.0759199	0.939718	0.968911	-8.26258	6-9 months
Mal2	-0.00170871	7.74429	-0.0758408	0.939781	0.968911	-8.26259	6-9 months
Gabrd	-0.00155324	6.99258	-0.0737019	0.941476	0.969353	-8.26275	6-9 months
Col9a3	0.00264247	5.64252	0.0685693	0.945545	0.972234	-8.26312	6-9 months
Tspan6	0.00164377	6.31099	0.0643853	0.948863	0.973247	-8.2634	6-9 months
Heca	0.00180349	6.42951	0.0641182	0.949075	0.973247	-8.26342	6-9 months
Eps8	-0.00139632	6.82476	-0.0605897	0.951873	0.973581	-8.26364	6-9 months
Rab31	0.00124802	7.18498	0.0581866	0.95378	0.973581	-8.26379	6-9 months
Mapk6	-0.00111327	7.46181	-0.0578383	0.954056	0.973581	-8.26381	6-9 months
Otud7b	-0.00102226	6.90711	-0.0572906	0.954491	0.973581	-8.26384	6-9 months
Npc2	0.00218559	4.64128	0.0537712	0.957284	0.975129	-8.26404	6-9 months
Prickle1	-0.00134165	6.9377	-0.0448211	0.964388	0.979757	-8.26448	6-9 months
Cdh20	-0.000836259	5.66374	-0.0300982	0.976082	0.989039	-8.26504	6-9 months
Sat1	-0.00179688	3.82479	-0.0288792	0.97705	0.989039	-8.26508	6-9 months
Gab1	-0.000784637	6.02809	-0.0252492	0.979934	0.989039	-8.26518	6-9 months
Stx4a	0.000519503	7.59369	0.0247487	0.980332	0.989039	-8.26519	6-9 months
Calm3	0.000319665	9.90493	0.0232958	0.981486	0.989039	-8.26523	6-9 months
Ncoa1	0.000366323	7.10801	0.0223006	0.982277	0.989039	-8.26525	6-9 months
Atp2b2	-0.000330455	9.01649	-0.0219263	0.982574	0.989039	-8.26526	6-9 months
Myo5a	-0.00017067	8.24528	-0.012573	0.990007	0.993991	-8.26542	6-9 months
Tmem125	-0.00058035	5.07951	-0.0124649	0.990093	0.993991	-8.26542	6-9 months
Evi2a	-0.00015746	7.25324	-0.00693151	0.994491	0.997098	-8.26548	6-9 months
Snrnp48	-0.000173554	5.54318	-0.00480995	0.996177	0.997481	-8.26549	6-9 months
Foxn3	-3.93839e-05	7.12526	-0.00192667	0.998469	0.998469	-8.2655	6-9 months

## Sheet: Trem2R47H_vs_APOE4_10-14months
GeneSymbol	logFC	AveExpr	t	P.Value	adj.P.Val	B	Age
Apoe	3.50856	7.10747	92.0106	4.1754e-70	3.19418e-67	148.795	10-14 months
Tyrobp	-0.254876	6.14457	-8.42399	5.48797e-12	1.39943e-09	16.041	10-14 months
Ctss	-0.166806	7.05518	-6.65264	7.3342e-09	1.40266e-06	8.86142	10-14 months
C1qc	-0.196491	6.32206	-6.58432	9.65501e-09	1.47722e-06	8.58836	10-14 months
C1qb	-0.175683	6.87146	-6.09895	6.71015e-08	8.55544e-06	6.66625	10-14 months
C1qa	-0.189671	6.11804	-5.38098	1.10517e-06	0.000120779	3.90177	10-14 months
Laptm5	-0.117404	6.17026	-4.40577	4.06761e-05	0.00388965	0.377794	10-14 months
Nrxn3	0.0670064	7.65823	4.20653	8.1766e-05	0.00695011	-0.29815	10-14 months
Tmem165	-0.0790937	6.39454	-3.68842	0.00046539	0.0356024	-1.96827	10-14 months
B2m	-0.122259	8.33943	-3.65309	0.000521679	0.0362804	-2.07712	10-14 months
Hint2	-0.0655017	6.96927	-3.29267	0.00161348	0.0964936	-3.14661	10-14 months
Trem2	-0.31361	3.15579	-3.28735	0.00163976	0.0964936	-3.16182	10-14 months
Cd63	-0.0611377	7.57353	-3.20736	0.00208693	0.10932	-3.38833	10-14 months
Slc44a1	0.0463734	7.7287	3.18675	0.00221949	0.10932	-3.44605	10-14 months
Frmpd4	-0.0576604	6.8493	-3.17481	0.00229976	0.10932	-3.47934	10-14 months
Mob1a	-0.0912352	5.85346	-3.15636	0.00242934	0.10932	-3.53065	10-14 months
Sox9	-0.108438	6.54404	-2.87773	0.00542718	0.230655	-4.27793	10-14 months
Atp5j2	-0.0992242	5.80292	-2.84143	0.00600615	0.237874	-4.3714	10-14 months
Dync2li1	-0.084252	5.97036	-2.80653	0.00661586	0.237874	-4.46038	10-14 months
Mtmr10	0.108142	5.30141	2.78658	0.00698958	0.237874	-4.51087	10-14 months
Pllp	-0.149999	5.0386	-2.77524	0.00721055	0.237874	-4.53944	10-14 months
Snx5	-0.0519892	6.81247	-2.77041	0.00730668	0.237874	-4.5516	10-14 months
Cyba	-0.0965486	5.46335	-2.76268	0.00746273	0.237874	-4.57098	10-14 months
Pros1	-0.107478	5.24911	-2.71392	0.00852044	0.255902	-4.69234	10-14 months
Cd81	-0.0470478	9.074	-2.70144	0.00881252	0.255902	-4.72314	10-14 months
Gja1	-0.0572405	8.28091	-2.69231	0.00903182	0.255902	-4.74559	10-14 months
Mgst3	-0.0571572	8.1555	-2.65987	0.00985214	0.261637	-4.82488	10-14 months
Pla2g16	-0.0618367	6.90323	-2.64929	0.0101339	0.261637	-4.85056	10-14 months
Rab3a	-0.0543061	9.09322	-2.64219	0.0103271	0.261637	-4.86775	10-14 months
Col9a3	-0.104904	5.64252	-2.63229	0.0106023	0.261637	-4.89168	10-14 months
Cdh20	0.0751313	5.66374	2.61482	0.0111041	0.265457	-4.9337	10-14 months
Acaa2	-0.0778185	5.60182	-2.56818	0.0125509	0.290954	-5.04477	10-14 months
Hip1	0.0858486	5.94292	2.52965	0.0138728	0.294385	-5.1353	10-14 months
Acadsb	-0.0491244	6.93044	-2.5088	0.0146395	0.294385	-5.18383	10-14 months
Cnn3	-0.04046	7.24775	-2.49419	0.0151991	0.294385	-5.21762	10-14 months
Lrtm2	-0.0727519	6.54543	-2.48963	0.0153776	0.294385	-5.22814	10-14 months
Cdk18	-0.0710268	5.91167	-2.48674	0.0154919	0.294385	-5.2348	10-14 months
Ift27	-0.0595712	6.01025	-2.48478	0.0155696	0.294385	-5.2393	10-14 months
Igfbp5	-0.0698439	7.1971	-2.48223	0.0156715	0.294385	-5.24517	10-14 months
Tgfbr1	-0.0715989	6.26435	-2.47472	0.015975	0.294385	-5.26242	10-14 months
Ablim2	-0.0628857	6.98953	-2.46466	0.0163896	0.294385	-5.28544	10-14 months
Opalin	-0.116331	6.71307	-2.45424	0.0168293	0.294385	-5.30922	10-14 months
Prex2	-0.0548543	6.70072	-2.45184	0.016932	0.294385	-5.31468	10-14 months
Col9a2	-0.0993519	5.31463	-2.44036	0.0174314	0.296333	-5.34075	10-14 months
Pard3	0.0759289	5.66972	2.396	0.019488	0.315672	-5.44056	10-14 months
Glod4	-0.0526695	6.56541	-2.39103	0.0197312	0.315672	-5.45164	10-14 months
Klhl21	-0.102064	5.17021	-2.3895	0.0198069	0.315672	-5.45506	10-14 months
Bmpr1b	-0.0715582	6.10805	-2.35584	0.0215337	0.330925	-5.52958	10-14 months
Aph1a	-0.123572	4.5845	-2.34696	0.0220111	0.330925	-5.5491	10-14 months
Cox7a2l	-0.0397112	8.32231	-2.34438	0.0221514	0.330925	-5.55475	10-14 months
Sub1	-0.0661007	5.93496	-2.33315	0.0227723	0.330925	-5.57932	10-14 months
Adprh	0.0355822	7.45412	2.3304	0.0229268	0.330925	-5.58533	10-14 months
Abca7	-0.100797	5.48006	-2.31581	0.0237611	0.336615	-5.61705	10-14 months
Dlg3	-0.0427948	7.39878	-2.27993	0.0259294	0.359489	-5.69439	10-14 months
Mecr	-0.104706	4.82653	-2.27382	0.0263155	0.359489	-5.70746	10-14 months
Slc9a9	0.0683806	6.70172	2.25306	0.0276661	0.371308	-5.75164	10-14 months
Tbc1d30	-0.0501547	6.95317	-2.23594	0.028825	0.376861	-5.78779	10-14 months
Tcirg1	-0.105151	4.52503	-2.23247	0.0290651	0.376861	-5.7951	10-14 months
Gnai2	-0.0344172	8.59765	-2.21438	0.0303456	0.386907	-5.83301	10-14 months
Pbxip1	-0.089482	5.11035	-2.19704	0.0316188	0.391857	-5.86908	10-14 months
Csf1	-0.0553848	6.16153	-2.1928	0.0319374	0.391857	-5.87787	10-14 months
C130074G19Rik	-0.0986319	5.22252	-2.18841	0.0322705	0.391857	-5.88697	10-14 months
Add3	-0.0352747	7.74893	-2.17792	0.0330776	0.395381	-5.9086	10-14 months
Smg5	-0.0718784	5.91005	-2.16036	0.0344683	0.405665	-5.94461	10-14 months
Stom	-0.0817761	5.44917	-2.12107	0.0377679	0.435495	-6.02431	10-14 months
Gjb1	0.0947888	5.36948	2.10879	0.0388541	0.435495	-6.04896	10-14 months
Mlc1	-0.0585133	6.74998	-2.10871	0.0388613	0.435495	-6.04912	10-14 months
Ndrg1	0.0498239	7.53814	2.10392	0.0392919	0.435495	-6.05869	10-14 months
Casc4	0.035322	7.97157	2.09779	0.0398492	0.435495	-6.07091	10-14 months
Mcl1	-0.0650852	6.7711	-2.07167	0.0423034	0.45197	-6.12269	10-14 months
Atp5a1	-0.0234587	9.8626	-2.05958	0.0434827	0.45197	-6.14646	10-14 months
Slc2a13	0.0581054	7.10406	2.05251	0.0441851	0.45197	-6.1603	10-14 months
Gabrg1	-0.076279	4.93261	-2.04827	0.044611	0.45197	-6.16857	10-14 months
Tmem128	-0.0406302	6.87585	-2.04786	0.0446522	0.45197	-6.16937	10-14 months
Vgf	0.114978	6.36708	2.04318	0.0451275	0.45197	-6.1785	10-14 months
Slc12a5	-0.0290306	8.87477	-2.03961	0.0454924	0.45197	-6.18544	10-14 months
Nudt21	-0.0456054	6.60182	-2.02676	0.0468282	0.457855	-6.21036	10-14 months
Pcsk2	-0.0417171	7.72366	-2.02247	0.0472817	0.457855	-6.21866	10-14 months
Cldn5	0.152319	6.89923	2.01239	0.0483614	0.462456	-6.23806	10-14 months
Itga6	0.0541294	6.3708	1.99454	0.0503253	0.465114	-6.27221	10-14 months
Enpp2	-0.0923157	7.95249	-1.99366	0.0504243	0.465114	-6.2739	10-14 months
Lamb2	-0.0705112	5.27954	-1.99331	0.0504634	0.465114	-6.27456	10-14 months
Calm3	-0.0281177	9.90493	-1.98145	0.0518091	0.471833	-6.29709	10-14 months
Cachd1	-0.058434	5.8488	-1.94907	0.0556417	0.499228	-6.35803	10-14 months
Pcdh9	0.0322976	8.36888	1.94086	0.0566512	0.499228	-6.37334	10-14 months
Dhrs11	-0.0821441	4.96203	-1.92827	0.0582293	0.499228	-6.3967	10-14 months
Prmt1	-0.0346344	7.41583	-1.92691	0.0584014	0.499228	-6.39921	10-14 months
Sox8	-0.0675028	6.79832	-1.92078	0.0591849	0.499228	-6.41052	10-14 months
Cd47	-0.0363057	7.78346	-1.9156	0.0598537	0.499228	-6.42005	10-14 months
Gltp	-0.0401905	7.09229	-1.91258	0.0602478	0.499228	-6.42562	10-14 months
Nedd8	-0.028931	7.9596	-1.90875	0.0607484	0.499228	-6.43263	10-14 months
Nptx2	0.130008	5.53755	1.90362	0.0614263	0.499228	-6.44203	10-14 months
Tmem176b	-0.0756989	5.91874	-1.90323	0.0614788	0.499228	-6.44276	10-14 months
Zfp592	-0.0658502	5.86053	-1.89935	0.0619956	0.499228	-6.44984	10-14 months
Sun2	-0.103319	5.09952	-1.88274	0.0642499	0.50185	-6.48003	10-14 months
Stx1a	-0.041942	7.46706	-1.88223	0.0643206	0.50185	-6.48096	10-14 months
Imp3	-0.0370467	7.30592	-1.87495	0.0653313	0.50185	-6.49411	10-14 months
Ccdc117	-0.0988115	6.22007	-1.87467	0.0653713	0.50185	-6.49463	10-14 months
Lrp4	-0.180655	3.32524	-1.86917	0.0661435	0.50185	-6.50453	10-14 months
Tatdn3	-0.0439646	6.81861	-1.86837	0.0662573	0.50185	-6.50598	10-14 months
Plekhh1	0.0414951	6.66351	1.86362	0.0669322	0.501992	-6.51451	10-14 months
Sorl1	0.0408147	8.48171	1.85215	0.0685849	0.509393	-6.53503	10-14 months
Syn2	-0.0319744	8.47999	-1.8448	0.0696621	0.512418	-6.54812	10-14 months
Psmd8	-0.0323721	7.38351	-1.83502	0.0711171	0.518139	-6.56546	10-14 months
Pak3	0.0399376	6.54838	1.81833	0.073661	0.529908	-6.59489	10-14 months
Fermt2	0.0423623	7.64281	1.81533	0.074125	0.529908	-6.60014	10-14 months
Arhgap1	-0.0464127	6.34085	-1.80979	0.0749909	0.529908	-6.60984	10-14 months
Zbtb33	-0.0703238	5.4767	-1.80036	0.0764832	0.529908	-6.62628	10-14 months
Commd4	-0.0540523	5.61297	-1.7987	0.0767492	0.529908	-6.62918	10-14 months
Sult4a1	0.02411	9.06004	1.79782	0.0768886	0.529908	-6.63069	10-14 months
Armcx5	-0.0741999	5.51035	-1.76091	0.0829969	0.566898	-6.69422	10-14 months
Necap1	-0.0294697	7.8837	-1.74297	0.0861079	0.578839	-6.72467	10-14 months
Mfsd8	0.0737137	4.95854	1.74212	0.0862583	0.578839	-6.72611	10-14 months
Smim7	-0.0604351	5.51979	-1.73407	0.0876864	0.583305	-6.73967	10-14 months
Lmo2	-0.0549687	6.33099	-1.72483	0.0893506	0.586859	-6.75516	10-14 months
Sh3glb1	-0.0328125	7.18596	-1.72261	0.0897549	0.586859	-6.75888	10-14 months
Chrm1	-0.0492113	7.30913	-1.71724	0.0907371	0.587905	-6.76784	10-14 months
Myo1c	-0.0714596	5.00569	-1.69866	0.094206	0.587905	-6.79865	10-14 months
Ppp3cb	-0.0239871	8.2615	-1.69765	0.0943983	0.587905	-6.80032	10-14 months
Hsph1	0.0752114	8.09094	1.69756	0.0944148	0.587905	-6.80046	10-14 months
Hspa4	0.0434259	7.87329	1.69394	0.0951047	0.587905	-6.80643	10-14 months
Nrbp2	-0.0535118	6.75219	-1.6924	0.0953993	0.587905	-6.80896	10-14 months
Fibp	-0.0664054	5.73495	-1.69129	0.0956111	0.587905	-6.81078	10-14 months
Syt1	-0.0415982	8.24824	-1.68772	0.0962989	0.587905	-6.81664	10-14 months
Fam171a1	0.0422496	6.37731	1.68497	0.0968314	0.587905	-6.82115	10-14 months
Per1	-0.167395	6.38317	-1.67675	0.098435	0.592935	-6.83458	10-14 months
Bola3	-0.0396322	6.34355	-1.66164	0.101441	0.60627	-6.85911	10-14 months
Tmem231	-0.0842211	4.6503	-1.65034	0.103738	0.610397	-6.87732	10-14 months
Tmem168	0.0491037	5.5027	1.64816	0.104187	0.610397	-6.88084	10-14 months
Hspa2	-0.0591302	5.98677	-1.63732	0.106438	0.610397	-6.89818	10-14 months
Atp6v0b	-0.020927	8.52775	-1.63029	0.107919	0.610397	-6.90937	10-14 months
Sclt1	0.04129	6.42513	1.61369	0.111481	0.610397	-6.93562	10-14 months
Dtna	0.0231271	7.96639	1.61211	0.111825	0.610397	-6.93811	10-14 months
Qk	0.0339	9.35241	1.61153	0.111951	0.610397	-6.93902	10-14 months
Bex1	-0.0294808	8.30735	-1.60771	0.112787	0.610397	-6.94502	10-14 months
Decr1	-0.0413299	6.09675	-1.60767	0.112795	0.610397	-6.94507	10-14 months
Tmem47	-0.0345529	7.39011	-1.60518	0.113342	0.610397	-6.94897	10-14 months
Itgb1	0.0415907	7.53756	1.6033	0.113758	0.610397	-6.95193	10-14 months
Myl6b	-0.0456966	6.01483	-1.6029	0.113846	0.610397	-6.95254	10-14 months
Ermn	0.0461526	7.83447	1.59014	0.116698	0.610397	-6.97244	10-14 months
Klk6	0.112603	3.65386	1.58786	0.117211	0.610397	-6.97597	10-14 months
Tm4sf1	-0.0601522	5.61759	-1.58756	0.117279	0.610397	-6.97643	10-14 months
Scn8a	0.0381629	7.48415	1.58573	0.117696	0.610397	-6.97928	10-14 months
Phlpp1	0.032677	7.22349	1.57949	0.119119	0.610397	-6.98892	10-14 months
Ugt8a	0.0525098	6.96619	1.57905	0.11922	0.610397	-6.9896	10-14 months
Atp2b1	0.0293051	9.13213	1.57593	0.119938	0.610397	-6.99441	10-14 months
Syngr1	-0.0669173	7.07416	-1.57547	0.120045	0.610397	-6.99512	10-14 months
Rdx	0.0264266	7.64633	1.57393	0.120399	0.610397	-6.99748	10-14 months
Mobp	0.0409379	8.77345	1.57251	0.12073	0.610397	-6.99968	10-14 months
Amot	0.11543	3.44452	1.57071	0.121147	0.610397	-7.00244	10-14 months
Psma4	-0.0229914	7.36937	-1.56821	0.12173	0.610397	-7.00628	10-14 months
Daam2	0.0605975	5.9068	1.56671	0.122079	0.610397	-7.00857	10-14 months
Got1	0.0198721	8.97143	1.55594	0.124619	0.617493	-7.02501	10-14 months
Ndufab1	-0.0738004	4.82876	-1.55387	0.125113	0.617493	-7.02816	10-14 months
Ncald	-0.0300488	8.82879	-1.5356	0.12953	0.631667	-7.05577	10-14 months
Napb	-0.0182575	8.69113	-1.52778	0.13146	0.631667	-7.0675	10-14 months
Mapk6	0.0303629	7.46181	1.52538	0.132057	0.631667	-7.07109	10-14 months
Ahsa1	0.0463453	8.11011	1.52509	0.132128	0.631667	-7.07152	10-14 months
Svop	-0.0357162	6.99369	-1.51788	0.133934	0.631667	-7.08226	10-14 months
Soat1	-0.0501739	5.55548	-1.51629	0.134336	0.631667	-7.08464	10-14 months
Trim59	-0.0521089	6.71706	-1.51552	0.13453	0.631667	-7.08578	10-14 months
Gpi1	-0.0728299	4.75035	-1.51528	0.13459	0.631667	-7.08613	10-14 months
Lamp2	-0.0266054	7.78962	-1.5024	0.137879	0.643155	-7.10519	10-14 months
Tln1	-0.0406962	6.00966	-1.49262	0.140416	0.64896	-7.11955	10-14 months
Atl3	0.0426177	6.03856	1.47913	0.143978	0.64896	-7.13922	10-14 months
Plekha7	-0.0605955	5.24512	-1.47652	0.144675	0.64896	-7.143	10-14 months
Mical2	0.0563796	7.87262	1.47248	0.145757	0.64896	-7.14884	10-14 months
Axl	-0.0408305	6.04885	-1.47014	0.146389	0.64896	-7.15223	10-14 months
Sptlc2	0.0559108	5.6513	1.46664	0.147336	0.64896	-7.15727	10-14 months
Aldh9a1	-0.0332786	6.56099	-1.46197	0.148609	0.64896	-7.16399	10-14 months
Dars	0.0252318	7.44047	1.46027	0.149073	0.64896	-7.16643	10-14 months
Pttg1ip	-0.0525273	5.43512	-1.4544	0.150689	0.64896	-7.17484	10-14 months
Inppl1	-0.0354888	6.15008	-1.45321	0.151016	0.64896	-7.17653	10-14 months
Cdk14	-0.0256295	7.39773	-1.45299	0.151078	0.64896	-7.17684	10-14 months
Cirbp	-0.0907589	7.42922	-1.44838	0.152357	0.64896	-7.18341	10-14 months
Fbxo2	-0.0350366	6.90927	-1.4467	0.152827	0.64896	-7.18581	10-14 months
Adhfe1	-0.0550799	5.38103	-1.4449	0.153329	0.64896	-7.18836	10-14 months
Sri	-0.0209669	7.45545	-1.44318	0.153811	0.64896	-7.1908	10-14 months
Aldh2	-0.0450234	6.90461	-1.4371	0.155527	0.64896	-7.19942	10-14 months
Cox6c	-0.161952	3.24884	-1.43428	0.156326	0.64896	-7.20339	10-14 months
Coro2a	-0.0774474	4.47011	-1.43404	0.156395	0.64896	-7.20374	10-14 months
Gdap1l1	-0.0590208	5.86791	-1.42731	0.158317	0.64896	-7.2132	10-14 months
Sv2a	-0.0234778	8.92491	-1.42498	0.158988	0.64896	-7.21648	10-14 months
Psmc6	0.0404112	8.41398	1.41681	0.161355	0.64896	-7.2279	10-14 months
Dido1	0.022854	7.34198	1.41578	0.161655	0.64896	-7.22934	10-14 months
Mccc2	-0.0535198	5.25313	-1.41491	0.161908	0.64896	-7.23055	10-14 months
Kcnip4	-0.0272799	7.82698	-1.41297	0.162476	0.64896	-7.23325	10-14 months
Slc4a2	-0.061804	5.83086	-1.41028	0.163264	0.64896	-7.23698	10-14 months
Psmb2	-0.0399995	6.92047	-1.40928	0.163558	0.64896	-7.23837	10-14 months
Rin2	-0.0440818	6.41352	-1.40852	0.163783	0.64896	-7.23943	10-14 months
Stx1b	0.0229716	8.97855	1.40843	0.16381	0.64896	-7.23955	10-14 months
Vav2	-0.0529005	5.39541	-1.40754	0.164071	0.64896	-7.24078	10-14 months
Fam124a	-0.0299687	6.10681	-1.40584	0.164573	0.64896	-7.24313	10-14 months
Chrac1	-0.0633532	5.02208	-1.4011	0.16598	0.651152	-7.24969	10-14 months
Stxbp5l	0.0297209	6.60979	1.39646	0.167365	0.652205	-7.25607	10-14 months
Hsbp1	-0.0229716	7.60112	-1.39337	0.168294	0.652205	-7.26033	10-14 months
Slc39a1	-0.0527948	5.38663	-1.39167	0.168806	0.652205	-7.26266	10-14 months
Dnaja2	0.0255651	7.25979	1.37552	0.173731	0.665541	-7.28468	10-14 months
Stat3	-0.0441959	6.11548	-1.37466	0.173998	0.665541	-7.28585	10-14 months
Naga	-0.0361689	6.2317	-1.37103	0.175122	0.666114	-7.29076	10-14 months
Arhgap31	0.0426257	5.92246	1.36856	0.175889	0.666114	-7.2941	10-14 months
Inpp4a	0.0214699	7.64042	1.35919	0.178825	0.673895	-7.30671	10-14 months
Hltf	0.0329749	6.39798	1.35504	0.180134	0.675173	-7.31225	10-14 months
Stxbp1	-0.01589	9.78875	-1.34615	0.182971	0.675173	-7.32411	10-14 months
Usp54	0.0313948	7.1635	1.34154	0.184452	0.675173	-7.33022	10-14 months
Msn	-0.0518039	5.2541	-1.34135	0.184514	0.675173	-7.33047	10-14 months
Capza2	-0.0197108	8.57486	-1.34121	0.18456	0.675173	-7.33066	10-14 months
Mal2	-0.0312039	7.74429	-1.33926	0.18519	0.675173	-7.33324	10-14 months
Slc38a2	0.044807	7.41047	1.33879	0.185342	0.675173	-7.33386	10-14 months
Ppox	-0.0430062	5.91529	-1.32561	0.189649	0.685601	-7.3512	10-14 months
Actr6	-0.0343058	6.56346	-1.32276	0.190589	0.685601	-7.35493	10-14 months
Psmg1	-0.0402251	5.98985	-1.31982	0.191562	0.685601	-7.35876	10-14 months
Syp	-0.03475	8.45855	-1.31914	0.191789	0.685601	-7.35965	10-14 months
Tmtc2	0.0319226	6.02171	1.31258	0.19398	0.690207	-7.36819	10-14 months
Atp2b2	-0.0203964	9.01649	-1.30867	0.195294	0.690323	-7.37325	10-14 months
Gm20425	0.156744	3.01766	1.30316	0.197155	0.690323	-7.38036	10-14 months
Rtkn	0.0517433	5.36132	1.30291	0.197243	0.690323	-7.38069	10-14 months
Gabbr2	-0.0365703	7.11029	-1.30024	0.198151	0.690323	-7.38413	10-14 months
Wls	-0.0346365	6.93926	-1.29914	0.198524	0.690323	-7.38554	10-14 months
Srrm4	-0.0520698	5.68132	-1.2935	0.200453	0.691557	-7.39276	10-14 months
Ndufa5	-0.0611624	4.74308	-1.29282	0.200687	0.691557	-7.39363	10-14 months
Cdc42se1	-0.0272246	6.40139	-1.28881	0.20207	0.693201	-7.39875	10-14 months
2410015M20Rik	-0.0269511	7.34734	-1.28391	0.20377	0.695912	-7.40499	10-14 months
Ptp4a2	-0.0200113	8.05012	-1.27972	0.205231	0.697786	-7.41031	10-14 months
Clstn3	0.040488	7.52292	1.27557	0.206687	0.699626	-7.41556	10-14 months
Cmtm5	-0.0248806	6.93841	-1.27281	0.207659	0.699821	-7.41904	10-14 months
Zdhhc9	-0.0289291	6.67385	-1.26437	0.210649	0.70392	-7.42963	10-14 months
Vezf1	-0.0395928	5.77806	-1.26419	0.210716	0.70392	-7.42987	10-14 months
Atp6v1c1	0.0200783	8.65646	1.25761	0.213069	0.708685	-7.43807	10-14 months
Pde1c	0.0538512	5.21933	1.25251	0.214909	0.71171	-7.44442	10-14 months
Tenm2	-0.0427069	6.27097	-1.24256	0.218531	0.715486	-7.45672	10-14 months
Chn1	-0.0260537	9.55464	-1.24195	0.218755	0.715486	-7.45747	10-14 months
Grn	-0.0458682	5.88507	-1.24096	0.21912	0.715486	-7.45869	10-14 months
Ybx1	-0.0218695	7.91948	-1.23613	0.220897	0.715486	-7.46462	10-14 months
Srgn	-0.053925	5.06095	-1.23461	0.221459	0.715486	-7.46648	10-14 months
Tollip	-0.0204914	7.65981	-1.23261	0.2222	0.715486	-7.46893	10-14 months
Dcaf8	-0.0183585	7.74773	-1.22609	0.224627	0.715486	-7.47688	10-14 months
Mea1	-0.0302111	7.20492	-1.22567	0.224781	0.715486	-7.47738	10-14 months
St3gal3	0.0283607	6.85664	1.22565	0.224791	0.715486	-7.47741	10-14 months
Tgfa	-0.0360771	6.00479	-1.22225	0.226065	0.715486	-7.48154	10-14 months
Cops3	0.0187326	7.71173	1.22152	0.226337	0.715486	-7.48241	10-14 months
Pycrl	-0.0366078	6.05782	-1.21227	0.229836	0.717816	-7.49359	10-14 months
Faxc	0.0245714	6.79154	1.20976	0.23079	0.717816	-7.4966	10-14 months
Npc1	-0.0230008	6.94411	-1.20565	0.232361	0.717816	-7.50153	10-14 months
Ap3b2	-0.0635153	4.87066	-1.20318	0.233309	0.717816	-7.50448	10-14 months
Itgb5	-0.0265275	6.99452	-1.20258	0.233538	0.717816	-7.5052	10-14 months
Ncoa1	-0.0203758	7.10801	-1.19947	0.234738	0.717816	-7.50891	10-14 months
Camta2	-0.044388	6.33188	-1.1993	0.234803	0.717816	-7.50911	10-14 months
Gria3	0.0208487	8.60641	1.19608	0.236048	0.717816	-7.51294	10-14 months
Slc8a2	-0.0310594	7.78397	-1.18438	0.240611	0.717816	-7.52676	10-14 months
Zfp36	0.11022	4.71139	1.18438	0.240613	0.717816	-7.52676	10-14 months
Znhit3	-0.0280556	6.95929	-1.18084	0.242004	0.717816	-7.53092	10-14 months
Unc119	-0.0253887	6.17744	-1.17685	0.243582	0.717816	-7.53559	10-14 months
Scamp2	-0.0470687	5.38881	-1.17659	0.243686	0.717816	-7.5359	10-14 months
Lhfpl2	-0.04022	5.80465	-1.17612	0.243874	0.717816	-7.53645	10-14 months
Phyhip	-0.0632822	6.78136	-1.17578	0.244008	0.717816	-7.53684	10-14 months
Fyn	-0.0233381	7.4045	-1.17529	0.244201	0.717816	-7.53741	10-14 months
Ybx3	-0.0342496	6.43925	-1.17508	0.244287	0.717816	-7.53766	10-14 months
Tmbim1	-0.0298609	6.55446	-1.17406	0.244692	0.717816	-7.53885	10-14 months
Tor1a	-0.0234368	6.521	-1.17159	0.245674	0.717816	-7.54173	10-14 months
Gabrd	-0.0255028	6.99258	-1.17017	0.246242	0.717816	-7.54338	10-14 months
Itpkb	-0.0452292	5.8945	-1.16883	0.246778	0.717816	-7.54494	10-14 months
Heca	0.033929	6.42951	1.16643	0.247737	0.717874	-7.54772	10-14 months
Frmd4b	-0.0419059	5.2593	-1.16184	0.249586	0.718933	-7.55304	10-14 months
Snrnp48	-0.0432217	5.54318	-1.15832	0.251007	0.718933	-7.55709	10-14 months
Lats2	-0.0307033	6.49872	-1.15714	0.251485	0.718933	-7.55845	10-14 months
Dip2b	-0.0168054	7.67651	-1.15621	0.251861	0.718933	-7.55952	10-14 months
Cntn2	-0.0271655	7.24732	-1.15295	0.253187	0.720031	-7.56326	10-14 months
Tspan6	-0.0301348	6.31099	-1.1414	0.257928	0.728748	-7.57644	10-14 months
Sft2d2	-0.0364188	5.64677	-1.1369	0.259791	0.728748	-7.58154	10-14 months
Snx1	0.0190555	7.31941	1.13616	0.260096	0.728748	-7.58237	10-14 months
Bin1	-0.0295975	7.09817	-1.13467	0.260715	0.728748	-7.58406	10-14 months
Tnfaip8	-0.0470258	5.41976	-1.13366	0.261135	0.728748	-7.5852	10-14 months
Efcab14	0.0252943	6.87455	1.13127	0.262134	0.728748	-7.58789	10-14 months
Serping1	-0.0670926	4.80682	-1.12939	0.262921	0.728748	-7.59001	10-14 months
Cplx1	0.0166227	7.94384	1.12024	0.266769	0.736214	-7.60025	10-14 months
Usp31	0.033157	7.2055	1.11629	0.268443	0.736214	-7.60465	10-14 months
Pcsk6	-0.0338658	5.96487	-1.11615	0.268501	0.736214	-7.6048	10-14 months
Cd2ap	0.0371006	5.80852	1.1108	0.270781	0.739811	-7.61073	10-14 months
Lcp1	-0.0398338	5.02787	-1.10117	0.274918	0.743225	-7.62134	10-14 months
Parm1	-0.0261639	6.57062	-1.10039	0.275256	0.743225	-7.6222	10-14 months
Msi2	0.0216099	8.50872	1.09804	0.276271	0.743225	-7.62477	10-14 months
Atp6v1f	-0.0179346	8.27776	-1.09606	0.277132	0.743225	-7.62693	10-14 months
Ston2	-0.0361642	5.72762	-1.09464	0.277746	0.743225	-7.62848	10-14 months
Car10	0.0261064	7.25945	1.09438	0.277859	0.743225	-7.62876	10-14 months
Hspa1b	-0.142037	5.50659	-1.09019	0.279687	0.744575	-7.63332	10-14 months
Tprn	0.0507227	5.52314	1.08728	0.280961	0.744575	-7.63648	10-14 months
Ceacam1	0.103474	3.69672	1.08399	0.282407	0.744575	-7.64004	10-14 months
Cntnap1	-0.0293374	7.12866	-1.08052	0.283937	0.744575	-7.64379	10-14 months
Stx4a	0.0233183	7.59369	1.07419	0.286742	0.744575	-7.65058	10-14 months
Rfx4	-0.0452735	5.33313	-1.07364	0.286985	0.744575	-7.65117	10-14 months
Tmem209	0.0304112	6.19603	1.07341	0.287091	0.744575	-7.65142	10-14 months
Fcer1g	-0.0471429	4.79133	-1.07324	0.287167	0.744575	-7.6516	10-14 months
Efemp2	-0.0385735	5.467	-1.06956	0.288805	0.744575	-7.65553	10-14 months
Dnm1	-0.0158603	9.642	-1.06735	0.289798	0.744575	-7.65789	10-14 months
Pecam1	0.0379408	5.73307	1.06443	0.291105	0.744575	-7.66099	10-14 months
Vsnl1	0.0170986	9.58984	1.06412	0.291245	0.744575	-7.66132	10-14 months
Amer2	-0.0212605	7.54816	-1.06368	0.291444	0.744575	-7.66179	10-14 months
Kctd12	0.0320817	7.01324	1.06246	0.29199	0.744575	-7.66308	10-14 months
Mog	-0.0309729	7.32096	-1.05597	0.294923	0.749555	-7.66993	10-14 months
Slc25a20	-0.0439243	5.28056	-1.05252	0.29649	0.751043	-7.67356	10-14 months
Dnajb4	-0.0276803	7.13067	-1.04958	0.297829	0.751046	-7.67664	10-14 months
Csrnp3	0.0218759	7.02465	1.04821	0.298455	0.751046	-7.67808	10-14 months
Snx4	-0.0215293	6.73949	-1.03877	0.302792	0.75801	-7.68791	10-14 months
Wwc1	0.0341842	5.90634	1.03227	0.305802	0.75801	-7.69463	10-14 months
Adipor2	0.0492821	6.79752	1.03159	0.306118	0.75801	-7.69533	10-14 months
Agbl4	-0.03098	5.41886	-1.02992	0.306899	0.75801	-7.69705	10-14 months
Utrn	0.0235107	6.47879	1.02481	0.309282	0.75801	-7.70229	10-14 months
Synj1	0.0181865	8.42874	1.02354	0.309878	0.75801	-7.70359	10-14 months
Hgsnat	-0.0197443	7.07605	-1.02298	0.310142	0.75801	-7.70416	10-14 months
Mapkapk2	-0.0330209	5.45905	-1.01841	0.312293	0.75801	-7.70882	10-14 months
Ppp1cc	-0.0232813	8.13293	-1.00983	0.316354	0.75801	-7.71751	10-14 months
Arpc1b	-0.0329972	5.57495	-1.00932	0.316594	0.75801	-7.71802	10-14 months
Fam129b	-0.0262037	6.29091	-1.00647	0.317954	0.75801	-7.7209	10-14 months
Snca	0.02014	7.25439	1.00192	0.32013	0.75801	-7.72546	10-14 months
Tfeb	-0.0490842	4.92607	-1.00124	0.320455	0.75801	-7.72614	10-14 months
Tmem176a	-0.0440299	5.17085	-0.998906	0.321576	0.75801	-7.72847	10-14 months
Reep1	0.0141292	7.83547	0.995432	0.323249	0.75801	-7.73194	10-14 months
Mapt	-0.0270852	7.40579	-0.992742	0.324548	0.75801	-7.73461	10-14 months
Cct3	-0.0233492	7.26423	-0.990929	0.325426	0.75801	-7.73641	10-14 months
Acp1	0.0511719	4.44518	0.988706	0.326504	0.75801	-7.73861	10-14 months
Ogfod3	-0.0276268	5.49053	-0.987712	0.326987	0.75801	-7.73959	10-14 months
Zmiz2	-0.0306568	7.46682	-0.985952	0.327844	0.75801	-7.74132	10-14 months
Foxo1	0.0250072	6.12977	0.983263	0.329155	0.75801	-7.74397	10-14 months
Atp8a2	0.0226712	7.12982	0.983021	0.329273	0.75801	-7.74421	10-14 months
Chgb	0.0203207	8.23154	0.980591	0.330461	0.75801	-7.74659	10-14 months
Fkbp4	0.0411546	5.89929	0.97833	0.331569	0.75801	-7.74881	10-14 months
Rras	-0.0531077	4.37327	-0.978082	0.331691	0.75801	-7.74905	10-14 months
Gng12	-0.0237148	6.30759	-0.974536	0.333434	0.75801	-7.75251	10-14 months
Il17d	-0.032371	5.61621	-0.973608	0.333891	0.75801	-7.75342	10-14 months
Lyrm9	-0.0255887	6.00108	-0.972214	0.334579	0.75801	-7.75477	10-14 months
Hsdl2	0.0195635	6.79058	0.969678	0.335832	0.75801	-7.75724	10-14 months
Med14	0.0258917	6.64975	0.967599	0.336862	0.75801	-7.75925	10-14 months
Add2	0.0164004	7.75458	0.966692	0.337312	0.75801	-7.76013	10-14 months
Mboat2	-0.0181057	7.06945	-0.964172	0.338563	0.75801	-7.76256	10-14 months
Ddx42	-0.0175952	7.51861	-0.963654	0.338821	0.75801	-7.76306	10-14 months
Vamp3	-0.0171553	6.99655	-0.961229	0.340029	0.75801	-7.7654	10-14 months
Scoc	-0.0173829	8.4428	-0.960673	0.340307	0.75801	-7.76593	10-14 months
Ptpn5	0.0260027	7.44552	0.956722	0.342283	0.75801	-7.76972	10-14 months
Prkcq	-0.0414369	5.11659	-0.956397	0.342445	0.75801	-7.77003	10-14 months
Inha	-0.0357721	5.43847	-0.955595	0.342847	0.75801	-7.7708	10-14 months
Rab3c	0.0237214	7.72128	0.951304	0.345004	0.75801	-7.77489	10-14 months
Gstz1	-0.0262426	6.3341	-0.94977	0.345777	0.75801	-7.77635	10-14 months
Rgs4	0.0263147	8.87864	0.947729	0.346807	0.75801	-7.77829	10-14 months
Stx6	-0.0210657	6.70587	-0.946294	0.347533	0.75801	-7.77965	10-14 months
Pop4	-0.0185626	6.55258	-0.945143	0.348116	0.75801	-7.78074	10-14 months
Eno2	-0.0136716	9.45635	-0.945019	0.348178	0.75801	-7.78086	10-14 months
Ctnnd2	-0.0274269	6.73431	-0.943909	0.348741	0.75801	-7.78191	10-14 months
Cdc42ep1	-0.0486069	5.07495	-0.943408	0.348995	0.75801	-7.78238	10-14 months
Ctnna1	-0.0252459	5.91437	-0.941227	0.350103	0.75801	-7.78444	10-14 months
Snap47	-0.0262513	7.34537	-0.938011	0.351741	0.75801	-7.78746	10-14 months
Sez6l2	0.0217744	7.86692	0.937738	0.35188	0.75801	-7.78772	10-14 months
Trappc2l	-0.0167291	7.72331	-0.935046	0.353255	0.75801	-7.79024	10-14 months
Abca8b	-0.0275284	6.12212	-0.934993	0.353282	0.75801	-7.79029	10-14 months
Rreb1	-0.0274155	6.13503	-0.934101	0.353738	0.75801	-7.79113	10-14 months
Coa3	-0.0176251	7.54267	-0.930199	0.355739	0.75989	-7.79477	10-14 months
Dlgap1	-0.0329931	6.87812	-0.927121	0.357322	0.75989	-7.79763	10-14 months
Chordc1	0.0407514	7.21321	0.925824	0.357991	0.75989	-7.79883	10-14 months
Appl2	-0.0210803	7.66364	-0.924666	0.358589	0.75989	-7.79991	10-14 months
Amph	-0.01437	7.89689	-0.920357	0.360818	0.760994	-7.80389	10-14 months
Nsf	-0.0159883	9.46506	-0.919756	0.36113	0.760994	-7.80444	10-14 months
Rbm48	-0.0231967	6.19023	-0.91773	0.362182	0.760994	-7.80631	10-14 months
Mtf2	-0.0178817	7.48804	-0.913131	0.364577	0.760994	-7.81052	10-14 months
Rgs7bp	0.0188098	7.60328	0.91246	0.364927	0.760994	-7.81114	10-14 months
Anln	0.0357317	6.51501	0.912171	0.365078	0.760994	-7.8114	10-14 months
Tmbim6	-0.0146981	8.83062	-0.907149	0.367707	0.764391	-7.81598	10-14 months
Clic1	-0.0305291	6.02918	-0.903777	0.369479	0.765994	-7.81904	10-14 months
Pde1b	-0.0253783	6.44799	-0.899227	0.371879	0.768785	-7.82315	10-14 months
Lsm4	-0.0249973	5.97065	-0.897418	0.372836	0.768785	-7.82478	10-14 months
Lnx1	-0.0401549	4.9872	-0.889091	0.377261	0.775818	-7.83223	10-14 months
Srebf1	-0.0349549	5.985	-0.876782	0.383861	0.785514	-7.84313	10-14 months
Rell1	-0.0296902	5.54794	-0.876137	0.384209	0.785514	-7.8437	10-14 months
Antxr1	0.0314909	5.30968	0.874569	0.385056	0.785514	-7.84507	10-14 months
Slc5a3	0.0384025	6.89231	0.864271	0.390644	0.794794	-7.85405	10-14 months
Gns	-0.0279097	6.18032	-0.861626	0.392088	0.795616	-7.85635	10-14 months
Rtn1	-0.0192605	9.39828	-0.858136	0.393997	0.797375	-7.85936	10-14 months
Gna12	0.0205621	6.88751	0.851939	0.397403	0.797504	-7.86467	10-14 months
Mta3	-0.0187011	6.86006	-0.851694	0.397537	0.797504	-7.86488	10-14 months
Itgb8	0.021789	6.33115	0.85078	0.398041	0.797504	-7.86566	10-14 months
Dtd1	-0.0199971	6.40112	-0.850437	0.398231	0.797504	-7.86596	10-14 months
Reps1	-0.0171198	6.89621	-0.845979	0.400694	0.800342	-7.86975	10-14 months
Nfe2l2	-0.052869	4.14848	-0.842663	0.402533	0.801921	-7.87256	10-14 months
Epha4	-0.0170865	6.85009	-0.836715	0.405845	0.806418	-7.87757	10-14 months
Dbndd2	0.0192194	6.34401	0.833398	0.407698	0.808003	-7.88035	10-14 months
Bag3	-0.051256	4.5952	-0.823028	0.413527	0.814887	-7.88898	10-14 months
Bcl2l1	0.0196025	6.80972	0.822691	0.413717	0.814887	-7.88926	10-14 months
Zfp36l1	-0.0488108	5.57298	-0.82154	0.414367	0.814887	-7.89021	10-14 months
Gtf2h3	-0.0223764	5.68605	-0.819191	0.415696	0.814911	-7.89214	10-14 months
Cnp	-0.0171112	8.73603	-0.815004	0.418071	0.814911	-7.89558	10-14 months
Bcl2	0.0429765	4.96103	0.814272	0.418488	0.814911	-7.89618	10-14 months
Nmral1	-0.029258	6.14336	-0.812124	0.41971	0.814911	-7.89793	10-14 months
Rhobtb3	-0.017368	6.63008	-0.80931	0.421314	0.814911	-7.90022	10-14 months
Rcc1	-0.0373731	4.39183	-0.804461	0.424088	0.814911	-7.90416	10-14 months
Nfib	0.0135177	7.39173	0.802873	0.424999	0.814911	-7.90544	10-14 months
Uros	-0.0169594	6.28807	-0.802371	0.425287	0.814911	-7.90584	10-14 months
Lrp10	-0.0305189	4.84039	-0.802365	0.425291	0.814911	-7.90585	10-14 months
Fstl1	0.0211994	6.56957	0.802108	0.425438	0.814911	-7.90605	10-14 months
Pip4k2a	0.0190149	6.94565	0.800961	0.426097	0.814911	-7.90698	10-14 months
Sppl2b	0.0253277	5.87933	0.798293	0.427632	0.815045	-7.90912	10-14 months
Snap29	-0.0272	5.85354	-0.795402	0.429299	0.815045	-7.91144	10-14 months
Pon2	-0.0166434	6.8408	-0.791197	0.431731	0.815045	-7.91479	10-14 months
Ica1l	0.0161263	6.59592	0.790793	0.431965	0.815045	-7.91511	10-14 months
Gpc1	0.0233963	6.90684	0.789886	0.432491	0.815045	-7.91583	10-14 months
Lims1	-0.023097	6.23057	-0.789767	0.43256	0.815045	-7.91593	10-14 months
Pex16	-0.0279373	5.61885	-0.785245	0.435187	0.81798	-7.9195	10-14 months
Scai	-0.0318651	5.34731	-0.780554	0.437922	0.819793	-7.9232	10-14 months
Anxa2	-0.0401787	5.19732	-0.779172	0.43873	0.819793	-7.92428	10-14 months
Tjp2	0.0200445	6.5534	0.778084	0.439366	0.819793	-7.92513	10-14 months
Esam	-0.0234025	5.78204	-0.770747	0.443673	0.825487	-7.93084	10-14 months
Tcf12	-0.0183289	6.44671	-0.764361	0.447441	0.825487	-7.93577	10-14 months
Tgfbr2	-0.0262804	5.34993	-0.762086	0.448788	0.825487	-7.93752	10-14 months
Pde8a	0.0398543	4.52017	0.760592	0.449674	0.825487	-7.93866	10-14 months
Syt16	-0.0179439	6.51218	-0.759802	0.450143	0.825487	-7.93927	10-14 months
Dock3	-0.0197218	6.97859	-0.758965	0.45064	0.825487	-7.93991	10-14 months
Ep300	-0.0164648	6.92811	-0.755279	0.452833	0.825487	-7.94271	10-14 months
Orc3	0.026108	5.43078	0.754155	0.453503	0.825487	-7.94357	10-14 months
Med13l	-0.0260913	6.19444	-0.753708	0.453769	0.825487	-7.94391	10-14 months
Lifr	0.0173188	6.3185	0.751023	0.455372	0.825487	-7.94594	10-14 months
Nkx6-2	-0.0467974	3.97513	-0.750629	0.455608	0.825487	-7.94624	10-14 months
Gng11	0.0285371	6.44243	0.75044	0.45572	0.825487	-7.94638	10-14 months
Idh2	0.0593505	3.57885	0.746317	0.45819	0.825487	-7.94948	10-14 months
Arfgap2	-0.0301626	5.67122	-0.745852	0.458469	0.825487	-7.94983	10-14 months
Tppp3	0.0221228	7.13161	0.744019	0.459569	0.825487	-7.95121	10-14 months
Prex1	-0.0293152	4.85695	-0.742046	0.460755	0.825487	-7.95268	10-14 months
Efhd1	-0.0179361	6.49098	-0.737933	0.463234	0.825487	-7.95574	10-14 months
Ccdc115	-0.0613038	3.51789	-0.735851	0.464491	0.825487	-7.95729	10-14 months
Sla	-0.0425731	4.09053	-0.734134	0.46553	0.825487	-7.95856	10-14 months
Ppp4r2	-0.0149332	7.53924	-0.732874	0.466293	0.825487	-7.95949	10-14 months
U2af2	-0.0172006	6.18244	-0.731579	0.467077	0.825487	-7.96044	10-14 months
Prkcb	-0.0157401	8.66669	-0.728156	0.469156	0.825487	-7.96296	10-14 months
Ranbp1	0.0120437	7.53532	0.725859	0.470553	0.825487	-7.96464	10-14 months
Tmem144	0.0229155	5.57464	0.725251	0.470923	0.825487	-7.96508	10-14 months
Psma5	0.0860733	2.69411	0.72338	0.472063	0.825487	-7.96645	10-14 months
Igf1r	0.0197675	6.78297	0.723197	0.472175	0.825487	-7.96658	10-14 months
Cggbp1	-0.0157181	7.1561	-0.721692	0.473094	0.825487	-7.96767	10-14 months
Trp53bp2	0.0206876	6.36587	0.721143	0.47343	0.825487	-7.96807	10-14 months
Il1rap	0.0184489	6.83764	0.719538	0.47441	0.825487	-7.96924	10-14 months
Atp5h	-0.00963479	9.2128	-0.717908	0.475408	0.825487	-7.97042	10-14 months
Npc2	-0.0301447	4.64128	-0.717155	0.475869	0.825487	-7.97096	10-14 months
Sox5	-0.0196744	5.68867	-0.714006	0.477801	0.826964	-7.97323	10-14 months
Trmt10b	-0.0245573	5.49106	-0.702261	0.485045	0.837605	-7.9816	10-14 months
Thrb	0.0239309	5.78435	0.699111	0.486998	0.839084	-7.98383	10-14 months
Slain1	-0.0182952	6.77328	-0.694406	0.489923	0.839887	-7.98713	10-14 months
Opcml	-0.0136725	7.14372	-0.693254	0.490641	0.839887	-7.98793	10-14 months
Prkca	0.0234065	7.74171	0.692517	0.4911	0.839887	-7.98845	10-14 months
Eri2	-0.027836	4.91231	-0.688186	0.493805	0.839887	-7.99146	10-14 months
Vps33b	0.0228502	5.44515	0.687593	0.494176	0.839887	-7.99187	10-14 months
Tmcc1	-0.0255215	5.62132	-0.685768	0.495319	0.839887	-7.99313	10-14 months
Map4k5	-0.0144722	6.7592	-0.683743	0.496588	0.839887	-7.99453	10-14 months
Rnf141	-0.0184273	6.18384	-0.683607	0.496674	0.839887	-7.99462	10-14 months
Arhgdib	-0.0181211	5.78636	-0.677152	0.500733	0.839887	-7.99905	10-14 months
Vamp8	-0.0261848	5.33218	-0.67693	0.500873	0.839887	-7.9992	10-14 months
Man2a1	0.0180206	6.00071	0.676321	0.501257	0.839887	-7.99962	10-14 months
Dock10	0.0235744	6.17101	0.67596	0.501484	0.839887	-7.99986	10-14 months
Fam160a2	-0.0213316	6.27411	-0.675561	0.501736	0.839887	-8.00013	10-14 months
Glud1	0.010911	8.75146	0.669567	0.505526	0.844382	-8.0042	10-14 months
Slc2a1	0.0322253	5.85491	0.667818	0.506634	0.84439	-8.00537	10-14 months
Rasal2	0.0164618	6.6577	0.664306	0.508864	0.846264	-8.00773	10-14 months
Leprot	-0.013272	6.27741	-0.660557	0.51125	0.846601	-8.01023	10-14 months
Snx3	-0.0152311	7.39142	-0.66051	0.51128	0.846601	-8.01027	10-14 months
6430548M08Rik	0.0181053	7.01322	0.652636	0.516312	0.849604	-8.01548	10-14 months
Pvalb	-0.0193298	8.19436	-0.652208	0.516586	0.849604	-8.01576	10-14 months
Snx22	0.0250703	5.11042	0.652014	0.516711	0.849604	-8.01589	10-14 months
Ppp1r2	-0.0103711	8.08041	-0.650726	0.517537	0.849604	-8.01673	10-14 months
Actr3b	-0.0154977	6.98415	-0.642191	0.523027	0.850171	-8.0223	10-14 months
Sumf2	0.0485738	3.89629	0.64212	0.523073	0.850171	-8.02234	10-14 months
Pfkfb3	0.0254962	6.35098	0.640464	0.524141	0.850171	-8.02341	10-14 months
Mbp	0.0198409	8.40869	0.640226	0.524295	0.850171	-8.02357	10-14 months
Epas1	0.0139869	7.71226	0.64014	0.524351	0.850171	-8.02362	10-14 months
Slc41a1	-0.0263621	5.60808	-0.639831	0.52455	0.850171	-8.02382	10-14 months
Gfra2	-0.0212717	6.47556	-0.63301	0.528967	0.854632	-8.0282	10-14 months
Cdh22	0.0166499	6.22602	0.630588	0.53054	0.854632	-8.02974	10-14 months
Map7	-0.0207269	6.57537	-0.630413	0.530654	0.854632	-8.02985	10-14 months
Fmnl2	0.0127108	7.30593	0.626894	0.532943	0.856516	-8.03209	10-14 months
Zfp768	-0.0384818	4.04312	-0.624981	0.53419	0.85672	-8.03329	10-14 months
Fubp3	-0.0199097	5.85882	-0.622552	0.535775	0.857465	-8.03482	10-14 months
Cops4	-0.00899177	7.56845	-0.619211	0.53796	0.857479	-8.03691	10-14 months
Pde1a	-0.0146327	8.16605	-0.618591	0.538366	0.857479	-8.0373	10-14 months
Hspb8	-0.0228403	5.94161	-0.617398	0.539147	0.857479	-8.03804	10-14 months
Foxn2	0.0158719	5.9293	0.613023	0.542018	0.858656	-8.04076	10-14 months
Gramd3	0.0219646	5.62869	0.610862	0.543439	0.858656	-8.04209	10-14 months
Rhoq	0.0147446	6.74011	0.610478	0.543692	0.858656	-8.04233	10-14 months
Syngr3	-0.0103794	8.44048	-0.609438	0.544376	0.858656	-8.04297	10-14 months
Cald1	0.0193895	5.61349	0.596538	0.552905	0.859728	-8.05082	10-14 months
Rasgrp3	-0.0251213	5.12248	-0.593169	0.555144	0.859728	-8.05284	10-14 months
Rb1	0.0175825	7.37977	0.592954	0.555287	0.859728	-8.05297	10-14 months
Tspan15	-0.0167242	6.29953	-0.59051	0.556914	0.859728	-8.05443	10-14 months
Trem1	-0.0687136	2.45958	-0.588846	0.558022	0.859728	-8.05542	10-14 months
S1pr1	0.0283984	6.08466	0.588349	0.558354	0.859728	-8.05572	10-14 months
Klc2	-0.0345087	5.33506	-0.586443	0.559626	0.859728	-8.05685	10-14 months
Zfp536	0.0203944	5.96573	0.586137	0.55983	0.859728	-8.05703	10-14 months
Agl	0.0135489	6.75452	0.585557	0.560218	0.859728	-8.05737	10-14 months
Evi2a	0.0137551	7.25324	0.585522	0.560241	0.859728	-8.05739	10-14 months
Ntrk2	0.0107719	8.92223	0.584594	0.560861	0.859728	-8.05794	10-14 months
Anapc11	0.0424035	3.90479	0.583577	0.561542	0.859728	-8.05854	10-14 months
Gss	0.0170039	5.9319	0.58195	0.56263	0.859728	-8.0595	10-14 months
Sash1	-0.0207145	6.22211	-0.580671	0.563487	0.859728	-8.06025	10-14 months
Alcam	0.0124555	7.63509	0.578788	0.564749	0.859728	-8.06135	10-14 months
Camk4	0.0130335	7.88631	0.577583	0.565558	0.859728	-8.06205	10-14 months
Smg9	0.0293753	4.72442	0.576376	0.566368	0.859728	-8.06276	10-14 months
Nucks1	-0.00833091	8.36485	-0.575135	0.567203	0.859728	-8.06348	10-14 months
Aldh6a1	-0.0167171	6.03894	-0.574637	0.567537	0.859728	-8.06377	10-14 months
Myl12a	-0.0566895	3.32429	-0.57414	0.567872	0.859728	-8.06405	10-14 months
Ibtk	0.0139799	5.93705	0.570543	0.570293	0.859728	-8.06613	10-14 months
S100a11	0.0223861	5.73647	0.565589	0.573637	0.859728	-8.06897	10-14 months
Podxl	-0.020241	6.2484	-0.563949	0.574746	0.859728	-8.06991	10-14 months
Ppp3r1	-0.00901134	9.39166	-0.56317	0.575273	0.859728	-8.07035	10-14 months
St18	0.0210961	6.84041	0.56251	0.57572	0.859728	-8.07073	10-14 months
Dag1	0.0200826	5.95305	0.56215	0.575963	0.859728	-8.07093	10-14 months
Spr	-0.0144989	6.65705	-0.561818	0.576188	0.859728	-8.07112	10-14 months
Myrf	0.0141267	6.83512	0.561047	0.576711	0.859728	-8.07156	10-14 months
Sema6a	-0.0146827	6.57906	-0.557433	0.579162	0.859728	-8.0736	10-14 months
Ezr	-0.0218772	5.21732	-0.555525	0.580459	0.859728	-8.07467	10-14 months
Tnfrsf1a	-0.0244703	4.93094	-0.554964	0.58084	0.859728	-8.07499	10-14 months
Gphn	0.0101504	7.153	0.554701	0.581019	0.859728	-8.07513	10-14 months
Dnajb6	-0.00746681	8.00852	-0.54988	0.584302	0.862135	-8.07782	10-14 months
Gpr37	-0.0131562	7.16891	-0.549005	0.584899	0.862135	-8.07831	10-14 months
Med29	-0.0115794	6.70288	-0.547122	0.586184	0.862367	-8.07935	10-14 months
Edil3	0.0116862	7.33837	0.542985	0.589013	0.864201	-8.08163	10-14 months
Anxa5	0.0109199	7.2812	0.540457	0.590745	0.864201	-8.08301	10-14 months
Prickle1	-0.0166996	6.9377	-0.539472	0.59142	0.864201	-8.08355	10-14 months
Cpne2	-0.0149653	5.97937	-0.53674	0.593295	0.864201	-8.08503	10-14 months
Trappc4	0.0128002	6.27951	0.53406	0.595137	0.864201	-8.08648	10-14 months
Myo10	0.0152157	5.99895	0.531134	0.597151	0.864201	-8.08806	10-14 months
Tbc1d9	-0.0130727	7.15727	-0.530245	0.597764	0.864201	-8.08854	10-14 months
Tgm2	-0.0286424	4.75093	-0.529736	0.598115	0.864201	-8.08881	10-14 months
Msh2	0.0111246	6.46119	0.526348	0.600453	0.864201	-8.09062	10-14 months
Sh3gl2	0.00696592	8.9566	0.524831	0.601501	0.864201	-8.09142	10-14 months
A2m	0.0277477	5.86722	0.524648	0.601628	0.864201	-8.09152	10-14 months
Tbl3	-0.0196804	5.51941	-0.523599	0.602353	0.864201	-8.09207	10-14 months
Nmnat2	0.0115717	7.59845	0.523161	0.602657	0.864201	-8.09231	10-14 months
Cdc42ep4	-0.0302254	4.70257	-0.521208	0.604008	0.864201	-8.09334	10-14 months
2900026A02Rik	-0.0205135	5.69516	-0.520016	0.604834	0.864201	-8.09396	10-14 months
Mapk9	-0.00895091	7.96044	-0.519047	0.605505	0.864201	-8.09447	10-14 months
Fam213a	-0.00941244	7.79982	-0.51729	0.606724	0.864328	-8.09539	10-14 months
Arhgap5	0.0105901	8.35419	0.514085	0.608951	0.865204	-8.09706	10-14 months
Parl	-0.0104537	6.91224	-0.511212	0.610949	0.865204	-8.09855	10-14 months
Dnajc9	-0.0134449	6.34256	-0.508656	0.61273	0.865204	-8.09987	10-14 months
Nudt9	-0.0117752	6.49121	-0.508061	0.613145	0.865204	-8.10017	10-14 months
Arhgef26	0.0115886	6.69543	0.505299	0.615073	0.865204	-8.10159	10-14 months
Rbfox2	0.00869066	8.14833	0.505262	0.615099	0.865204	-8.10161	10-14 months
Kank1	0.0206736	5.32842	0.505036	0.615256	0.865204	-8.10172	10-14 months
Tmem246	0.00892875	7.04282	0.502098	0.617309	0.866059	-8.10322	10-14 months
Hadhb	0.00869994	7.8448	0.499059	0.619437	0.866059	-8.10476	10-14 months
Endod1	-0.018209	6.21443	-0.49895	0.619513	0.866059	-8.10481	10-14 months
Kif13b	0.0199164	5.50195	0.497696	0.620392	0.866059	-8.10544	10-14 months
Zeb2	0.015363	7.15188	0.495608	0.621857	0.866522	-8.10649	10-14 months
Rab27b	0.0175503	5.04768	0.489393	0.626225	0.867816	-8.10959	10-14 months
Foxn3	0.0103122	7.12526	0.487823	0.627331	0.867816	-8.11036	10-14 months
Pi4ka	-0.00918278	8.00382	-0.487782	0.627359	0.867816	-8.11038	10-14 months
Cuedc1	0.0266974	4.56861	0.486031	0.628593	0.867816	-8.11124	10-14 months
Picalm	-0.00801014	7.81349	-0.484861	0.629419	0.867816	-8.11182	10-14 months
Acvrl1	-0.0273641	4.51037	-0.484616	0.629592	0.867816	-8.11194	10-14 months
Flt1	0.0239821	5.43294	0.481795	0.631583	0.867914	-8.11332	10-14 months
Arhgef9	-0.0142886	6.44345	-0.481302	0.631932	0.867914	-8.11356	10-14 months
Ahnak	0.0225954	5.72878	0.478381	0.633998	0.86919	-8.11497	10-14 months
Slc44a2	-0.0193659	5.66335	-0.470655	0.639476	0.870143	-8.11868	10-14 months
Amer3	-0.0121284	6.42085	-0.470241	0.63977	0.870143	-8.11888	10-14 months
Hecw1	-0.0104217	6.76646	-0.469239	0.640482	0.870143	-8.11935	10-14 months
Serpinb1a	-0.0194554	5.99853	-0.468535	0.640983	0.870143	-8.11969	10-14 months
Gtpbp4	-0.0146001	5.48054	-0.468384	0.641091	0.870143	-8.11976	10-14 months
Entpd3	0.0170535	5.00059	0.467783	0.641517	0.870143	-8.12004	10-14 months
Glt1d1	-0.0124482	6.42322	-0.465232	0.643333	0.871062	-8.12125	10-14 months
Gabarapl1	-0.00690938	8.69081	-0.46221	0.645487	0.872434	-8.12267	10-14 months
Evc	-0.0268671	4.24426	-0.453771	0.651518	0.879032	-8.12657	10-14 months
Ptprn	0.0184205	6.70783	0.45015	0.654112	0.880979	-8.12823	10-14 months
Cntn4	-0.0250882	7.25642	-0.447269	0.65618	0.881776	-8.12954	10-14 months
Hsp90aa1	-0.010098	10.1959	-0.446115	0.657009	0.881776	-8.13006	10-14 months
Plod3	0.0128823	5.78229	0.444388	0.658251	0.881895	-8.13084	10-14 months
Vamp1	0.015662	8.03846	0.439344	0.661882	0.884322	-8.13309	10-14 months
Pcyox1l	-0.0169677	5.22338	-0.436939	0.663616	0.884322	-8.13416	10-14 months
Chrm3	0.0184774	5.21035	0.435545	0.664622	0.884322	-8.13477	10-14 months
Exoc1	-0.0107526	6.10148	-0.435456	0.664686	0.884322	-8.13481	10-14 months
Ndufa2	-0.0167126	5.61663	-0.430112	0.668549	0.887916	-8.13715	10-14 months
Otud4	-0.00752966	7.33729	-0.42524	0.672078	0.891057	-8.13926	10-14 months
Fam49a	0.00869252	7.53262	0.415448	0.679194	0.898933	-8.14343	10-14 months
Tmem125	0.0198515	5.07951	0.4123	0.681488	0.899964	-8.14475	10-14 months
Cflar	-0.0116841	6.1637	-0.411151	0.682326	0.899964	-8.14523	10-14 months
Kctd1	-0.0101008	6.84735	-0.408851	0.684004	0.900625	-8.14618	10-14 months
Jmjd6	-0.0180729	5.05173	-0.402276	0.688812	0.905397	-8.14888	10-14 months
Wscd2	-0.0130429	6.4329	-0.397517	0.6923	0.908421	-8.15081	10-14 months
Atp1a3	-0.00551164	10.5794	-0.39543	0.693831	0.908872	-8.15164	10-14 months
Atg4c	-0.0073307	7.4013	-0.391499	0.69672	0.911095	-8.15321	10-14 months
Ptbp1	-0.0153504	5.54932	-0.385232	0.701334	0.913799	-8.15567	10-14 months
Hnrnpf	-0.00741833	7.14679	-0.38105	0.704419	0.913799	-8.1573	10-14 months
Cbln1	-0.0188786	7.31206	-0.380137	0.705094	0.913799	-8.15765	10-14 months
Sestd1	-0.00789351	7.13268	-0.379557	0.705522	0.913799	-8.15787	10-14 months
Gnb5	0.00772935	7.21705	0.379038	0.705905	0.913799	-8.15807	10-14 months
Ica1	0.00692209	7.51907	0.374448	0.7093	0.913799	-8.15982	10-14 months
D430041D05Rik	0.00726956	7.45042	0.374039	0.709603	0.913799	-8.15998	10-14 months
Impact	-0.00491719	8.38111	-0.369417	0.713028	0.913799	-8.16172	10-14 months
Rab13	0.0158932	4.96932	0.36754	0.714421	0.913799	-8.16242	10-14 months
Prelp	-0.0157696	5.61966	-0.366929	0.714874	0.913799	-8.16264	10-14 months
Mon2	0.00673884	7.27129	0.364326	0.716807	0.913799	-8.16361	10-14 months
Diras2	0.00926782	7.60471	0.363812	0.717189	0.913799	-8.1638	10-14 months
Myo1e	0.0165385	4.8315	0.362039	0.718507	0.913799	-8.16445	10-14 months
Cldn11	-0.00736095	7.72449	-0.359836	0.720146	0.913799	-8.16525	10-14 months
Slc6a17	-0.00858029	8.19026	-0.356785	0.722418	0.913799	-8.16636	10-14 months
Alg2	-0.00767099	7.16024	-0.356769	0.72243	0.913799	-8.16637	10-14 months
Idnk	0.014924	4.92245	0.354529	0.7241	0.913799	-8.16717	10-14 months
Zkscan6	-0.0142965	5.22488	-0.352005	0.725983	0.913799	-8.16808	10-14 months
Aff1	-0.0138198	5.63262	-0.351316	0.726497	0.913799	-8.16832	10-14 months
Aldh7a1	-0.00878635	6.5284	-0.350844	0.72685	0.913799	-8.16849	10-14 months
Psmc1	0.00498718	7.87287	0.348536	0.728573	0.913799	-8.16931	10-14 months
Reep3	0.0114684	5.74363	0.348009	0.728967	0.913799	-8.16949	10-14 months
Ppid	-0.00710642	7.47746	-0.34603	0.730447	0.913799	-8.17019	10-14 months
Rbm45	-0.00788938	6.40871	-0.341584	0.733775	0.913799	-8.17174	10-14 months
Atp6ap2	0.00493484	8.4583	0.339996	0.734965	0.913799	-8.17229	10-14 months
Acot7	-0.007927	8.35373	-0.339599	0.735263	0.913799	-8.17242	10-14 months
Herpud2	-0.00631045	7.40323	-0.336633	0.737488	0.913799	-8.17344	10-14 months
Gab1	0.0107549	6.02809	0.334661	0.738967	0.913799	-8.17411	10-14 months
Prr5l	-0.0152006	4.79136	-0.3331	0.74014	0.913799	-8.17464	10-14 months
Kif1c	-0.0105102	6.82897	-0.332821	0.740349	0.913799	-8.17473	10-14 months
Trrap	0.00900009	6.56249	0.332102	0.74089	0.913799	-8.17497	10-14 months
App	-0.00513877	9.84831	-0.331653	0.741227	0.913799	-8.17512	10-14 months
Cldn10	-0.00792104	7.38416	-0.327989	0.743983	0.913799	-8.17635	10-14 months
Wac	0.00542099	7.84706	0.326464	0.745131	0.913799	-8.17685	10-14 months
Cyfip2	0.00477473	9.54463	0.325525	0.745838	0.913799	-8.17716	10-14 months
Cyp27a1	0.0211537	4.32788	0.32484	0.746354	0.913799	-8.17739	10-14 months
Fn1	0.0166359	5.83364	0.324836	0.746357	0.913799	-8.17739	10-14 months
Abca2	0.00653396	8.13362	0.321528	0.748851	0.913799	-8.17847	10-14 months
Plekhg3	-0.012536	5.39348	-0.320781	0.749414	0.913799	-8.17872	10-14 months
Rgs7	-0.00603147	7.66237	-0.317204	0.752114	0.913799	-8.17987	10-14 months
Mef2c	-0.00788811	8.85559	-0.315247	0.753593	0.913799	-8.1805	10-14 months
Tagln2	0.0161927	4.54293	0.314712	0.753997	0.913799	-8.18067	10-14 months
Hp1bp3	-0.0052127	8.08515	-0.314035	0.754508	0.913799	-8.18089	10-14 months
Yap1	0.00879411	5.91844	0.31357	0.75486	0.913799	-8.18103	10-14 months
Nhsl1	-0.00823369	5.91649	-0.312771	0.755464	0.913799	-8.18129	10-14 months
Limk2	-0.00525025	6.97563	-0.311655	0.756309	0.913799	-8.18164	10-14 months
Madd	-0.008656	7.30554	-0.310999	0.756805	0.913799	-8.18185	10-14 months
Fam193a	-0.00682251	6.30886	-0.31032	0.757319	0.913799	-8.18206	10-14 months
Pik3r1	-0.00706063	6.81693	-0.308429	0.758751	0.914085	-8.18265	10-14 months
Scaf8	0.00496706	7.15956	0.306419	0.760274	0.91448	-8.18328	10-14 months
Farsb	-0.00555936	7.17983	-0.300018	0.765129	0.91815	-8.18525	10-14 months
Tspo	-0.0230806	3.61834	-0.299233	0.765725	0.91815	-8.18549	10-14 months
Pdlim5	-0.0150979	4.76572	-0.296587	0.767736	0.91912	-8.18628	10-14 months
Fryl	0.00843207	6.6018	0.289151	0.773394	0.923371	-8.18849	10-14 months
Scarb2	0.00516721	6.80997	0.288749	0.7737	0.923371	-8.18861	10-14 months
Gprc5b	-0.00909178	7.18227	-0.284782	0.776724	0.925536	-8.18976	10-14 months
Nfia	-0.00795905	6.57107	-0.282548	0.778429	0.926124	-8.1904	10-14 months
Ran	0.00345339	7.67235	0.278876	0.781233	0.926305	-8.19145	10-14 months
Pak1	0.00417306	8.98576	0.2766	0.782972	0.926305	-8.19209	10-14 months
Adora2a	-0.0106231	5.48513	-0.276243	0.783246	0.926305	-8.19219	10-14 months
Samd4	-0.00979726	5.1886	-0.274426	0.784635	0.926305	-8.1927	10-14 months
Gabrb3	-0.00535638	7.64516	-0.267695	0.789789	0.930019	-8.19455	10-14 months
Elovl7	0.0081431	6.30423	0.266167	0.79096	0.930019	-8.19496	10-14 months
Uggt2	0.00676842	6.308	0.265556	0.791428	0.930019	-8.19512	10-14 months
Prkag1	0.00684221	5.95379	0.261786	0.794321	0.931988	-8.19613	10-14 months
Eps8	0.00604368	6.82476	0.253592	0.800618	0.937937	-8.19827	10-14 months
Rab6b	0.00541563	8.34412	0.249473	0.803788	0.938228	-8.19932	10-14 months
Golim4	0.0101004	5.01084	0.248964	0.80418	0.938228	-8.19945	10-14 months
Bok	0.00831521	5.61704	0.248489	0.804546	0.938228	-8.19957	10-14 months
Bbx	-0.00576212	5.96791	-0.241418	0.809997	0.943148	-8.20133	10-14 months
Samd12	0.00424373	7.09111	0.237291	0.813183	0.944662	-8.20233	10-14 months
Wwtr1	-0.00847714	5.5354	-0.236536	0.813767	0.944662	-8.20251	10-14 months
Lrrc49	0.00446548	7.20497	0.23052	0.818418	0.946671	-8.20394	10-14 months
Rab31	0.00505925	7.18498	0.228091	0.820297	0.946671	-8.2045	10-14 months
Myo5a	0.00320173	8.24528	0.228079	0.820307	0.946671	-8.2045	10-14 months
Lgr5	0.0219517	4.62652	0.226097	0.821841	0.946671	-8.20496	10-14 months
Cers2	-0.00525084	6.55897	-0.224874	0.822789	0.946671	-8.20524	10-14 months
Slco2b1	-0.00591034	5.42327	-0.2247	0.822923	0.946671	-8.20528	10-14 months
Cd74	-0.0162676	4.67163	-0.216562	0.829234	0.952406	-8.2071	10-14 months
Kif3a	0.00356406	7.47479	0.21353	0.831588	0.952406	-8.20776	10-14 months
Myh9	-0.00857125	5.82425	-0.213458	0.831644	0.952406	-8.20778	10-14 months
Furin	-0.00628096	6.09709	-0.208153	0.835766	0.955696	-8.20891	10-14 months
Mrps6	0.00521721	7.21067	0.203752	0.839189	0.957003	-8.20983	10-14 months
Mfn1	0.00548996	6.22861	0.203468	0.83941	0.957003	-8.20989	10-14 months
Pgbd5	-0.00296017	8.07347	-0.198781	0.84306	0.959316	-8.21084	10-14 months
Fa2h	0.008394	5.47954	0.196326	0.844973	0.959316	-8.21134	10-14 months
Stau2	-0.00420265	7.00449	-0.193449	0.847215	0.959316	-8.2119	10-14 months
Zbtb8os	-0.00435693	6.76748	-0.192164	0.848218	0.959316	-8.21216	10-14 months
Gna13	-0.00453981	6.49484	-0.191546	0.8487	0.959316	-8.21228	10-14 months
Elovl1	0.00764444	5.56227	0.191208	0.848963	0.959316	-8.21234	10-14 months
Stmn2	0.00304109	8.85065	0.187989	0.851476	0.960719	-8.21296	10-14 months
Fxyd5	-0.00941252	5.87738	-0.185229	0.853631	0.960719	-8.21348	10-14 months
Fat1	-0.0070177	5.79474	-0.184792	0.853972	0.960719	-8.21356	10-14 months
Qdpr	0.00339723	8.91594	0.182802	0.855527	0.961055	-8.21394	10-14 months
Tmed10	-0.00380359	7.00449	-0.180723	0.857152	0.961468	-8.21432	10-14 months
Stip1	-0.00719399	6.5652	-0.17874	0.858702	0.961797	-8.21468	10-14 months
Trappc6a	0.00781721	5.30503	0.175892	0.860931	0.962883	-8.21519	10-14 months
Snap91	0.00197692	8.85348	0.17374	0.862614	0.963358	-8.21557	10-14 months
Arhgef6	-0.00555481	5.64569	-0.168972	0.866348	0.965897	-8.2164	10-14 months
Rnf13	-0.00329132	8.4639	-0.167611	0.867414	0.965897	-8.21664	10-14 months
Ddx41	-0.00565735	5.83854	-0.164798	0.869618	0.966945	-8.21711	10-14 months
Sec23ip	-0.00305795	6.62033	-0.162992	0.871035	0.967114	-8.21741	10-14 months
Cpt1a	0.00535557	5.41275	0.159591	0.873702	0.96867	-8.21797	10-14 months
H2-Ke6	-0.00574049	5.17142	-0.147483	0.883211	0.975374	-8.21985	10-14 months
Syt13	-0.0039137	7.79248	-0.146958	0.883623	0.975374	-8.21993	10-14 months
Pogk	-0.00412853	5.85029	-0.146933	0.883644	0.975374	-8.21993	10-14 months
Snx29	-0.00466239	5.51984	-0.144788	0.88533	0.975374	-8.22025	10-14 months
Acsl5	0.00302498	6.7468	0.143778	0.886124	0.975374	-8.2204	10-14 months
Stard8	-0.00656106	5.44752	-0.138897	0.889965	0.976371	-8.2211	10-14 months
Unc5d	-0.00416812	5.83035	-0.13791	0.890742	0.976371	-8.22124	10-14 months
Sat1	-0.00886421	3.82479	-0.137761	0.890859	0.976371	-8.22126	10-14 months
Atg14	0.0033697	6.32403	0.135859	0.892356	0.976613	-8.22152	10-14 months
Yes1	0.00334556	6.36289	0.132351	0.895119	0.976879	-8.222	10-14 months
Gpr62	0.00423126	5.47659	0.128642	0.898041	0.976879	-8.22249	10-14 months
Sorbs1	0.0029653	7.45805	0.126842	0.899461	0.976879	-8.22272	10-14 months
Prr18	-0.00275421	7.03948	-0.12658	0.899667	0.976879	-8.22276	10-14 months
Mrps7	-0.00367388	5.73481	-0.12541	0.900589	0.976879	-8.22291	10-14 months
Cdkl5	0.00230395	7.98002	0.124714	0.901138	0.976879	-8.223	10-14 months
Snap25	0.00306198	8.94937	0.121131	0.903964	0.976879	-8.22344	10-14 months
Bcl6	-0.00635472	5.23749	-0.121124	0.90397	0.976879	-8.22344	10-14 months
Adpgk	-0.00408004	5.56405	-0.120969	0.904092	0.976879	-8.22346	10-14 months
Clmn	-0.00312614	6.8296	-0.118608	0.905955	0.977296	-8.22375	10-14 months
St6galnac5	-0.00313488	6.80203	-0.115701	0.908249	0.977296	-8.2241	10-14 months
Thap1	-0.0043118	5.66687	-0.115176	0.908663	0.977296	-8.22416	10-14 months
Olfm3	-0.00302151	7.34837	-0.112377	0.910874	0.977296	-8.22448	10-14 months
Phldb1	-0.00280219	6.95298	-0.1123	0.910934	0.977296	-8.22449	10-14 months
Bdh1	0.00293076	5.67479	0.110769	0.912143	0.977296	-8.22466	10-14 months
Tsnax	-0.00193108	7.83414	-0.107713	0.914558	0.977605	-8.225	10-14 months
Cnksr2	0.00181284	8.7328	0.105788	0.916079	0.977605	-8.22521	10-14 months
Cacng8	-0.00648794	7.41149	-0.105552	0.916265	0.977605	-8.22523	10-14 months
Fam189a2	0.00548963	4.93538	0.102203	0.918913	0.978228	-8.22559	10-14 months
Tshz1	-0.00749	4.88561	-0.101578	0.919407	0.978228	-8.22565	10-14 months
Ywhag	0.00130547	9.8076	0.094755	0.924803	0.979816	-8.22633	10-14 months
Padi2	0.0033495	5.95068	0.0940342	0.925374	0.979816	-8.2264	10-14 months
Cmtm6	-0.0026098	6.23205	-0.0933554	0.925911	0.979816	-8.22647	10-14 months
Psen1	-0.00188171	6.68636	-0.0932147	0.926022	0.979816	-8.22648	10-14 months
Tmem63a	0.00265524	5.84902	0.0892201	0.929184	0.981803	-8.22685	10-14 months
H2afz	0.00220907	7.61483	0.0819833	0.934914	0.984298	-8.22748	10-14 months
Sirt2	-0.00205048	6.84373	-0.0772212	0.938687	0.984298	-8.22786	10-14 months
St8sia3	0.0015793	6.87941	0.0734635	0.941665	0.984298	-8.22815	10-14 months
Fam107b	-0.00334866	6.23456	-0.0721985	0.942668	0.984298	-8.22824	10-14 months
Pcbp4	-0.0024729	6.04151	-0.0704147	0.944082	0.984298	-8.22837	10-14 months
Bag2	-0.00275457	5.38435	-0.0685794	0.945537	0.984298	-8.2285	10-14 months
Tpi1	-0.0016275	6.62293	-0.0684524	0.945637	0.984298	-8.22851	10-14 months
Ktn1	0.00121432	7.49075	0.0644478	0.948813	0.984298	-8.22878	10-14 months
Arhgap44	0.00103236	7.42492	0.0641306	0.949065	0.984298	-8.2288	10-14 months
Atcay	0.0014702	7.8062	0.0632004	0.949802	0.984298	-8.22886	10-14 months
Prkar1b	0.00113888	8.42825	0.0625431	0.950324	0.984298	-8.2289	10-14 months
Kcnq5	0.00173597	6.40089	0.0617664	0.95094	0.984298	-8.22895	10-14 months
Trpc1	-0.00127549	7.42634	-0.0615325	0.951126	0.984298	-8.22897	10-14 months
Urod	0.00110751	7.18019	0.0613748	0.951251	0.984298	-8.22898	10-14 months
Ttyh2	-0.00147651	7.30078	-0.0595601	0.95269	0.984298	-8.22909	10-14 months
Otud7b	-0.00108211	6.90711	-0.0586426	0.953418	0.984298	-8.22914	10-14 months
Gpr158	0.000975441	7.50577	0.0545736	0.956647	0.985954	-8.22938	10-14 months
Tmem59l	-0.00107767	8.38248	-0.0504804	0.959896	0.985954	-8.22959	10-14 months
Nufip2	0.001251	6.96975	0.0502802	0.960055	0.985954	-8.2296	10-14 months
Acp2	0.000921085	7.19514	0.0501258	0.960177	0.985954	-8.22961	10-14 months
Ano6	-0.0027679	4.99329	-0.0437969	0.965202	0.988106	-8.22991	10-14 months
Nde1	0.00108851	6.29496	0.0428378	0.965963	0.988106	-8.22996	10-14 months
Coq4	-0.00127857	5.82851	-0.0414173	0.967091	0.988106	-8.23002	10-14 months
Ehd3	-0.00175608	6.30962	-0.0396048	0.968531	0.988106	-8.23009	10-14 months
Secisbp2l	0.000733786	6.95466	0.035522	0.971773	0.988106	-8.23025	10-14 months
Uqcrq	-0.000520685	9.01623	-0.0354691	0.971815	0.988106	-8.23025	10-14 months
Mag	0.00110025	6.77457	0.0334082	0.973452	0.988106	-8.23032	10-14 months
Tmcc3	0.000883374	6.18767	0.0317773	0.974748	0.988106	-8.23037	10-14 months
Map3k9	-0.00145998	5.47546	-0.0305463	0.975726	0.988106	-8.23041	10-14 months
St6gal1	-0.000836535	5.5301	-0.0292376	0.976765	0.988106	-8.23045	10-14 months
Pdcd6	0.000479608	7.40931	0.0271347	0.978436	0.988106	-8.23051	10-14 months
Chrnb2	0.000578323	6.68446	0.0253634	0.979843	0.988106	-8.23056	10-14 months
Skp1a	-0.000365989	8.5846	-0.0250235	0.980114	0.988106	-8.23057	10-14 months
Plp1	-0.000480401	10.129	-0.0247176	0.980357	0.988106	-8.23058	10-14 months
Vapb	0.000320701	7.86361	0.017598	0.986014	0.991286	-8.23073	10-14 months
Rhoc	0.000805692	4.6701	0.0174866	0.986102	0.991286	-8.23073	10-14 months
Rundc3a	0.000209867	8.79071	0.0130027	0.989666	0.993562	-8.2308	10-14 months
Rhou	-0.000210675	6.8878	-0.00614014	0.99512	0.997728	-8.23087	10-14 months
Bcar3	-0.000167243	5.13154	-0.00413354	0.996715	0.998019	-8.23088	10-14 months
Prkd3	1.25135e-05	4.26514	0.000210272	0.999833	0.999833	-8.23089	10-14 months
