# Supplementary material for: A novel systems biology approach to evaluate mouse models of late-onset Alzheimer’s disease
Source: Mol Neurodegener. 2020 Nov 10;15:67. doi: 10.1186/s13024-020-00412-5 (PMC7656729; doi:10.1186/s13024-020-00412-5)
Supplement: Supplementary file 1 — Additional file 1. [file 13024_2020_412_MOESM1_ESM.zip › Supplemental_Table_S3_Nanostring_Annotations.xls]

## Sheet: Nanostring_Panel_Ortologs.txt
Human Ensembl GeneID	AMP-AD Co-expression Module Name	AMP AD Cohort	Human BrainRegion	Human Gene Symbol	Mouse Ensembl GeneID	Mouse Gene Symbol	dN.human to mouse	dS.human to mouse	Mouse homology type	Expression 6month C57/BL mouse brain (TPM)	Module Gene Rank Score	Module Gene Rank Score (absolute value)	Comments
ENSG00000000003	DLPFCblue	ROSMAP	Dorsolateral prefrontal cortex	TSPAN6	ENSMUSG00000067377	Tspan6	0.0399	0.5368	ortholog_one2one	4.46771	0.130943	0.130943
ENSG00000000003	CBEturquoise	Mayo	Cerebellum	TSPAN6	ENSMUSG00000067377	Tspan6	0.0399	0.5368	ortholog_one2one	4.46771	0.240764	0.240764
ENSG00000000003	TCXblue	Mayo	Temporal Cortex	TSPAN6	ENSMUSG00000067377	Tspan6	0.0399	0.5368	ortholog_one2one	4.46771	0.288044	0.288044
ENSG00000000003	IFGyellow	Mount Sinai Brain Bank	Inferior frontal gyrus	TSPAN6	ENSMUSG00000067377	Tspan6	0.0399	0.5368	ortholog_one2one	4.46771	-0.214797	0.214797
ENSG00000000003	PHGyellow	Mount Sinai Brain Bank	Parahippocampal gyrus	TSPAN6	ENSMUSG00000067377	Tspan6	0.0399	0.5368	ortholog_one2one	4.46771	0.24271	0.24271
ENSG00000002746	STGbrown	Mount Sinai Brain Bank	Superior temporal gyrus	HECW1	ENSMUSG00000021301	Hecw1	0.0685	0.6155	ortholog_one2one	4.77737	0.301394	0.301394
ENSG00000002746	DLPFCyellow	ROSMAP	Dorsolateral prefrontal cortex	HECW1	ENSMUSG00000021301	Hecw1	0.0685	0.6155	ortholog_one2one	4.77737	0.319485	0.319485
ENSG00000002746	TCXgreen	Mayo	Temporal Cortex	HECW1	ENSMUSG00000021301	Hecw1	0.0685	0.6155	ortholog_one2one	4.77737	0.473898	0.473898
ENSG00000002746	PHGbrown	Mount Sinai Brain Bank	Parahippocampal gyrus	HECW1	ENSMUSG00000021301	Hecw1	0.0685	0.6155	ortholog_one2one	4.77737	-0.366437	0.366437
ENSG00000002746	FPyellow	Mount Sinai Brain Bank	Frontal pole	HECW1	ENSMUSG00000021301	Hecw1	0.0685	0.6155	ortholog_one2one	4.77737	-0.244033	0.244033
ENSG00000002746	IFGbrown	Mount Sinai Brain Bank	Inferior frontal gyrus	HECW1	ENSMUSG00000021301	Hecw1	0.0685	0.6155	ortholog_one2one	4.77737	0.219373	0.219373
ENSG00000002746	CBEyellow	Mayo	Cerebellum	HECW1	ENSMUSG00000021301	Hecw1	0.0685	0.6155	ortholog_one2one	4.77737	-0.191907	0.191907
ENSG00000002933	CBEturquoise	Mayo	Cerebellum	TMEM176A	ENSMUSG00000023367	Tmem176a	0.3891	0.7843	ortholog_one2one	4.7656	0.117977	0.117977
ENSG00000002933	STGblue	Mount Sinai Brain Bank	Superior temporal gyrus	TMEM176A	ENSMUSG00000023367	Tmem176a	0.3891	0.7843	ortholog_one2one	4.7656	-0.26484	0.26484
ENSG00000002933	IFGturquoise	Mount Sinai Brain Bank	Inferior frontal gyrus	TMEM176A	ENSMUSG00000023367	Tmem176a	0.3891	0.7843	ortholog_one2one	4.7656	-0.236344	0.236344
ENSG00000002933	DLPFCblue	ROSMAP	Dorsolateral prefrontal cortex	TMEM176A	ENSMUSG00000023367	Tmem176a	0.3891	0.7843	ortholog_one2one	4.7656	0.257189	0.257189
ENSG00000002933	TCXblue	Mayo	Temporal Cortex	TMEM176A	ENSMUSG00000023367	Tmem176a	0.3891	0.7843	ortholog_one2one	4.7656	0.224379	0.224379
ENSG00000002933	FPturquoise	Mount Sinai Brain Bank	Frontal pole	TMEM176A	ENSMUSG00000023367	Tmem176a	0.3891	0.7843	ortholog_one2one	4.7656	0.247525	0.247525
ENSG00000002933	PHGturquoise	Mount Sinai Brain Bank	Parahippocampal gyrus	TMEM176A	ENSMUSG00000023367	Tmem176a	0.3891	0.7843	ortholog_one2one	4.7656	0.203905	0.203905
ENSG00000003147	STGbrown	Mount Sinai Brain Bank	Superior temporal gyrus	ICA1	ENSMUSG00000062995	Ica1	0.0708	0.5337	ortholog_one2one	5.91273	0.184566	0.184566
ENSG00000003147	CBEblue	Mayo	Cerebellum	ICA1	ENSMUSG00000062995	Ica1	0.0708	0.5337	ortholog_one2one	5.91273	-0.371623	0.371623
ENSG00000003147	DLPFCturquoise	ROSMAP	Dorsolateral prefrontal cortex	ICA1	ENSMUSG00000062995	Ica1	0.0708	0.5337	ortholog_one2one	5.91273	0.218208	0.218208
ENSG00000003147	FPyellow	Mount Sinai Brain Bank	Frontal pole	ICA1	ENSMUSG00000062995	Ica1	0.0708	0.5337	ortholog_one2one	5.91273	-0.141317	0.141317
ENSG00000003147	IFGbrown	Mount Sinai Brain Bank	Inferior frontal gyrus	ICA1	ENSMUSG00000062995	Ica1	0.0708	0.5337	ortholog_one2one	5.91273	0.126403	0.126403
ENSG00000003402	DLPFCblue	ROSMAP	Dorsolateral prefrontal cortex	CFLAR	ENSMUSG00000026031	Cflar	0.2323	0.5858	ortholog_one2one	4.16687	0.240942	0.240942
ENSG00000003402	CBEblue	Mayo	Cerebellum	CFLAR	ENSMUSG00000026031	Cflar	0.2323	0.5858	ortholog_one2one	4.16687	-0.220515	0.220515
ENSG00000003402	IFGturquoise	Mount Sinai Brain Bank	Inferior frontal gyrus	CFLAR	ENSMUSG00000026031	Cflar	0.2323	0.5858	ortholog_one2one	4.16687	-0.241454	0.241454
ENSG00000003402	STGblue	Mount Sinai Brain Bank	Superior temporal gyrus	CFLAR	ENSMUSG00000026031	Cflar	0.2323	0.5858	ortholog_one2one	4.16687	-0.325808	0.325808
ENSG00000003402	PHGyellow	Mount Sinai Brain Bank	Parahippocampal gyrus	CFLAR	ENSMUSG00000026031	Cflar	0.2323	0.5858	ortholog_one2one	4.16687	0.286168	0.286168
ENSG00000004478	DLPFCturquoise	ROSMAP	Dorsolateral prefrontal cortex	FKBP4	ENSMUSG00000030357	Fkbp4	0.0526	0.5371	ortholog_one2one	7.46237	-0.143638	0.143638
ENSG00000004478	TCXbrown	Mayo	Temporal Cortex	FKBP4	ENSMUSG00000030357	Fkbp4	0.0526	0.5371	ortholog_one2one	7.46237	0.295913	0.295913
ENSG00000004478	PHGblue	Mount Sinai Brain Bank	Parahippocampal gyrus	FKBP4	ENSMUSG00000030357	Fkbp4	0.0526	0.5371	ortholog_one2one	7.46237	-0.0675586	0.0675586
ENSG00000004478	CBEblue	Mayo	Cerebellum	FKBP4	ENSMUSG00000030357	Fkbp4	0.0526	0.5371	ortholog_one2one	7.46237	0.34172	0.34172
ENSG00000004478	STGturquoise	Mount Sinai Brain Bank	Superior temporal gyrus	FKBP4	ENSMUSG00000030357	Fkbp4	0.0526	0.5371	ortholog_one2one	7.46237	0.122227	0.122227
ENSG00000004478	FPblue	Mount Sinai Brain Bank	Frontal pole	FKBP4	ENSMUSG00000030357	Fkbp4	0.0526	0.5371	ortholog_one2one	7.46237	-0.0939798	0.0939798
ENSG00000004478	IFGblue	Mount Sinai Brain Bank	Inferior frontal gyrus	FKBP4	ENSMUSG00000030357	Fkbp4	0.0526	0.5371	ortholog_one2one	7.46237	0.180473	0.180473
ENSG00000004779	TCXgreen	Mayo	Temporal Cortex	NDUFAB1	ENSMUSG00000030869	Ndufab1	0.0741	0.4132	ortholog_one2one	7.53739	0.360197	0.360197
ENSG00000004779	STGbrown	Mount Sinai Brain Bank	Superior temporal gyrus	NDUFAB1	ENSMUSG00000030869	Ndufab1	0.0741	0.4132	ortholog_one2one	7.53739	0.138664	0.138664
ENSG00000004779	IFGbrown	Mount Sinai Brain Bank	Inferior frontal gyrus	NDUFAB1	ENSMUSG00000030869	Ndufab1	0.0741	0.4132	ortholog_one2one	7.53739	0.111629	0.111629
ENSG00000004779	FPbrown	Mount Sinai Brain Bank	Frontal pole	NDUFAB1	ENSMUSG00000030869	Ndufab1	0.0741	0.4132	ortholog_one2one	7.53739	0.241724	0.241724
ENSG00000005206	PHGblue	Mount Sinai Brain Bank	Parahippocampal gyrus	SPPL2B	ENSMUSG00000035206	Sppl2b	0.1243	1.1832	ortholog_one2one	4.7443	0.0578512	0.0578512
ENSG00000005206	TCXbrown	Mayo	Temporal Cortex	SPPL2B	ENSMUSG00000035206	Sppl2b	0.1243	1.1832	ortholog_one2one	4.7443	-0.28385	0.28385
ENSG00000005206	IFGblue	Mount Sinai Brain Bank	Inferior frontal gyrus	SPPL2B	ENSMUSG00000035206	Sppl2b	0.1243	1.1832	ortholog_one2one	4.7443	-0.144099	0.144099
ENSG00000005206	DLPFCturquoise	ROSMAP	Dorsolateral prefrontal cortex	SPPL2B	ENSMUSG00000035206	Sppl2b	0.1243	1.1832	ortholog_one2one	4.7443	0.164269	0.164269
ENSG00000005206	CBEblue	Mayo	Cerebellum	SPPL2B	ENSMUSG00000035206	Sppl2b	0.1243	1.1832	ortholog_one2one	4.7443	-0.362063	0.362063
ENSG00000005206	STGturquoise	Mount Sinai Brain Bank	Superior temporal gyrus	SPPL2B	ENSMUSG00000035206	Sppl2b	0.1243	1.1832	ortholog_one2one	4.7443	-0.069533	0.069533
ENSG00000005513	TCXyellow	Mayo	Temporal Cortex	SOX8	ENSMUSG00000024176	Sox8	0.0739	1.5946	ortholog_one2one	5.34415	-0.369826	0.369826
ENSG00000005513	DLPFCbrown	ROSMAP	Dorsolateral prefrontal cortex	SOX8	ENSMUSG00000024176	Sox8	0.0739	1.5946	ortholog_one2one	5.34415	-0.259519	0.259519
ENSG00000005513	STGyellow	Mount Sinai Brain Bank	Superior temporal gyrus	SOX8	ENSMUSG00000024176	Sox8	0.0739	1.5946	ortholog_one2one	5.34415	-0.26527	0.26527
ENSG00000005513	PHGgreen	Mount Sinai Brain Bank	Parahippocampal gyrus	SOX8	ENSMUSG00000024176	Sox8	0.0739	1.5946	ortholog_one2one	5.34415	0.380923	0.380923
ENSG00000005513	IFGblue	Mount Sinai Brain Bank	Inferior frontal gyrus	SOX8	ENSMUSG00000024176	Sox8	0.0739	1.5946	ortholog_one2one	5.34415	-0.114754	0.114754
ENSG00000005513	FPblue	Mount Sinai Brain Bank	Frontal pole	SOX8	ENSMUSG00000024176	Sox8	0.0739	1.5946	ortholog_one2one	5.34415	0.189608	0.189608
ENSG00000005513	CBEbrown	Mayo	Cerebellum	SOX8	ENSMUSG00000024176	Sox8	0.0739	1.5946	ortholog_one2one	5.34415	-0.263586	0.263586
ENSG00000005700	STGturquoise	Mount Sinai Brain Bank	Superior temporal gyrus	IBTK	ENSMUSG00000035941	Ibtk	0.0734	0.568	ortholog_one2one	4.2749	-0.117	0.117
ENSG00000005700	TCXbrown	Mayo	Temporal Cortex	IBTK	ENSMUSG00000035941	Ibtk	0.0734	0.568	ortholog_one2one	4.2749	-0.262373	0.262373
ENSG00000005700	PHGblue	Mount Sinai Brain Bank	Parahippocampal gyrus	IBTK	ENSMUSG00000035941	Ibtk	0.0734	0.568	ortholog_one2one	4.2749	-0.0108143	0.0108143
ENSG00000005700	DLPFCturquoise	ROSMAP	Dorsolateral prefrontal cortex	IBTK	ENSMUSG00000035941	Ibtk	0.0734	0.568	ortholog_one2one	4.2749	0.169126	0.169126
ENSG00000005700	FPblue	Mount Sinai Brain Bank	Frontal pole	IBTK	ENSMUSG00000035941	Ibtk	0.0734	0.568	ortholog_one2one	4.2749	0.134937	0.134937
ENSG00000005700	CBEblue	Mayo	Cerebellum	IBTK	ENSMUSG00000035941	Ibtk	0.0734	0.568	ortholog_one2one	4.2749	-0.375116	0.375116
ENSG00000005700	IFGblue	Mount Sinai Brain Bank	Inferior frontal gyrus	IBTK	ENSMUSG00000035941	Ibtk	0.0734	0.568	ortholog_one2one	4.2749	-0.156436	0.156436
ENSG00000005893	STGyellow	Mount Sinai Brain Bank	Superior temporal gyrus	LAMP2	ENSMUSG00000016534	Lamp2	0.2243	0.395	ortholog_one2one	6.68268	-0.264553	0.264553
ENSG00000005893	TCXyellow	Mayo	Temporal Cortex	LAMP2	ENSMUSG00000016534	Lamp2	0.2243	0.395	ortholog_one2one	6.68268	-0.38966	0.38966
ENSG00000005893	FPblue	Mount Sinai Brain Bank	Frontal pole	LAMP2	ENSMUSG00000016534	Lamp2	0.2243	0.395	ortholog_one2one	6.68268	0.165217	0.165217
ENSG00000005893	CBEbrown	Mayo	Cerebellum	LAMP2	ENSMUSG00000016534	Lamp2	0.2243	0.395	ortholog_one2one	6.68268	-0.307196	0.307196
ENSG00000005893	DLPFCbrown	ROSMAP	Dorsolateral prefrontal cortex	LAMP2	ENSMUSG00000016534	Lamp2	0.2243	0.395	ortholog_one2one	6.68268	-0.290636	0.290636
ENSG00000005893	IFGblue	Mount Sinai Brain Bank	Inferior frontal gyrus	LAMP2	ENSMUSG00000016534	Lamp2	0.2243	0.395	ortholog_one2one	6.68268	-0.108007	0.108007
ENSG00000005893	PHGgreen	Mount Sinai Brain Bank	Parahippocampal gyrus	LAMP2	ENSMUSG00000016534	Lamp2	0.2243	0.395	ortholog_one2one	6.68268	0.377225	0.377225
ENSG00000006432	STGbrown	Mount Sinai Brain Bank	Superior temporal gyrus	MAP3K9	ENSMUSG00000042724	Map3k9	0.0229	0.4328	ortholog_one2one	4.5492	0.300023	0.300023
ENSG00000006432	IFGbrown	Mount Sinai Brain Bank	Inferior frontal gyrus	MAP3K9	ENSMUSG00000042724	Map3k9	0.0229	0.4328	ortholog_one2one	4.5492	0.246322	0.246322
ENSG00000006432	DLPFCyellow	ROSMAP	Dorsolateral prefrontal cortex	MAP3K9	ENSMUSG00000042724	Map3k9	0.0229	0.4328	ortholog_one2one	4.5492	0.275315	0.275315
ENSG00000006432	PHGbrown	Mount Sinai Brain Bank	Parahippocampal gyrus	MAP3K9	ENSMUSG00000042724	Map3k9	0.0229	0.4328	ortholog_one2one	4.5492	-0.412734	0.412734
ENSG00000006432	FPyellow	Mount Sinai Brain Bank	Frontal pole	MAP3K9	ENSMUSG00000042724	Map3k9	0.0229	0.4328	ortholog_one2one	4.5492	-0.242544	0.242544
ENSG00000006432	TCXgreen	Mayo	Temporal Cortex	MAP3K9	ENSMUSG00000042724	Map3k9	0.0229	0.4328	ortholog_one2one	4.5492	0.440425	0.440425
ENSG00000006740	FPyellow	Mount Sinai Brain Bank	Frontal pole	ARHGAP44	ENSMUSG00000033389	Arhgap44	0.0319	0.5263	ortholog_one2one	6.60813	-0.235986	0.235986
ENSG00000006740	PHGbrown	Mount Sinai Brain Bank	Parahippocampal gyrus	ARHGAP44	ENSMUSG00000033389	Arhgap44	0.0319	0.5263	ortholog_one2one	6.60813	-0.391487	0.391487
ENSG00000006740	STGbrown	Mount Sinai Brain Bank	Superior temporal gyrus	ARHGAP44	ENSMUSG00000033389	Arhgap44	0.0319	0.5263	ortholog_one2one	6.60813	0.303246	0.303246
ENSG00000006740	IFGbrown	Mount Sinai Brain Bank	Inferior frontal gyrus	ARHGAP44	ENSMUSG00000033389	Arhgap44	0.0319	0.5263	ortholog_one2one	6.60813	0.25737	0.25737
ENSG00000006740	TCXgreen	Mayo	Temporal Cortex	ARHGAP44	ENSMUSG00000033389	Arhgap44	0.0319	0.5263	ortholog_one2one	6.60813	0.373664	0.373664
ENSG00000006740	DLPFCyellow	ROSMAP	Dorsolateral prefrontal cortex	ARHGAP44	ENSMUSG00000033389	Arhgap44	0.0319	0.5263	ortholog_one2one	6.60813	0.236601	0.236601
ENSG00000006740	CBEyellow	Mayo	Cerebellum	ARHGAP44	ENSMUSG00000033389	Arhgap44	0.0319	0.5263	ortholog_one2one	6.60813	-0.218593	0.218593
ENSG00000006831	FPblue	Mount Sinai Brain Bank	Frontal pole	ADIPOR2	ENSMUSG00000030168	Adipor2	0.0391	0.3589	ortholog_one2one	5.88272	0.132299	0.132299
ENSG00000006831	DLPFCbrown	ROSMAP	Dorsolateral prefrontal cortex	ADIPOR2	ENSMUSG00000030168	Adipor2	0.0391	0.3589	ortholog_one2one	5.88272	-0.223753	0.223753
ENSG00000006831	PHGgreen	Mount Sinai Brain Bank	Parahippocampal gyrus	ADIPOR2	ENSMUSG00000030168	Adipor2	0.0391	0.3589	ortholog_one2one	5.88272	0.345928	0.345928
ENSG00000006831	STGyellow	Mount Sinai Brain Bank	Superior temporal gyrus	ADIPOR2	ENSMUSG00000030168	Adipor2	0.0391	0.3589	ortholog_one2one	5.88272	-0.276523	0.276523
ENSG00000006831	TCXyellow	Mayo	Temporal Cortex	ADIPOR2	ENSMUSG00000030168	Adipor2	0.0391	0.3589	ortholog_one2one	5.88272	-0.375465	0.375465
ENSG00000006831	CBEturquoise	Mayo	Cerebellum	ADIPOR2	ENSMUSG00000030168	Adipor2	0.0391	0.3589	ortholog_one2one	5.88272	0.189504	0.189504
ENSG00000006831	IFGblue	Mount Sinai Brain Bank	Inferior frontal gyrus	ADIPOR2	ENSMUSG00000030168	Adipor2	0.0391	0.3589	ortholog_one2one	5.88272	-0.0769315	0.0769315
ENSG00000007255	STGturquoise	Mount Sinai Brain Bank	Superior temporal gyrus	TRAPPC6A	ENSMUSG00000002043	Trappc6a	0.0775	0.8514	ortholog_one2one	3.91821	-0.144224	0.144224
ENSG00000007255	PHGblue	Mount Sinai Brain Bank	Parahippocampal gyrus	TRAPPC6A	ENSMUSG00000002043	Trappc6a	0.0775	0.8514	ortholog_one2one	3.91821	-0.0457918	0.0457918
ENSG00000007255	DLPFCturquoise	ROSMAP	Dorsolateral prefrontal cortex	TRAPPC6A	ENSMUSG00000002043	Trappc6a	0.0775	0.8514	ortholog_one2one	3.91821	0.215966	0.215966
ENSG00000007255	FPblue	Mount Sinai Brain Bank	Frontal pole	TRAPPC6A	ENSMUSG00000002043	Trappc6a	0.0775	0.8514	ortholog_one2one	3.91821	0.144484	0.144484
ENSG00000007255	CBEblue	Mayo	Cerebellum	TRAPPC6A	ENSMUSG00000002043	Trappc6a	0.0775	0.8514	ortholog_one2one	3.91821	-0.35875	0.35875
ENSG00000007255	TCXbrown	Mayo	Temporal Cortex	TRAPPC6A	ENSMUSG00000002043	Trappc6a	0.0775	0.8514	ortholog_one2one	3.91821	-0.261923	0.261923
ENSG00000007255	IFGblue	Mount Sinai Brain Bank	Inferior frontal gyrus	TRAPPC6A	ENSMUSG00000002043	Trappc6a	0.0775	0.8514	ortholog_one2one	3.91821	-0.19781	0.19781
ENSG00000008086	PHGbrown	Mount Sinai Brain Bank	Parahippocampal gyrus	CDKL5	ENSMUSG00000031292	Cdkl5	0.0454	0.5532	ortholog_one2one	5.63714	-0.403317	0.403317
ENSG00000008086	FPyellow	Mount Sinai Brain Bank	Frontal pole	CDKL5	ENSMUSG00000031292	Cdkl5	0.0454	0.5532	ortholog_one2one	5.63714	-0.236568	0.236568
ENSG00000008086	IFGbrown	Mount Sinai Brain Bank	Inferior frontal gyrus	CDKL5	ENSMUSG00000031292	Cdkl5	0.0454	0.5532	ortholog_one2one	5.63714	0.257011	0.257011
ENSG00000008086	STGbrown	Mount Sinai Brain Bank	Superior temporal gyrus	CDKL5	ENSMUSG00000031292	Cdkl5	0.0454	0.5532	ortholog_one2one	5.63714	0.321981	0.321981
ENSG00000008086	CBEyellow	Mayo	Cerebellum	CDKL5	ENSMUSG00000031292	Cdkl5	0.0454	0.5532	ortholog_one2one	5.63714	-0.142074	0.142074
ENSG00000008086	TCXgreen	Mayo	Temporal Cortex	CDKL5	ENSMUSG00000031292	Cdkl5	0.0454	0.5532	ortholog_one2one	5.63714	0.436779	0.436779
ENSG00000010810	FPblue	Mount Sinai Brain Bank	Frontal pole	FYN	ENSMUSG00000019843	Fyn	0.0026	0.3115	ortholog_one2one	6.75751	0.0173332	0.0173332	AMP-AD drug discovery target
ENSG00000010810	STGblue	Mount Sinai Brain Bank	Superior temporal gyrus	FYN	ENSMUSG00000019843	Fyn	0.0026	0.3115	ortholog_one2one	6.75751	-0.268548	0.268548	AMP-AD drug discovery target
ENSG00000010810	IFGturquoise	Mount Sinai Brain Bank	Inferior frontal gyrus	FYN	ENSMUSG00000019843	Fyn	0.0026	0.3115	ortholog_one2one	6.75751	-0.217986	0.217986	AMP-AD drug discovery target
ENSG00000010810	CBEturquoise	Mayo	Cerebellum	FYN	ENSMUSG00000019843	Fyn	0.0026	0.3115	ortholog_one2one	6.75751	0.216861	0.216861	AMP-AD drug discovery target
ENSG00000010810	TCXblue	Mayo	Temporal Cortex	FYN	ENSMUSG00000019843	Fyn	0.0026	0.3115	ortholog_one2one	6.75751	0.298486	0.298486	AMP-AD drug discovery target
ENSG00000010810	PHGturquoise	Mount Sinai Brain Bank	Parahippocampal gyrus	FYN	ENSMUSG00000019843	Fyn	0.0026	0.3115	ortholog_one2one	6.75751	0.224491	0.224491	AMP-AD drug discovery target
ENSG00000011304	TCXyellow	Mayo	Temporal Cortex	PTBP1	ENSMUSG00000006498	Ptbp1	NA	NA	ortholog_one2one	5.3719	-0.23945	0.23945
ENSG00000011304	IFGturquoise	Mount Sinai Brain Bank	Inferior frontal gyrus	PTBP1	ENSMUSG00000006498	Ptbp1	NA	NA	ortholog_one2one	5.3719	-0.250756	0.250756
ENSG00000011304	CBEblue	Mayo	Cerebellum	PTBP1	ENSMUSG00000006498	Ptbp1	NA	NA	ortholog_one2one	5.3719	0.266692	0.266692
ENSG00000011304	FPturquoise	Mount Sinai Brain Bank	Frontal pole	PTBP1	ENSMUSG00000006498	Ptbp1	NA	NA	ortholog_one2one	5.3719	0.259166	0.259166
ENSG00000011304	STGblue	Mount Sinai Brain Bank	Superior temporal gyrus	PTBP1	ENSMUSG00000006498	Ptbp1	NA	NA	ortholog_one2one	5.3719	-0.30134	0.30134
ENSG00000011426	TCXyellow	Mayo	Temporal Cortex	ANLN	ENSMUSG00000036777	Anln	0.1173	0.5419	ortholog_one2one	5.06031	-0.390278	0.390278
ENSG00000011426	PHGgreen	Mount Sinai Brain Bank	Parahippocampal gyrus	ANLN	ENSMUSG00000036777	Anln	0.1173	0.5419	ortholog_one2one	5.06031	0.353731	0.353731
ENSG00000011426	CBEbrown	Mayo	Cerebellum	ANLN	ENSMUSG00000036777	Anln	0.1173	0.5419	ortholog_one2one	5.06031	-0.340449	0.340449
ENSG00000011426	DLPFCbrown	ROSMAP	Dorsolateral prefrontal cortex	ANLN	ENSMUSG00000036777	Anln	0.1173	0.5419	ortholog_one2one	5.06031	-0.27345	0.27345
ENSG00000011426	IFGblue	Mount Sinai Brain Bank	Inferior frontal gyrus	ANLN	ENSMUSG00000036777	Anln	0.1173	0.5419	ortholog_one2one	5.06031	-0.062189	0.062189
ENSG00000011426	STGyellow	Mount Sinai Brain Bank	Superior temporal gyrus	ANLN	ENSMUSG00000036777	Anln	0.1173	0.5419	ortholog_one2one	5.06031	-0.27206	0.27206
ENSG00000011426	FPblue	Mount Sinai Brain Bank	Frontal pole	ANLN	ENSMUSG00000036777	Anln	0.1173	0.5419	ortholog_one2one	5.06031	0.14462	0.14462
ENSG00000011600	PHGturquoise	Mount Sinai Brain Bank	Parahippocampal gyrus	TYROBP	ENSMUSG00000030579	Tyrobp	0.149	1.22	ortholog_one2one	5.31667	0.190913	0.190913	AMP-AD drug discovery target
ENSG00000011600	FPturquoise	Mount Sinai Brain Bank	Frontal pole	TYROBP	ENSMUSG00000030579	Tyrobp	0.149	1.22	ortholog_one2one	5.31667	0.265035	0.265035	AMP-AD drug discovery target
ENSG00000011600	CBEturquoise	Mayo	Cerebellum	TYROBP	ENSMUSG00000030579	Tyrobp	0.149	1.22	ortholog_one2one	5.31667	0.00108307	0.00108307	AMP-AD drug discovery target
ENSG00000011600	DLPFCblue	ROSMAP	Dorsolateral prefrontal cortex	TYROBP	ENSMUSG00000030579	Tyrobp	0.149	1.22	ortholog_one2one	5.31667	0.230751	0.230751	AMP-AD drug discovery target
ENSG00000011600	TCXturquoise	Mayo	Temporal Cortex	TYROBP	ENSMUSG00000030579	Tyrobp	0.149	1.22	ortholog_one2one	5.31667	0.236208	0.236208	AMP-AD drug discovery target
ENSG00000011600	IFGturquoise	Mount Sinai Brain Bank	Inferior frontal gyrus	TYROBP	ENSMUSG00000030579	Tyrobp	0.149	1.22	ortholog_one2one	5.31667	-0.237032	0.237032	AMP-AD drug discovery target
ENSG00000011600	STGblue	Mount Sinai Brain Bank	Superior temporal gyrus	TYROBP	ENSMUSG00000030579	Tyrobp	0.149	1.22	ortholog_one2one	5.31667	-0.253802	0.253802	AMP-AD drug discovery target
ENSG00000012983	DLPFCbrown	ROSMAP	Dorsolateral prefrontal cortex	MAP4K5	ENSMUSG00000034761	Map4k5	0.0183	0.519	ortholog_one2one	5.27347	-0.230147	0.230147
ENSG00000012983	TCXyellow	Mayo	Temporal Cortex	MAP4K5	ENSMUSG00000034761	Map4k5	0.0183	0.519	ortholog_one2one	5.27347	-0.336278	0.336278
ENSG00000012983	FPblue	Mount Sinai Brain Bank	Frontal pole	MAP4K5	ENSMUSG00000034761	Map4k5	0.0183	0.519	ortholog_one2one	5.27347	0.104337	0.104337
ENSG00000012983	PHGgreen	Mount Sinai Brain Bank	Parahippocampal gyrus	MAP4K5	ENSMUSG00000034761	Map4k5	0.0183	0.519	ortholog_one2one	5.27347	0.346722	0.346722
ENSG00000012983	CBEyellow	Mayo	Cerebellum	MAP4K5	ENSMUSG00000034761	Map4k5	0.0183	0.519	ortholog_one2one	5.27347	0.128253	0.128253
ENSG00000012983	IFGblue	Mount Sinai Brain Bank	Inferior frontal gyrus	MAP4K5	ENSMUSG00000034761	Map4k5	0.0183	0.519	ortholog_one2one	5.27347	-0.0620811	0.0620811
ENSG00000012983	STGyellow	Mount Sinai Brain Bank	Superior temporal gyrus	MAP4K5	ENSMUSG00000034761	Map4k5	0.0183	0.519	ortholog_one2one	5.27347	-0.278336	0.278336
ENSG00000013016	TCXgreen	Mayo	Temporal Cortex	EHD3	ENSMUSG00000024065	Ehd3	0.0115	0.9795	ortholog_one2one	6.28939	0.431656	0.431656
ENSG00000013016	CBEyellow	Mayo	Cerebellum	EHD3	ENSMUSG00000024065	Ehd3	0.0115	0.9795	ortholog_one2one	6.28939	-0.0822609	0.0822609
ENSG00000013016	DLPFCyellow	ROSMAP	Dorsolateral prefrontal cortex	EHD3	ENSMUSG00000024065	Ehd3	0.0115	0.9795	ortholog_one2one	6.28939	0.286017	0.286017
ENSG00000013016	FPyellow	Mount Sinai Brain Bank	Frontal pole	EHD3	ENSMUSG00000024065	Ehd3	0.0115	0.9795	ortholog_one2one	6.28939	-0.214643	0.214643
ENSG00000013016	PHGbrown	Mount Sinai Brain Bank	Parahippocampal gyrus	EHD3	ENSMUSG00000024065	Ehd3	0.0115	0.9795	ortholog_one2one	6.28939	-0.412987	0.412987
ENSG00000013016	IFGbrown	Mount Sinai Brain Bank	Inferior frontal gyrus	EHD3	ENSMUSG00000024065	Ehd3	0.0115	0.9795	ortholog_one2one	6.28939	0.262237	0.262237
ENSG00000013016	STGbrown	Mount Sinai Brain Bank	Superior temporal gyrus	EHD3	ENSMUSG00000024065	Ehd3	0.0115	0.9795	ortholog_one2one	6.28939	0.309964	0.309964
ENSG00000013297	CBEbrown	Mayo	Cerebellum	CLDN11	ENSMUSG00000037625	Cldn11	0.026	0.8731	ortholog_one2many	7.47799	-0.298186	0.298186
ENSG00000013297	FPblue	Mount Sinai Brain Bank	Frontal pole	CLDN11	ENSMUSG00000037625	Cldn11	0.026	0.8731	ortholog_one2many	7.47799	0.204734	0.204734
ENSG00000013297	STGyellow	Mount Sinai Brain Bank	Superior temporal gyrus	CLDN11	ENSMUSG00000037625	Cldn11	0.026	0.8731	ortholog_one2many	7.47799	-0.246232	0.246232
ENSG00000013297	TCXyellow	Mayo	Temporal Cortex	CLDN11	ENSMUSG00000037625	Cldn11	0.026	0.8731	ortholog_one2many	7.47799	-0.337112	0.337112
ENSG00000013297	IFGblue	Mount Sinai Brain Bank	Inferior frontal gyrus	CLDN11	ENSMUSG00000037625	Cldn11	0.026	0.8731	ortholog_one2many	7.47799	-0.143727	0.143727
ENSG00000013297	DLPFCbrown	ROSMAP	Dorsolateral prefrontal cortex	CLDN11	ENSMUSG00000037625	Cldn11	0.026	0.8731	ortholog_one2many	7.47799	-0.3082	0.3082
ENSG00000013297	PHGgreen	Mount Sinai Brain Bank	Parahippocampal gyrus	CLDN11	ENSMUSG00000037625	Cldn11	0.026	0.8731	ortholog_one2many	7.47799	0.385656	0.385656
ENSG00000018408	PHGturquoise	Mount Sinai Brain Bank	Parahippocampal gyrus	WWTR1	ENSMUSG00000027803	Wwtr1	0.0393	0.4468	ortholog_one2one	3.66124	0.265994	0.265994
ENSG00000018408	IFGturquoise	Mount Sinai Brain Bank	Inferior frontal gyrus	WWTR1	ENSMUSG00000027803	Wwtr1	0.0393	0.4468	ortholog_one2one	3.66124	-0.245151	0.245151
ENSG00000018408	STGblue	Mount Sinai Brain Bank	Superior temporal gyrus	WWTR1	ENSMUSG00000027803	Wwtr1	0.0393	0.4468	ortholog_one2one	3.66124	-0.345091	0.345091
ENSG00000018408	TCXblue	Mayo	Temporal Cortex	WWTR1	ENSMUSG00000027803	Wwtr1	0.0393	0.4468	ortholog_one2one	3.66124	0.243801	0.243801
ENSG00000018408	DLPFCblue	ROSMAP	Dorsolateral prefrontal cortex	WWTR1	ENSMUSG00000027803	Wwtr1	0.0393	0.4468	ortholog_one2one	3.66124	0.249353	0.249353
ENSG00000018408	CBEturquoise	Mayo	Cerebellum	WWTR1	ENSMUSG00000027803	Wwtr1	0.0393	0.4468	ortholog_one2one	3.66124	0.189093	0.189093
ENSG00000018408	FPturquoise	Mount Sinai Brain Bank	Frontal pole	WWTR1	ENSMUSG00000027803	Wwtr1	0.0393	0.4468	ortholog_one2one	3.66124	0.254295	0.254295
ENSG00000019144	FPblue	Mount Sinai Brain Bank	Frontal pole	PHLDB1	ENSMUSG00000048537	Phldb1	0.0266	0.5608	ortholog_one2one	6.80769	0.22762	0.22762
ENSG00000019144	CBEbrown	Mayo	Cerebellum	PHLDB1	ENSMUSG00000048537	Phldb1	0.0266	0.5608	ortholog_one2one	6.80769	-0.166781	0.166781
ENSG00000019144	DLPFCbrown	ROSMAP	Dorsolateral prefrontal cortex	PHLDB1	ENSMUSG00000048537	Phldb1	0.0266	0.5608	ortholog_one2one	6.80769	-0.254138	0.254138
ENSG00000019144	STGyellow	Mount Sinai Brain Bank	Superior temporal gyrus	PHLDB1	ENSMUSG00000048537	Phldb1	0.0266	0.5608	ortholog_one2one	6.80769	-0.236347	0.236347
ENSG00000019144	TCXyellow	Mayo	Temporal Cortex	PHLDB1	ENSMUSG00000048537	Phldb1	0.0266	0.5608	ortholog_one2one	6.80769	-0.286413	0.286413
ENSG00000019144	PHGgreen	Mount Sinai Brain Bank	Parahippocampal gyrus	PHLDB1	ENSMUSG00000048537	Phldb1	0.0266	0.5608	ortholog_one2one	6.80769	0.361275	0.361275
ENSG00000019144	IFGblue	Mount Sinai Brain Bank	Inferior frontal gyrus	PHLDB1	ENSMUSG00000048537	Phldb1	0.0266	0.5608	ortholog_one2one	6.80769	-0.178732	0.178732
ENSG00000019505	TCXgreen	Mayo	Temporal Cortex	SYT13	ENSMUSG00000027220	Syt13	0.0535	0.6059	ortholog_one2one	7.2608	0.438048	0.438048
ENSG00000019505	CBEyellow	Mayo	Cerebellum	SYT13	ENSMUSG00000027220	Syt13	0.0535	0.6059	ortholog_one2one	7.2608	-0.124483	0.124483
ENSG00000019505	FPyellow	Mount Sinai Brain Bank	Frontal pole	SYT13	ENSMUSG00000027220	Syt13	0.0535	0.6059	ortholog_one2one	7.2608	-0.230312	0.230312
ENSG00000019505	IFGbrown	Mount Sinai Brain Bank	Inferior frontal gyrus	SYT13	ENSMUSG00000027220	Syt13	0.0535	0.6059	ortholog_one2one	7.2608	0.263694	0.263694
ENSG00000019505	STGbrown	Mount Sinai Brain Bank	Superior temporal gyrus	SYT13	ENSMUSG00000027220	Syt13	0.0535	0.6059	ortholog_one2one	7.2608	0.314352	0.314352
ENSG00000019505	DLPFCyellow	ROSMAP	Dorsolateral prefrontal cortex	SYT13	ENSMUSG00000027220	Syt13	0.0535	0.6059	ortholog_one2one	7.2608	0.33262	0.33262
ENSG00000019505	PHGbrown	Mount Sinai Brain Bank	Parahippocampal gyrus	SYT13	ENSMUSG00000027220	Syt13	0.0535	0.6059	ortholog_one2one	7.2608	-0.409106	0.409106
ENSG00000019582	TCXturquoise	Mayo	Temporal Cortex	CD74	ENSMUSG00000024610	Cd74	0.129	0.743	ortholog_one2one	3.55631	0.220956	0.220956
ENSG00000019582	CBEturquoise	Mayo	Cerebellum	CD74	ENSMUSG00000024610	Cd74	0.129	0.743	ortholog_one2one	3.55631	-0.00746167	0.00746167
ENSG00000019582	STGblue	Mount Sinai Brain Bank	Superior temporal gyrus	CD74	ENSMUSG00000024610	Cd74	0.129	0.743	ortholog_one2one	3.55631	-0.236413	0.236413
ENSG00000019582	FPturquoise	Mount Sinai Brain Bank	Frontal pole	CD74	ENSMUSG00000024610	Cd74	0.129	0.743	ortholog_one2one	3.55631	0.274185	0.274185
ENSG00000019582	DLPFCblue	ROSMAP	Dorsolateral prefrontal cortex	CD74	ENSMUSG00000024610	Cd74	0.129	0.743	ortholog_one2one	3.55631	0.220387	0.220387
ENSG00000019582	IFGturquoise	Mount Sinai Brain Bank	Inferior frontal gyrus	CD74	ENSMUSG00000024610	Cd74	0.129	0.743	ortholog_one2one	3.55631	-0.231603	0.231603
ENSG00000019582	PHGturquoise	Mount Sinai Brain Bank	Parahippocampal gyrus	CD74	ENSMUSG00000024610	Cd74	0.129	0.743	ortholog_one2one	3.55631	0.188615	0.188615
ENSG00000020577	CBEturquoise	Mayo	Cerebellum	SAMD4A	ENSMUSG00000021838	Samd4	0.0194	0.3001	ortholog_one2one	4.54086	0.151391	0.151391
ENSG00000020577	DLPFCblue	ROSMAP	Dorsolateral prefrontal cortex	SAMD4A	ENSMUSG00000021838	Samd4	0.0194	0.3001	ortholog_one2one	4.54086	0.174035	0.174035
ENSG00000020577	STGblue	Mount Sinai Brain Bank	Superior temporal gyrus	SAMD4A	ENSMUSG00000021838	Samd4	0.0194	0.3001	ortholog_one2one	4.54086	-0.262813	0.262813
ENSG00000020577	IFGturquoise	Mount Sinai Brain Bank	Inferior frontal gyrus	SAMD4A	ENSMUSG00000021838	Samd4	0.0194	0.3001	ortholog_one2one	4.54086	-0.1808	0.1808
ENSG00000020577	FPturquoise	Mount Sinai Brain Bank	Frontal pole	SAMD4A	ENSMUSG00000021838	Samd4	0.0194	0.3001	ortholog_one2one	4.54086	0.201884	0.201884
ENSG00000020577	TCXturquoise	Mayo	Temporal Cortex	SAMD4A	ENSMUSG00000021838	Samd4	0.0194	0.3001	ortholog_one2one	4.54086	0.11929	0.11929
ENSG00000020577	PHGturquoise	Mount Sinai Brain Bank	Parahippocampal gyrus	SAMD4A	ENSMUSG00000021838	Samd4	0.0194	0.3001	ortholog_one2one	4.54086	0.253416	0.253416
ENSG00000021355	IFGturquoise	Mount Sinai Brain Bank	Inferior frontal gyrus	SERPINB1	ENSMUSG00000044734	Serpinb1a	0.1104	0.6875	ortholog_one2many	4.23767	-0.240776	0.240776
ENSG00000021355	IFGturquoise	Mount Sinai Brain Bank	Inferior frontal gyrus	SERPINB1	ENSMUSG00000051029	Serpinb1b	0.1419	0.7104	ortholog_one2many	4.23767	-0.240776	0.240776
ENSG00000021355	IFGturquoise	Mount Sinai Brain Bank	Inferior frontal gyrus	SERPINB1	ENSMUSG00000079049	Serpinb1c	0.1679	0.6962	ortholog_one2many	4.23767	-0.240776	0.240776
ENSG00000021355	DLPFCblue	ROSMAP	Dorsolateral prefrontal cortex	SERPINB1	ENSMUSG00000044734	Serpinb1a	0.1104	0.6875	ortholog_one2many	4.23767	0.262195	0.262195
ENSG00000021355	DLPFCblue	ROSMAP	Dorsolateral prefrontal cortex	SERPINB1	ENSMUSG00000051029	Serpinb1b	0.1419	0.7104	ortholog_one2many	4.23767	0.262195	0.262195
ENSG00000021355	DLPFCblue	ROSMAP	Dorsolateral prefrontal cortex	SERPINB1	ENSMUSG00000079049	Serpinb1c	0.1679	0.6962	ortholog_one2many	4.23767	0.262195	0.262195
ENSG00000021355	STGblue	Mount Sinai Brain Bank	Superior temporal gyrus	SERPINB1	ENSMUSG00000044734	Serpinb1a	0.1104	0.6875	ortholog_one2many	4.23767	-0.297212	0.297212
ENSG00000021355	STGblue	Mount Sinai Brain Bank	Superior temporal gyrus	SERPINB1	ENSMUSG00000051029	Serpinb1b	0.1419	0.7104	ortholog_one2many	4.23767	-0.297212	0.297212
ENSG00000021355	STGblue	Mount Sinai Brain Bank	Superior temporal gyrus	SERPINB1	ENSMUSG00000079049	Serpinb1c	0.1679	0.6962	ortholog_one2many	4.23767	-0.297212	0.297212
ENSG00000021355	PHGturquoise	Mount Sinai Brain Bank	Parahippocampal gyrus	SERPINB1	ENSMUSG00000044734	Serpinb1a	0.1104	0.6875	ortholog_one2many	4.23767	0.241757	0.241757
ENSG00000021355	PHGturquoise	Mount Sinai Brain Bank	Parahippocampal gyrus	SERPINB1	ENSMUSG00000051029	Serpinb1b	0.1419	0.7104	ortholog_one2many	4.23767	0.241757	0.241757
ENSG00000021355	PHGturquoise	Mount Sinai Brain Bank	Parahippocampal gyrus	SERPINB1	ENSMUSG00000079049	Serpinb1c	0.1679	0.6962	ortholog_one2many	4.23767	0.241757	0.241757
ENSG00000021355	FPturquoise	Mount Sinai Brain Bank	Frontal pole	SERPINB1	ENSMUSG00000044734	Serpinb1a	0.1104	0.6875	ortholog_one2many	4.23767	0.248808	0.248808
ENSG00000021355	FPturquoise	Mount Sinai Brain Bank	Frontal pole	SERPINB1	ENSMUSG00000051029	Serpinb1b	0.1419	0.7104	ortholog_one2many	4.23767	0.248808	0.248808
ENSG00000021355	FPturquoise	Mount Sinai Brain Bank	Frontal pole	SERPINB1	ENSMUSG00000079049	Serpinb1c	0.1679	0.6962	ortholog_one2many	4.23767	0.248808	0.248808
ENSG00000021645	CBEyellow	Mayo	Cerebellum	NRXN3	ENSMUSG00000066392	Nrxn3	0.0089	0.4482	ortholog_one2one	6.95099	-0.228443	0.228443
ENSG00000021645	DLPFCyellow	ROSMAP	Dorsolateral prefrontal cortex	NRXN3	ENSMUSG00000066392	Nrxn3	0.0089	0.4482	ortholog_one2one	6.95099	0.271636	0.271636
ENSG00000021645	FPyellow	Mount Sinai Brain Bank	Frontal pole	NRXN3	ENSMUSG00000066392	Nrxn3	0.0089	0.4482	ortholog_one2one	6.95099	-0.237238	0.237238
ENSG00000021645	IFGbrown	Mount Sinai Brain Bank	Inferior frontal gyrus	NRXN3	ENSMUSG00000066392	Nrxn3	0.0089	0.4482	ortholog_one2one	6.95099	0.19182	0.19182
ENSG00000021645	PHGbrown	Mount Sinai Brain Bank	Parahippocampal gyrus	NRXN3	ENSMUSG00000066392	Nrxn3	0.0089	0.4482	ortholog_one2one	6.95099	-0.368321	0.368321
ENSG00000021645	STGbrown	Mount Sinai Brain Bank	Superior temporal gyrus	NRXN3	ENSMUSG00000066392	Nrxn3	0.0089	0.4482	ortholog_one2one	6.95099	0.294532	0.294532
ENSG00000021645	TCXgreen	Mayo	Temporal Cortex	NRXN3	ENSMUSG00000066392	Nrxn3	0.0089	0.4482	ortholog_one2one	6.95099	0.41815	0.41815
ENSG00000028528	DLPFCbrown	ROSMAP	Dorsolateral prefrontal cortex	SNX1	ENSMUSG00000032382	Snx1	0.0402	0.486	ortholog_one2one	6.6669	-0.224419	0.224419
ENSG00000028528	IFGblue	Mount Sinai Brain Bank	Inferior frontal gyrus	SNX1	ENSMUSG00000032382	Snx1	0.0402	0.486	ortholog_one2one	6.6669	-0.19306	0.19306
ENSG00000028528	FPblue	Mount Sinai Brain Bank	Frontal pole	SNX1	ENSMUSG00000032382	Snx1	0.0402	0.486	ortholog_one2one	6.6669	0.184651	0.184651
ENSG00000028528	STGyellow	Mount Sinai Brain Bank	Superior temporal gyrus	SNX1	ENSMUSG00000032382	Snx1	0.0402	0.486	ortholog_one2one	6.6669	-0.214261	0.214261
ENSG00000028528	PHGgreen	Mount Sinai Brain Bank	Parahippocampal gyrus	SNX1	ENSMUSG00000032382	Snx1	0.0402	0.486	ortholog_one2one	6.6669	0.31124	0.31124
ENSG00000028528	TCXyellow	Mayo	Temporal Cortex	SNX1	ENSMUSG00000032382	Snx1	0.0402	0.486	ortholog_one2one	6.6669	-0.308937	0.308937
ENSG00000028528	CBEbrown	Mayo	Cerebellum	SNX1	ENSMUSG00000032382	Snx1	0.0402	0.486	ortholog_one2one	6.6669	-0.207218	0.207218
ENSG00000030582	FPturquoise	Mount Sinai Brain Bank	Frontal pole	GRN	ENSMUSG00000034708	Grn	0.1514	0.8037	ortholog_one2one	5.69921	0.17903	0.17903	AMP-AD drug discovery target
ENSG00000030582	IFGturquoise	Mount Sinai Brain Bank	Inferior frontal gyrus	GRN	ENSMUSG00000034708	Grn	0.1514	0.8037	ortholog_one2one	5.69921	-0.19757	0.19757	AMP-AD drug discovery target
ENSG00000030582	CBEturquoise	Mayo	Cerebellum	GRN	ENSMUSG00000034708	Grn	0.1514	0.8037	ortholog_one2one	5.69921	0.0820291	0.0820291	AMP-AD drug discovery target
ENSG00000030582	STGblue	Mount Sinai Brain Bank	Superior temporal gyrus	GRN	ENSMUSG00000034708	Grn	0.1514	0.8037	ortholog_one2one	5.69921	-0.206544	0.206544	AMP-AD drug discovery target
ENSG00000030582	PHGturquoise	Mount Sinai Brain Bank	Parahippocampal gyrus	GRN	ENSMUSG00000034708	Grn	0.1514	0.8037	ortholog_one2one	5.69921	0.169391	0.169391	AMP-AD drug discovery target
ENSG00000031081	IFGyellow	Mount Sinai Brain Bank	Inferior frontal gyrus	ARHGAP31	ENSMUSG00000022799	Arhgap31	0.1246	0.4753	ortholog_one2one	4.21349	-0.249236	0.249236
ENSG00000031081	DLPFCblue	ROSMAP	Dorsolateral prefrontal cortex	ARHGAP31	ENSMUSG00000022799	Arhgap31	0.1246	0.4753	ortholog_one2one	4.21349	0.198072	0.198072
ENSG00000031081	FPblue	Mount Sinai Brain Bank	Frontal pole	ARHGAP31	ENSMUSG00000022799	Arhgap31	0.1246	0.4753	ortholog_one2one	4.21349	0.002758	0.002758
ENSG00000031081	CBEturquoise	Mayo	Cerebellum	ARHGAP31	ENSMUSG00000022799	Arhgap31	0.1246	0.4753	ortholog_one2one	4.21349	0.250558	0.250558
ENSG00000031081	PHGyellow	Mount Sinai Brain Bank	Parahippocampal gyrus	ARHGAP31	ENSMUSG00000022799	Arhgap31	0.1246	0.4753	ortholog_one2one	4.21349	0.305694	0.305694
ENSG00000031081	TCXblue	Mayo	Temporal Cortex	ARHGAP31	ENSMUSG00000022799	Arhgap31	0.1246	0.4753	ortholog_one2one	4.21349	0.280962	0.280962
ENSG00000040341	PHGbrown	Mount Sinai Brain Bank	Parahippocampal gyrus	STAU2	ENSMUSG00000025920	Stau2	0.0298	0.3483	ortholog_one2one	6.99896	-0.360834	0.360834
ENSG00000040341	STGbrown	Mount Sinai Brain Bank	Superior temporal gyrus	STAU2	ENSMUSG00000025920	Stau2	0.0298	0.3483	ortholog_one2one	6.99896	0.288805	0.288805
ENSG00000040341	TCXgreen	Mayo	Temporal Cortex	STAU2	ENSMUSG00000025920	Stau2	0.0298	0.3483	ortholog_one2one	6.99896	0.461056	0.461056
ENSG00000040341	CBEyellow	Mayo	Cerebellum	STAU2	ENSMUSG00000025920	Stau2	0.0298	0.3483	ortholog_one2one	6.99896	-0.103871	0.103871
ENSG00000040341	FPyellow	Mount Sinai Brain Bank	Frontal pole	STAU2	ENSMUSG00000025920	Stau2	0.0298	0.3483	ortholog_one2one	6.99896	-0.211896	0.211896
ENSG00000040341	DLPFCyellow	ROSMAP	Dorsolateral prefrontal cortex	STAU2	ENSMUSG00000025920	Stau2	0.0298	0.3483	ortholog_one2one	6.99896	0.325122	0.325122
ENSG00000040341	IFGbrown	Mount Sinai Brain Bank	Inferior frontal gyrus	STAU2	ENSMUSG00000025920	Stau2	0.0298	0.3483	ortholog_one2one	6.99896	0.22972	0.22972
ENSG00000040933	PHGbrown	Mount Sinai Brain Bank	Parahippocampal gyrus	INPP4A	ENSMUSG00000026113	Inpp4a	0.0196	0.4901	ortholog_one2one	6.5745	-0.354973	0.354973
ENSG00000040933	CBEyellow	Mayo	Cerebellum	INPP4A	ENSMUSG00000026113	Inpp4a	0.0196	0.4901	ortholog_one2one	6.5745	-0.165074	0.165074
ENSG00000040933	DLPFCyellow	ROSMAP	Dorsolateral prefrontal cortex	INPP4A	ENSMUSG00000026113	Inpp4a	0.0196	0.4901	ortholog_one2one	6.5745	0.323965	0.323965
ENSG00000040933	TCXgreen	Mayo	Temporal Cortex	INPP4A	ENSMUSG00000026113	Inpp4a	0.0196	0.4901	ortholog_one2one	6.5745	0.458891	0.458891
ENSG00000040933	STGbrown	Mount Sinai Brain Bank	Superior temporal gyrus	INPP4A	ENSMUSG00000026113	Inpp4a	0.0196	0.4901	ortholog_one2one	6.5745	0.302472	0.302472
ENSG00000040933	FPyellow	Mount Sinai Brain Bank	Frontal pole	INPP4A	ENSMUSG00000026113	Inpp4a	0.0196	0.4901	ortholog_one2one	6.5745	-0.203133	0.203133
ENSG00000040933	IFGbrown	Mount Sinai Brain Bank	Inferior frontal gyrus	INPP4A	ENSMUSG00000026113	Inpp4a	0.0196	0.4901	ortholog_one2one	6.5745	0.261284	0.261284
ENSG00000041353	FPyellow	Mount Sinai Brain Bank	Frontal pole	RAB27B	ENSMUSG00000024511	Rab27b	0.0289	0.4811	ortholog_one2one	4.43883	-0.18751	0.18751
ENSG00000041353	DLPFCyellow	ROSMAP	Dorsolateral prefrontal cortex	RAB27B	ENSMUSG00000024511	Rab27b	0.0289	0.4811	ortholog_one2one	4.43883	0.318485	0.318485
ENSG00000041353	STGbrown	Mount Sinai Brain Bank	Superior temporal gyrus	RAB27B	ENSMUSG00000024511	Rab27b	0.0289	0.4811	ortholog_one2one	4.43883	0.261128	0.261128
ENSG00000041353	TCXgreen	Mayo	Temporal Cortex	RAB27B	ENSMUSG00000024511	Rab27b	0.0289	0.4811	ortholog_one2one	4.43883	0.424224	0.424224
ENSG00000041353	CBEyellow	Mayo	Cerebellum	RAB27B	ENSMUSG00000024511	Rab27b	0.0289	0.4811	ortholog_one2one	4.43883	-0.125011	0.125011
ENSG00000041353	IFGbrown	Mount Sinai Brain Bank	Inferior frontal gyrus	RAB27B	ENSMUSG00000024511	Rab27b	0.0289	0.4811	ortholog_one2one	4.43883	0.264209	0.264209
ENSG00000041353	PHGbrown	Mount Sinai Brain Bank	Parahippocampal gyrus	RAB27B	ENSMUSG00000024511	Rab27b	0.0289	0.4811	ortholog_one2one	4.43883	-0.351733	0.351733
ENSG00000041357	DLPFCturquoise	ROSMAP	Dorsolateral prefrontal cortex	PSMA4	ENSMUSG00000032301	Psma4	0.0053	0.448	ortholog_one2one	7.26466	0.0747912	0.0747912
ENSG00000041357	FPbrown	Mount Sinai Brain Bank	Frontal pole	PSMA4	ENSMUSG00000032301	Psma4	0.0053	0.448	ortholog_one2one	7.26466	0.239561	0.239561
ENSG00000041357	STGbrown	Mount Sinai Brain Bank	Superior temporal gyrus	PSMA4	ENSMUSG00000032301	Psma4	0.0053	0.448	ortholog_one2one	7.26466	0.133458	0.133458
ENSG00000041357	IFGbrown	Mount Sinai Brain Bank	Inferior frontal gyrus	PSMA4	ENSMUSG00000032301	Psma4	0.0053	0.448	ortholog_one2one	7.26466	0.0950872	0.0950872
ENSG00000041357	PHGblue	Mount Sinai Brain Bank	Parahippocampal gyrus	PSMA4	ENSMUSG00000032301	Psma4	0.0053	0.448	ortholog_one2one	7.26466	-0.145393	0.145393
ENSG00000044115	PHGgreen	Mount Sinai Brain Bank	Parahippocampal gyrus	CTNNA1	ENSMUSG00000037815	Ctnna1	0.0031	0.3889	ortholog_one2one	5.85157	0.337316	0.337316
ENSG00000044115	TCXyellow	Mayo	Temporal Cortex	CTNNA1	ENSMUSG00000037815	Ctnna1	0.0031	0.3889	ortholog_one2one	5.85157	-0.351622	0.351622
ENSG00000044115	CBEturquoise	Mayo	Cerebellum	CTNNA1	ENSMUSG00000037815	Ctnna1	0.0031	0.3889	ortholog_one2one	5.85157	0.169116	0.169116
ENSG00000044115	STGyellow	Mount Sinai Brain Bank	Superior temporal gyrus	CTNNA1	ENSMUSG00000037815	Ctnna1	0.0031	0.3889	ortholog_one2one	5.85157	-0.274135	0.274135
ENSG00000044115	FPblue	Mount Sinai Brain Bank	Frontal pole	CTNNA1	ENSMUSG00000037815	Ctnna1	0.0031	0.3889	ortholog_one2one	5.85157	0.151735	0.151735
ENSG00000046889	PHGyellow	Mount Sinai Brain Bank	Parahippocampal gyrus	PREX2	ENSMUSG00000048960	Prex2	0.0308	0.6475	ortholog_one2one	4.63901	0.315903	0.315903
ENSG00000046889	CBEturquoise	Mayo	Cerebellum	PREX2	ENSMUSG00000048960	Prex2	0.0308	0.6475	ortholog_one2one	4.63901	0.221565	0.221565
ENSG00000046889	TCXblue	Mayo	Temporal Cortex	PREX2	ENSMUSG00000048960	Prex2	0.0308	0.6475	ortholog_one2one	4.63901	0.313054	0.313054
ENSG00000046889	DLPFCblue	ROSMAP	Dorsolateral prefrontal cortex	PREX2	ENSMUSG00000048960	Prex2	0.0308	0.6475	ortholog_one2one	4.63901	0.172681	0.172681
ENSG00000046889	IFGyellow	Mount Sinai Brain Bank	Inferior frontal gyrus	PREX2	ENSMUSG00000048960	Prex2	0.0308	0.6475	ortholog_one2one	4.63901	-0.259652	0.259652
ENSG00000046889	FPblue	Mount Sinai Brain Bank	Frontal pole	PREX2	ENSMUSG00000048960	Prex2	0.0308	0.6475	ortholog_one2one	4.63901	0.0570862	0.0570862
ENSG00000048471	STGyellow	Mount Sinai Brain Bank	Superior temporal gyrus	SNX29	ENSMUSG00000071669	Snx29	0.0689	0.6202	ortholog_one2one	3.84432	-0.188999	0.188999
ENSG00000048471	DLPFCbrown	ROSMAP	Dorsolateral prefrontal cortex	SNX29	ENSMUSG00000071669	Snx29	0.0689	0.6202	ortholog_one2one	3.84432	-0.0927481	0.0927481
ENSG00000048471	IFGblue	Mount Sinai Brain Bank	Inferior frontal gyrus	SNX29	ENSMUSG00000071669	Snx29	0.0689	0.6202	ortholog_one2one	3.84432	-0.194455	0.194455
ENSG00000048471	TCXyellow	Mayo	Temporal Cortex	SNX29	ENSMUSG00000071669	Snx29	0.0689	0.6202	ortholog_one2one	3.84432	-0.237167	0.237167
ENSG00000049089	CBEbrown	Mayo	Cerebellum	COL9A2	ENSMUSG00000028626	Col9a2	0.0571	0.3816	ortholog_one2one	3.50974	-0.289465	0.289465
ENSG00000049089	TCXyellow	Mayo	Temporal Cortex	COL9A2	ENSMUSG00000028626	Col9a2	0.0571	0.3816	ortholog_one2one	3.50974	-0.305789	0.305789
ENSG00000049089	STGyellow	Mount Sinai Brain Bank	Superior temporal gyrus	COL9A2	ENSMUSG00000028626	Col9a2	0.0571	0.3816	ortholog_one2one	3.50974	-0.212006	0.212006
ENSG00000049089	PHGgreen	Mount Sinai Brain Bank	Parahippocampal gyrus	COL9A2	ENSMUSG00000028626	Col9a2	0.0571	0.3816	ortholog_one2one	3.50974	0.355389	0.355389
ENSG00000049089	FPblue	Mount Sinai Brain Bank	Frontal pole	COL9A2	ENSMUSG00000028626	Col9a2	0.0571	0.3816	ortholog_one2one	3.50974	0.216141	0.216141
ENSG00000049089	DLPFCbrown	ROSMAP	Dorsolateral prefrontal cortex	COL9A2	ENSMUSG00000028626	Col9a2	0.0571	0.3816	ortholog_one2one	3.50974	-0.242644	0.242644
ENSG00000049089	IFGblue	Mount Sinai Brain Bank	Inferior frontal gyrus	COL9A2	ENSMUSG00000028626	Col9a2	0.0571	0.3816	ortholog_one2one	3.50974	-0.186764	0.186764
ENSG00000049245	DLPFCbrown	ROSMAP	Dorsolateral prefrontal cortex	VAMP3	ENSMUSG00000028955	Vamp3	0.0488	0.6636	ortholog_one2one	5.52156	-0.205433	0.205433
ENSG00000049245	CBEturquoise	Mayo	Cerebellum	VAMP3	ENSMUSG00000028955	Vamp3	0.0488	0.6636	ortholog_one2one	5.52156	0.143632	0.143632
ENSG00000049245	PHGgreen	Mount Sinai Brain Bank	Parahippocampal gyrus	VAMP3	ENSMUSG00000028955	Vamp3	0.0488	0.6636	ortholog_one2one	5.52156	0.344393	0.344393
ENSG00000049245	FPblue	Mount Sinai Brain Bank	Frontal pole	VAMP3	ENSMUSG00000028955	Vamp3	0.0488	0.6636	ortholog_one2one	5.52156	0.161213	0.161213
ENSG00000049245	STGyellow	Mount Sinai Brain Bank	Superior temporal gyrus	VAMP3	ENSMUSG00000028955	Vamp3	0.0488	0.6636	ortholog_one2one	5.52156	-0.278583	0.278583
ENSG00000049245	TCXyellow	Mayo	Temporal Cortex	VAMP3	ENSMUSG00000028955	Vamp3	0.0488	0.6636	ortholog_one2one	5.52156	-0.353579	0.353579
ENSG00000049245	IFGblue	Mount Sinai Brain Bank	Inferior frontal gyrus	VAMP3	ENSMUSG00000028955	Vamp3	0.0488	0.6636	ortholog_one2one	5.52156	-0.130952	0.130952
ENSG00000050748	FPyellow	Mount Sinai Brain Bank	Frontal pole	MAPK9	ENSMUSG00000020366	Mapk9	0.0184	0.5299	ortholog_one2one	7.51168	-0.226285	0.226285
ENSG00000050748	PHGbrown	Mount Sinai Brain Bank	Parahippocampal gyrus	MAPK9	ENSMUSG00000020366	Mapk9	0.0184	0.5299	ortholog_one2one	7.51168	-0.373107	0.373107
ENSG00000050748	STGbrown	Mount Sinai Brain Bank	Superior temporal gyrus	MAPK9	ENSMUSG00000020366	Mapk9	0.0184	0.5299	ortholog_one2one	7.51168	0.312752	0.312752
ENSG00000050748	CBEyellow	Mayo	Cerebellum	MAPK9	ENSMUSG00000020366	Mapk9	0.0184	0.5299	ortholog_one2one	7.51168	-0.186826	0.186826
ENSG00000050748	TCXgreen	Mayo	Temporal Cortex	MAPK9	ENSMUSG00000020366	Mapk9	0.0184	0.5299	ortholog_one2one	7.51168	0.446756	0.446756
ENSG00000050748	DLPFCyellow	ROSMAP	Dorsolateral prefrontal cortex	MAPK9	ENSMUSG00000020366	Mapk9	0.0184	0.5299	ortholog_one2one	7.51168	0.333083	0.333083
ENSG00000050748	IFGbrown	Mount Sinai Brain Bank	Inferior frontal gyrus	MAPK9	ENSMUSG00000020366	Mapk9	0.0184	0.5299	ortholog_one2one	7.51168	0.254137	0.254137
ENSG00000051009	PHGblue	Mount Sinai Brain Bank	Parahippocampal gyrus	FAM160A2	ENSMUSG00000044465	Fam160a2	0.0343	0.2764	ortholog_one2one	5.24297	0.0653042	0.0653042
ENSG00000051009	FPyellow	Mount Sinai Brain Bank	Frontal pole	FAM160A2	ENSMUSG00000044465	Fam160a2	0.0343	0.2764	ortholog_one2one	5.24297	-0.12853	0.12853
ENSG00000051009	CBEblue	Mayo	Cerebellum	FAM160A2	ENSMUSG00000044465	Fam160a2	0.0343	0.2764	ortholog_one2one	5.24297	-0.240034	0.240034
ENSG00000051009	DLPFCturquoise	ROSMAP	Dorsolateral prefrontal cortex	FAM160A2	ENSMUSG00000044465	Fam160a2	0.0343	0.2764	ortholog_one2one	5.24297	0.223248	0.223248
ENSG00000051009	TCXbrown	Mayo	Temporal Cortex	FAM160A2	ENSMUSG00000044465	Fam160a2	0.0343	0.2764	ortholog_one2one	5.24297	-0.214567	0.214567
ENSG00000051523	TCXturquoise	Mayo	Temporal Cortex	CYBA	ENSMUSG00000006519	Cyba	NA	NA	ortholog_one2one	3.58978	0.239409	0.239409
ENSG00000051523	IFGturquoise	Mount Sinai Brain Bank	Inferior frontal gyrus	CYBA	ENSMUSG00000006519	Cyba	NA	NA	ortholog_one2one	3.58978	-0.255471	0.255471
ENSG00000051523	CBEturquoise	Mayo	Cerebellum	CYBA	ENSMUSG00000006519	Cyba	NA	NA	ortholog_one2one	3.58978	0.00847783	0.00847783
ENSG00000051523	STGblue	Mount Sinai Brain Bank	Superior temporal gyrus	CYBA	ENSMUSG00000006519	Cyba	NA	NA	ortholog_one2one	3.58978	-0.296739	0.296739
ENSG00000051523	FPturquoise	Mount Sinai Brain Bank	Frontal pole	CYBA	ENSMUSG00000006519	Cyba	NA	NA	ortholog_one2one	3.58978	0.28376	0.28376
ENSG00000051523	DLPFCblue	ROSMAP	Dorsolateral prefrontal cortex	CYBA	ENSMUSG00000006519	Cyba	NA	NA	ortholog_one2one	3.58978	0.264945	0.264945
ENSG00000051523	PHGturquoise	Mount Sinai Brain Bank	Parahippocampal gyrus	CYBA	ENSMUSG00000006519	Cyba	NA	NA	ortholog_one2one	3.58978	0.215255	0.215255
ENSG00000053254	DLPFCturquoise	ROSMAP	Dorsolateral prefrontal cortex	FOXN3	ENSMUSG00000033713	Foxn3	0.0249	0.3794	ortholog_one2one	4.81949	-0.216712	0.216712
ENSG00000053254	PHGyellow	Mount Sinai Brain Bank	Parahippocampal gyrus	FOXN3	ENSMUSG00000033713	Foxn3	0.0249	0.3794	ortholog_one2one	4.81949	0.229149	0.229149
ENSG00000053254	TCXbrown	Mayo	Temporal Cortex	FOXN3	ENSMUSG00000033713	Foxn3	0.0249	0.3794	ortholog_one2one	4.81949	0.233059	0.233059
ENSG00000054356	FPyellow	Mount Sinai Brain Bank	Frontal pole	PTPRN	ENSMUSG00000026204	Ptprn	0.0663	0.4805	ortholog_one2one	8.17718	-0.253145	0.253145
ENSG00000054356	DLPFCyellow	ROSMAP	Dorsolateral prefrontal cortex	PTPRN	ENSMUSG00000026204	Ptprn	0.0663	0.4805	ortholog_one2one	8.17718	0.313363	0.313363
ENSG00000054356	PHGbrown	Mount Sinai Brain Bank	Parahippocampal gyrus	PTPRN	ENSMUSG00000026204	Ptprn	0.0663	0.4805	ortholog_one2one	8.17718	-0.381902	0.381902
ENSG00000054356	CBEyellow	Mayo	Cerebellum	PTPRN	ENSMUSG00000026204	Ptprn	0.0663	0.4805	ortholog_one2one	8.17718	-0.212619	0.212619
ENSG00000054356	TCXgreen	Mayo	Temporal Cortex	PTPRN	ENSMUSG00000026204	Ptprn	0.0663	0.4805	ortholog_one2one	8.17718	0.411254	0.411254
ENSG00000054356	IFGbrown	Mount Sinai Brain Bank	Inferior frontal gyrus	PTPRN	ENSMUSG00000026204	Ptprn	0.0663	0.4805	ortholog_one2one	8.17718	0.25335	0.25335
ENSG00000054356	STGbrown	Mount Sinai Brain Bank	Superior temporal gyrus	PTPRN	ENSMUSG00000026204	Ptprn	0.0663	0.4805	ortholog_one2one	8.17718	0.293318	0.293318
ENSG00000054690	DLPFCbrown	ROSMAP	Dorsolateral prefrontal cortex	PLEKHH1	ENSMUSG00000060716	Plekhh1	0.0883	0.4652	ortholog_one2one	4.84088	-0.284898	0.284898
ENSG00000054690	TCXyellow	Mayo	Temporal Cortex	PLEKHH1	ENSMUSG00000060716	Plekhh1	0.0883	0.4652	ortholog_one2one	4.84088	-0.318125	0.318125
ENSG00000054690	PHGgreen	Mount Sinai Brain Bank	Parahippocampal gyrus	PLEKHH1	ENSMUSG00000060716	Plekhh1	0.0883	0.4652	ortholog_one2one	4.84088	0.3917	0.3917
ENSG00000054690	FPblue	Mount Sinai Brain Bank	Frontal pole	PLEKHH1	ENSMUSG00000060716	Plekhh1	0.0883	0.4652	ortholog_one2one	4.84088	0.236148	0.236148
ENSG00000054690	IFGblue	Mount Sinai Brain Bank	Inferior frontal gyrus	PLEKHH1	ENSMUSG00000060716	Plekhh1	0.0883	0.4652	ortholog_one2one	4.84088	-0.177427	0.177427
ENSG00000054690	CBEbrown	Mayo	Cerebellum	PLEKHH1	ENSMUSG00000060716	Plekhh1	0.0883	0.4652	ortholog_one2one	4.84088	-0.176703	0.176703
ENSG00000054690	STGyellow	Mount Sinai Brain Bank	Superior temporal gyrus	PLEKHH1	ENSMUSG00000060716	Plekhh1	0.0883	0.4652	ortholog_one2one	4.84088	-0.235195	0.235195
ENSG00000055163	CBEyellow	Mayo	Cerebellum	CYFIP2	ENSMUSG00000020340	Cyfip2	0.0006	0.6239	ortholog_one2one	8.68237	-0.157541	0.157541
ENSG00000055163	TCXgreen	Mayo	Temporal Cortex	CYFIP2	ENSMUSG00000020340	Cyfip2	0.0006	0.6239	ortholog_one2one	8.68237	0.420513	0.420513
ENSG00000055163	STGbrown	Mount Sinai Brain Bank	Superior temporal gyrus	CYFIP2	ENSMUSG00000020340	Cyfip2	0.0006	0.6239	ortholog_one2one	8.68237	0.29079	0.29079
ENSG00000055163	DLPFCyellow	ROSMAP	Dorsolateral prefrontal cortex	CYFIP2	ENSMUSG00000020340	Cyfip2	0.0006	0.6239	ortholog_one2one	8.68237	0.210952	0.210952
ENSG00000055163	FPyellow	Mount Sinai Brain Bank	Frontal pole	CYFIP2	ENSMUSG00000020340	Cyfip2	0.0006	0.6239	ortholog_one2one	8.68237	-0.225587	0.225587
ENSG00000055163	PHGbrown	Mount Sinai Brain Bank	Parahippocampal gyrus	CYFIP2	ENSMUSG00000020340	Cyfip2	0.0006	0.6239	ortholog_one2one	8.68237	-0.40082	0.40082
ENSG00000055163	IFGbrown	Mount Sinai Brain Bank	Inferior frontal gyrus	CYFIP2	ENSMUSG00000020340	Cyfip2	0.0006	0.6239	ortholog_one2one	8.68237	0.267757	0.267757
ENSG00000057252	DLPFCblue	ROSMAP	Dorsolateral prefrontal cortex	SOAT1	ENSMUSG00000026600	Soat1	0.074	0.6157	ortholog_one2one	3.97972	0.162275	0.162275
ENSG00000057252	TCXturquoise	Mayo	Temporal Cortex	SOAT1	ENSMUSG00000026600	Soat1	0.074	0.6157	ortholog_one2one	3.97972	0.173122	0.173122
ENSG00000057252	FPturquoise	Mount Sinai Brain Bank	Frontal pole	SOAT1	ENSMUSG00000026600	Soat1	0.074	0.6157	ortholog_one2one	3.97972	0.203401	0.203401
ENSG00000057252	IFGturquoise	Mount Sinai Brain Bank	Inferior frontal gyrus	SOAT1	ENSMUSG00000026600	Soat1	0.074	0.6157	ortholog_one2one	3.97972	-0.169658	0.169658
ENSG00000057252	STGblue	Mount Sinai Brain Bank	Superior temporal gyrus	SOAT1	ENSMUSG00000026600	Soat1	0.074	0.6157	ortholog_one2one	3.97972	-0.239212	0.239212
ENSG00000057252	PHGturquoise	Mount Sinai Brain Bank	Parahippocampal gyrus	SOAT1	ENSMUSG00000026600	Soat1	0.074	0.6157	ortholog_one2one	3.97972	0.250869	0.250869
ENSG00000057704	STGyellow	Mount Sinai Brain Bank	Superior temporal gyrus	TMCC3	ENSMUSG00000020023	Tmcc3	0.0304	0.7198	ortholog_one2one	5.441	-0.258598	0.258598
ENSG00000057704	DLPFCbrown	ROSMAP	Dorsolateral prefrontal cortex	TMCC3	ENSMUSG00000020023	Tmcc3	0.0304	0.7198	ortholog_one2one	5.441	-0.277335	0.277335
ENSG00000057704	CBEbrown	Mayo	Cerebellum	TMCC3	ENSMUSG00000020023	Tmcc3	0.0304	0.7198	ortholog_one2one	5.441	-0.313451	0.313451
ENSG00000057704	IFGblue	Mount Sinai Brain Bank	Inferior frontal gyrus	TMCC3	ENSMUSG00000020023	Tmcc3	0.0304	0.7198	ortholog_one2one	5.441	-0.139582	0.139582
ENSG00000057704	TCXyellow	Mayo	Temporal Cortex	TMCC3	ENSMUSG00000020023	Tmcc3	0.0304	0.7198	ortholog_one2one	5.441	-0.366379	0.366379
ENSG00000057704	FPblue	Mount Sinai Brain Bank	Frontal pole	TMCC3	ENSMUSG00000020023	Tmcc3	0.0304	0.7198	ortholog_one2one	5.441	0.202731	0.202731
ENSG00000057704	PHGgreen	Mount Sinai Brain Bank	Parahippocampal gyrus	TMCC3	ENSMUSG00000020023	Tmcc3	0.0304	0.7198	ortholog_one2one	5.441	0.389984	0.389984
ENSG00000057935	PHGbrown	Mount Sinai Brain Bank	Parahippocampal gyrus	MTA3	ENSMUSG00000055817	Mta3	0.0351	0.6311	ortholog_one2one	6.26197	-0.35751	0.35751
ENSG00000057935	STGbrown	Mount Sinai Brain Bank	Superior temporal gyrus	MTA3	ENSMUSG00000055817	Mta3	0.0351	0.6311	ortholog_one2one	6.26197	0.25557	0.25557
ENSG00000057935	IFGbrown	Mount Sinai Brain Bank	Inferior frontal gyrus	MTA3	ENSMUSG00000055817	Mta3	0.0351	0.6311	ortholog_one2one	6.26197	0.265795	0.265795
ENSG00000057935	FPyellow	Mount Sinai Brain Bank	Frontal pole	MTA3	ENSMUSG00000055817	Mta3	0.0351	0.6311	ortholog_one2one	6.26197	-0.217231	0.217231
ENSG00000057935	TCXgreen	Mayo	Temporal Cortex	MTA3	ENSMUSG00000055817	Mta3	0.0351	0.6311	ortholog_one2one	6.26197	0.334147	0.334147
ENSG00000057935	DLPFCyellow	ROSMAP	Dorsolateral prefrontal cortex	MTA3	ENSMUSG00000055817	Mta3	0.0351	0.6311	ortholog_one2one	6.26197	0.237562	0.237562
ENSG00000058091	STGbrown	Mount Sinai Brain Bank	Superior temporal gyrus	CDK14	ENSMUSG00000028926	Cdk14	0.0069	0.3748	ortholog_one2one	6.96136	0.324038	0.324038
ENSG00000058091	DLPFCyellow	ROSMAP	Dorsolateral prefrontal cortex	CDK14	ENSMUSG00000028926	Cdk14	0.0069	0.3748	ortholog_one2one	6.96136	0.319079	0.319079
ENSG00000058091	CBEyellow	Mayo	Cerebellum	CDK14	ENSMUSG00000028926	Cdk14	0.0069	0.3748	ortholog_one2one	6.96136	-0.172755	0.172755
ENSG00000058091	TCXgreen	Mayo	Temporal Cortex	CDK14	ENSMUSG00000028926	Cdk14	0.0069	0.3748	ortholog_one2one	6.96136	0.452658	0.452658
ENSG00000058091	PHGbrown	Mount Sinai Brain Bank	Parahippocampal gyrus	CDK14	ENSMUSG00000028926	Cdk14	0.0069	0.3748	ortholog_one2one	6.96136	-0.410226	0.410226
ENSG00000058091	FPyellow	Mount Sinai Brain Bank	Frontal pole	CDK14	ENSMUSG00000028926	Cdk14	0.0069	0.3748	ortholog_one2one	6.96136	-0.227246	0.227246
ENSG00000058091	IFGbrown	Mount Sinai Brain Bank	Inferior frontal gyrus	CDK14	ENSMUSG00000028926	Cdk14	0.0069	0.3748	ortholog_one2one	6.96136	0.265796	0.265796
ENSG00000060138	CBEturquoise	Mayo	Cerebellum	YBX3	ENSMUSG00000030189	Ybx3	0.0686	0.3136	ortholog_one2one	5.11047	0.0755233	0.0755233
ENSG00000060138	DLPFCblue	ROSMAP	Dorsolateral prefrontal cortex	YBX3	ENSMUSG00000030189	Ybx3	0.0686	0.3136	ortholog_one2one	5.11047	0.273176	0.273176
ENSG00000060138	PHGturquoise	Mount Sinai Brain Bank	Parahippocampal gyrus	YBX3	ENSMUSG00000030189	Ybx3	0.0686	0.3136	ortholog_one2one	5.11047	0.264228	0.264228
ENSG00000060138	STGblue	Mount Sinai Brain Bank	Superior temporal gyrus	YBX3	ENSMUSG00000030189	Ybx3	0.0686	0.3136	ortholog_one2one	5.11047	-0.309141	0.309141
ENSG00000060138	FPturquoise	Mount Sinai Brain Bank	Frontal pole	YBX3	ENSMUSG00000030189	Ybx3	0.0686	0.3136	ortholog_one2one	5.11047	0.220675	0.220675
ENSG00000060138	TCXturquoise	Mayo	Temporal Cortex	YBX3	ENSMUSG00000030189	Ybx3	0.0686	0.3136	ortholog_one2one	5.11047	0.191402	0.191402
ENSG00000060138	IFGturquoise	Mount Sinai Brain Bank	Inferior frontal gyrus	YBX3	ENSMUSG00000030189	Ybx3	0.0686	0.3136	ortholog_one2one	5.11047	-0.200697	0.200697
ENSG00000061918	PHGbrown	Mount Sinai Brain Bank	Parahippocampal gyrus	GUCY1B3	ENSMUSG00000028005	Gucy1b1	0.0068	0.6063	ortholog_one2one	7.12453	-0.386117	0.386117
ENSG00000061918	TCXgreen	Mayo	Temporal Cortex	GUCY1B3	ENSMUSG00000028005	Gucy1b1	0.0068	0.6063	ortholog_one2one	7.12453	0.45821	0.45821
ENSG00000061918	DLPFCyellow	ROSMAP	Dorsolateral prefrontal cortex	GUCY1B3	ENSMUSG00000028005	Gucy1b1	0.0068	0.6063	ortholog_one2one	7.12453	0.320447	0.320447
ENSG00000061918	IFGbrown	Mount Sinai Brain Bank	Inferior frontal gyrus	GUCY1B3	ENSMUSG00000028005	Gucy1b1	0.0068	0.6063	ortholog_one2one	7.12453	0.262406	0.262406
ENSG00000061918	CBEyellow	Mayo	Cerebellum	GUCY1B3	ENSMUSG00000028005	Gucy1b1	0.0068	0.6063	ortholog_one2one	7.12453	-0.0786758	0.0786758
ENSG00000061918	FPyellow	Mount Sinai Brain Bank	Frontal pole	GUCY1B3	ENSMUSG00000028005	Gucy1b1	0.0068	0.6063	ortholog_one2one	7.12453	-0.230672	0.230672
ENSG00000061987	PHGgreen	Mount Sinai Brain Bank	Parahippocampal gyrus	MON2	ENSMUSG00000034602	Mon2	0.0265	0.6531	ortholog_one2one	5.08355	0.318594	0.318594
ENSG00000061987	IFGblue	Mount Sinai Brain Bank	Inferior frontal gyrus	MON2	ENSMUSG00000034602	Mon2	0.0265	0.6531	ortholog_one2one	5.08355	-0.156748	0.156748
ENSG00000061987	DLPFCturquoise	ROSMAP	Dorsolateral prefrontal cortex	MON2	ENSMUSG00000034602	Mon2	0.0265	0.6531	ortholog_one2one	5.08355	0.168817	0.168817
ENSG00000061987	CBEblue	Mayo	Cerebellum	MON2	ENSMUSG00000034602	Mon2	0.0265	0.6531	ortholog_one2one	5.08355	-0.370424	0.370424
ENSG00000061987	STGyellow	Mount Sinai Brain Bank	Superior temporal gyrus	MON2	ENSMUSG00000034602	Mon2	0.0265	0.6531	ortholog_one2one	5.08355	-0.145602	0.145602
ENSG00000061987	FPblue	Mount Sinai Brain Bank	Frontal pole	MON2	ENSMUSG00000034602	Mon2	0.0265	0.6531	ortholog_one2one	5.08355	0.179202	0.179202
ENSG00000063244	PHGblue	Mount Sinai Brain Bank	Parahippocampal gyrus	U2AF2	ENSMUSG00000030435	U2af2	0.0009	0.5459	ortholog_one2one	7.27231	0.0245644	0.0245644
ENSG00000063244	IFGblue	Mount Sinai Brain Bank	Inferior frontal gyrus	U2AF2	ENSMUSG00000030435	U2af2	0.0009	0.5459	ortholog_one2one	7.27231	0.119498	0.119498
ENSG00000063244	CBEblue	Mayo	Cerebellum	U2AF2	ENSMUSG00000030435	U2af2	0.0009	0.5459	ortholog_one2one	7.27231	0.370934	0.370934
ENSG00000063244	STGturquoise	Mount Sinai Brain Bank	Superior temporal gyrus	U2AF2	ENSMUSG00000030435	U2af2	0.0009	0.5459	ortholog_one2one	7.27231	0.104449	0.104449
ENSG00000063244	DLPFCturquoise	ROSMAP	Dorsolateral prefrontal cortex	U2AF2	ENSMUSG00000030435	U2af2	0.0009	0.5459	ortholog_one2one	7.27231	-0.190119	0.190119
ENSG00000063244	TCXbrown	Mayo	Temporal Cortex	U2AF2	ENSMUSG00000030435	U2af2	0.0009	0.5459	ortholog_one2one	7.27231	0.25673	0.25673
ENSG00000063322	CBEblue	Mayo	Cerebellum	MED29	ENSMUSG00000003444	Med29	0.0375	0.7211	ortholog_one2one	4.79306	-0.345454	0.345454
ENSG00000063322	IFGblue	Mount Sinai Brain Bank	Inferior frontal gyrus	MED29	ENSMUSG00000003444	Med29	0.0375	0.7211	ortholog_one2one	4.79306	-0.169655	0.169655
ENSG00000063322	DLPFCturquoise	ROSMAP	Dorsolateral prefrontal cortex	MED29	ENSMUSG00000003444	Med29	0.0375	0.7211	ortholog_one2one	4.79306	0.214537	0.214537
ENSG00000063322	STGturquoise	Mount Sinai Brain Bank	Superior temporal gyrus	MED29	ENSMUSG00000003444	Med29	0.0375	0.7211	ortholog_one2one	4.79306	-0.137808	0.137808
ENSG00000063322	TCXbrown	Mayo	Temporal Cortex	MED29	ENSMUSG00000003444	Med29	0.0375	0.7211	ortholog_one2one	4.79306	-0.247451	0.247451
ENSG00000063322	PHGblue	Mount Sinai Brain Bank	Parahippocampal gyrus	MED29	ENSMUSG00000003444	Med29	0.0375	0.7211	ortholog_one2one	4.79306	0.00609485	0.00609485
ENSG00000063322	FPblue	Mount Sinai Brain Bank	Frontal pole	MED29	ENSMUSG00000003444	Med29	0.0375	0.7211	ortholog_one2one	4.79306	0.1155	0.1155
ENSG00000063660	STGturquoise	Mount Sinai Brain Bank	Superior temporal gyrus	GPC1	ENSMUSG00000034220	Gpc1	0.0533	0.8995	ortholog_one2one	5.82879	-0.121355	0.121355
ENSG00000063660	PHGblue	Mount Sinai Brain Bank	Parahippocampal gyrus	GPC1	ENSMUSG00000034220	Gpc1	0.0533	0.8995	ortholog_one2one	5.82879	0.0363498	0.0363498
ENSG00000063660	TCXbrown	Mayo	Temporal Cortex	GPC1	ENSMUSG00000034220	Gpc1	0.0533	0.8995	ortholog_one2one	5.82879	-0.211469	0.211469
ENSG00000063660	IFGblue	Mount Sinai Brain Bank	Inferior frontal gyrus	GPC1	ENSMUSG00000034220	Gpc1	0.0533	0.8995	ortholog_one2one	5.82879	-0.136416	0.136416
ENSG00000063660	CBEblue	Mayo	Cerebellum	GPC1	ENSMUSG00000034220	Gpc1	0.0533	0.8995	ortholog_one2one	5.82879	-0.25974	0.25974
ENSG00000063660	DLPFCturquoise	ROSMAP	Dorsolateral prefrontal cortex	GPC1	ENSMUSG00000034220	Gpc1	0.0533	0.8995	ortholog_one2one	5.82879	0.22211	0.22211
ENSG00000065609	FPyellow	Mount Sinai Brain Bank	Frontal pole	SNAP91	ENSMUSG00000033419	Snap91	0.0333	0.3716	ortholog_one2one	7.91004	-0.248448	0.248448
ENSG00000065609	TCXgreen	Mayo	Temporal Cortex	SNAP91	ENSMUSG00000033419	Snap91	0.0333	0.3716	ortholog_one2one	7.91004	0.424266	0.424266
ENSG00000065609	CBEyellow	Mayo	Cerebellum	SNAP91	ENSMUSG00000033419	Snap91	0.0333	0.3716	ortholog_one2one	7.91004	-0.228506	0.228506
ENSG00000065609	PHGbrown	Mount Sinai Brain Bank	Parahippocampal gyrus	SNAP91	ENSMUSG00000033419	Snap91	0.0333	0.3716	ortholog_one2one	7.91004	-0.429036	0.429036
ENSG00000065609	IFGbrown	Mount Sinai Brain Bank	Inferior frontal gyrus	SNAP91	ENSMUSG00000033419	Snap91	0.0333	0.3716	ortholog_one2one	7.91004	0.252354	0.252354
ENSG00000065609	STGbrown	Mount Sinai Brain Bank	Superior temporal gyrus	SNAP91	ENSMUSG00000033419	Snap91	0.0333	0.3716	ortholog_one2one	7.91004	0.303539	0.303539
ENSG00000065609	DLPFCyellow	ROSMAP	Dorsolateral prefrontal cortex	SNAP91	ENSMUSG00000033419	Snap91	0.0333	0.3716	ortholog_one2one	7.91004	0.30189	0.30189
ENSG00000065675	STGyellow	Mount Sinai Brain Bank	Superior temporal gyrus	PRKCQ	ENSMUSG00000026778	Prkcq	0.0265	0.7308	ortholog_one2one	3.77815	-0.157401	0.157401
ENSG00000065675	IFGblue	Mount Sinai Brain Bank	Inferior frontal gyrus	PRKCQ	ENSMUSG00000026778	Prkcq	0.0265	0.7308	ortholog_one2one	3.77815	-0.186769	0.186769
ENSG00000065675	PHGgreen	Mount Sinai Brain Bank	Parahippocampal gyrus	PRKCQ	ENSMUSG00000026778	Prkcq	0.0265	0.7308	ortholog_one2one	3.77815	0.319933	0.319933
ENSG00000065675	DLPFCbrown	ROSMAP	Dorsolateral prefrontal cortex	PRKCQ	ENSMUSG00000026778	Prkcq	0.0265	0.7308	ortholog_one2one	3.77815	-0.181599	0.181599
ENSG00000065675	CBEbrown	Mayo	Cerebellum	PRKCQ	ENSMUSG00000026778	Prkcq	0.0265	0.7308	ortholog_one2one	3.77815	-0.213011	0.213011
ENSG00000065675	TCXyellow	Mayo	Temporal Cortex	PRKCQ	ENSMUSG00000026778	Prkcq	0.0265	0.7308	ortholog_one2one	3.77815	-0.231397	0.231397
ENSG00000065675	FPblue	Mount Sinai Brain Bank	Frontal pole	PRKCQ	ENSMUSG00000026778	Prkcq	0.0265	0.7308	ortholog_one2one	3.77815	0.201703	0.201703
ENSG00000065809	STGyellow	Mount Sinai Brain Bank	Superior temporal gyrus	FAM107B	ENSMUSG00000026655	Fam107b	0.0072	0.516	ortholog_one2one	4.99295	-0.27268	0.27268
ENSG00000065809	TCXyellow	Mayo	Temporal Cortex	FAM107B	ENSMUSG00000026655	Fam107b	0.0072	0.516	ortholog_one2one	4.99295	-0.376172	0.376172
ENSG00000065809	IFGblue	Mount Sinai Brain Bank	Inferior frontal gyrus	FAM107B	ENSMUSG00000026655	Fam107b	0.0072	0.516	ortholog_one2one	4.99295	-0.141059	0.141059
ENSG00000065809	PHGgreen	Mount Sinai Brain Bank	Parahippocampal gyrus	FAM107B	ENSMUSG00000026655	Fam107b	0.0072	0.516	ortholog_one2one	4.99295	0.391662	0.391662
ENSG00000065809	DLPFCbrown	ROSMAP	Dorsolateral prefrontal cortex	FAM107B	ENSMUSG00000026655	Fam107b	0.0072	0.516	ortholog_one2one	4.99295	-0.301198	0.301198
ENSG00000065809	FPblue	Mount Sinai Brain Bank	Frontal pole	FAM107B	ENSMUSG00000026655	Fam107b	0.0072	0.516	ortholog_one2one	4.99295	0.212343	0.212343
ENSG00000065809	CBEyellow	Mayo	Cerebellum	FAM107B	ENSMUSG00000026655	Fam107b	0.0072	0.516	ortholog_one2one	4.99295	0.171286	0.171286
ENSG00000065978	STGblue	Mount Sinai Brain Bank	Superior temporal gyrus	YBX1			NA	NA	ortholog_one2one	7.58268	-0.318072	0.318072
ENSG00000065978	DLPFCbrown	ROSMAP	Dorsolateral prefrontal cortex	YBX1			NA	NA	ortholog_one2one	7.58268	-0.147999	0.147999
ENSG00000065978	FPbrown	Mount Sinai Brain Bank	Frontal pole	YBX1			NA	NA	ortholog_one2one	7.58268	-0.164802	0.164802
ENSG00000065978	PHGyellow	Mount Sinai Brain Bank	Parahippocampal gyrus	YBX1			NA	NA	ortholog_one2one	7.58268	0.249009	0.249009
ENSG00000065978	IFGturquoise	Mount Sinai Brain Bank	Inferior frontal gyrus	YBX1			NA	NA	ortholog_one2one	7.58268	-0.245934	0.245934
ENSG00000066084	TCXyellow	Mayo	Temporal Cortex	DIP2B	ENSMUSG00000023026	Dip2b	0.0099	0.4844	ortholog_one2one	5.08354	-0.379935	0.379935
ENSG00000066084	DLPFCbrown	ROSMAP	Dorsolateral prefrontal cortex	DIP2B	ENSMUSG00000023026	Dip2b	0.0099	0.4844	ortholog_one2one	5.08354	-0.288725	0.288725
ENSG00000066084	PHGgreen	Mount Sinai Brain Bank	Parahippocampal gyrus	DIP2B	ENSMUSG00000023026	Dip2b	0.0099	0.4844	ortholog_one2one	5.08354	0.389386	0.389386
ENSG00000066084	FPblue	Mount Sinai Brain Bank	Frontal pole	DIP2B	ENSMUSG00000023026	Dip2b	0.0099	0.4844	ortholog_one2one	5.08354	0.189625	0.189625
ENSG00000066084	IFGblue	Mount Sinai Brain Bank	Inferior frontal gyrus	DIP2B	ENSMUSG00000023026	Dip2b	0.0099	0.4844	ortholog_one2one	5.08354	-0.105581	0.105581
ENSG00000066084	STGyellow	Mount Sinai Brain Bank	Superior temporal gyrus	DIP2B	ENSMUSG00000023026	Dip2b	0.0099	0.4844	ortholog_one2one	5.08354	-0.266431	0.266431
ENSG00000066322	TCXyellow	Mayo	Temporal Cortex	ELOVL1	ENSMUSG00000006390	Elovl1	0.0414	0.4375	ortholog_one2one	5.02578	-0.340616	0.340616
ENSG00000066322	DLPFCbrown	ROSMAP	Dorsolateral prefrontal cortex	ELOVL1	ENSMUSG00000006390	Elovl1	0.0414	0.4375	ortholog_one2one	5.02578	-0.29411	0.29411
ENSG00000066322	STGyellow	Mount Sinai Brain Bank	Superior temporal gyrus	ELOVL1	ENSMUSG00000006390	Elovl1	0.0414	0.4375	ortholog_one2one	5.02578	-0.227058	0.227058
ENSG00000066322	PHGgreen	Mount Sinai Brain Bank	Parahippocampal gyrus	ELOVL1	ENSMUSG00000006390	Elovl1	0.0414	0.4375	ortholog_one2one	5.02578	0.380378	0.380378
ENSG00000066322	FPblue	Mount Sinai Brain Bank	Frontal pole	ELOVL1	ENSMUSG00000006390	Elovl1	0.0414	0.4375	ortholog_one2one	5.02578	0.222405	0.222405
ENSG00000066322	IFGblue	Mount Sinai Brain Bank	Inferior frontal gyrus	ELOVL1	ENSMUSG00000006390	Elovl1	0.0414	0.4375	ortholog_one2one	5.02578	-0.171856	0.171856
ENSG00000066322	CBEbrown	Mayo	Cerebellum	ELOVL1	ENSMUSG00000006390	Elovl1	0.0414	0.4375	ortholog_one2one	5.02578	-0.323418	0.323418
ENSG00000067182	CBEturquoise	Mayo	Cerebellum	TNFRSF1A	ENSMUSG00000030341	Tnfrsf1a	0.2524	0.8468	ortholog_one2one	3.68517	0.14338	0.14338
ENSG00000067182	DLPFCblue	ROSMAP	Dorsolateral prefrontal cortex	TNFRSF1A	ENSMUSG00000030341	Tnfrsf1a	0.2524	0.8468	ortholog_one2one	3.68517	0.288245	0.288245
ENSG00000067182	TCXturquoise	Mayo	Temporal Cortex	TNFRSF1A	ENSMUSG00000030341	Tnfrsf1a	0.2524	0.8468	ortholog_one2one	3.68517	0.231355	0.231355
ENSG00000067182	STGblue	Mount Sinai Brain Bank	Superior temporal gyrus	TNFRSF1A	ENSMUSG00000030341	Tnfrsf1a	0.2524	0.8468	ortholog_one2one	3.68517	-0.331502	0.331502
ENSG00000067182	PHGturquoise	Mount Sinai Brain Bank	Parahippocampal gyrus	TNFRSF1A	ENSMUSG00000030341	Tnfrsf1a	0.2524	0.8468	ortholog_one2one	3.68517	0.275732	0.275732
ENSG00000067182	FPturquoise	Mount Sinai Brain Bank	Frontal pole	TNFRSF1A	ENSMUSG00000030341	Tnfrsf1a	0.2524	0.8468	ortholog_one2one	3.68517	0.262698	0.262698
ENSG00000067182	IFGturquoise	Mount Sinai Brain Bank	Inferior frontal gyrus	TNFRSF1A	ENSMUSG00000030341	Tnfrsf1a	0.2524	0.8468	ortholog_one2one	3.68517	-0.248804	0.248804
ENSG00000067715	PHGbrown	Mount Sinai Brain Bank	Parahippocampal gyrus	SYT1	ENSMUSG00000035864	Syt1	0.0123	0.4731	ortholog_one2one	9.65945	-0.400353	0.400353
ENSG00000067715	FPyellow	Mount Sinai Brain Bank	Frontal pole	SYT1	ENSMUSG00000035864	Syt1	0.0123	0.4731	ortholog_one2one	9.65945	-0.241337	0.241337
ENSG00000067715	STGbrown	Mount Sinai Brain Bank	Superior temporal gyrus	SYT1	ENSMUSG00000035864	Syt1	0.0123	0.4731	ortholog_one2one	9.65945	0.319697	0.319697
ENSG00000067715	IFGbrown	Mount Sinai Brain Bank	Inferior frontal gyrus	SYT1	ENSMUSG00000035864	Syt1	0.0123	0.4731	ortholog_one2one	9.65945	0.23171	0.23171
ENSG00000067715	DLPFCyellow	ROSMAP	Dorsolateral prefrontal cortex	SYT1	ENSMUSG00000035864	Syt1	0.0123	0.4731	ortholog_one2one	9.65945	0.245322	0.245322
ENSG00000067715	TCXgreen	Mayo	Temporal Cortex	SYT1	ENSMUSG00000035864	Syt1	0.0123	0.4731	ortholog_one2one	9.65945	0.449656	0.449656
ENSG00000067715	CBEyellow	Mayo	Cerebellum	SYT1	ENSMUSG00000035864	Syt1	0.0123	0.4731	ortholog_one2one	9.65945	-0.224563	0.224563
ENSG00000068615	IFGbrown	Mount Sinai Brain Bank	Inferior frontal gyrus	REEP1	ENSMUSG00000052852	Reep1	0.0593	0.4416	ortholog_one2one	6.6267	0.262911	0.262911
ENSG00000068615	DLPFCyellow	ROSMAP	Dorsolateral prefrontal cortex	REEP1	ENSMUSG00000052852	Reep1	0.0593	0.4416	ortholog_one2one	6.6267	0.340264	0.340264
ENSG00000068615	PHGbrown	Mount Sinai Brain Bank	Parahippocampal gyrus	REEP1	ENSMUSG00000052852	Reep1	0.0593	0.4416	ortholog_one2one	6.6267	-0.348999	0.348999
ENSG00000068615	CBEyellow	Mayo	Cerebellum	REEP1	ENSMUSG00000052852	Reep1	0.0593	0.4416	ortholog_one2one	6.6267	-0.126072	0.126072
ENSG00000068615	TCXgreen	Mayo	Temporal Cortex	REEP1	ENSMUSG00000052852	Reep1	0.0593	0.4416	ortholog_one2one	6.6267	0.460659	0.460659
ENSG00000068615	FPyellow	Mount Sinai Brain Bank	Frontal pole	REEP1	ENSMUSG00000052852	Reep1	0.0593	0.4416	ortholog_one2one	6.6267	-0.224924	0.224924
ENSG00000068615	STGbrown	Mount Sinai Brain Bank	Superior temporal gyrus	REEP1	ENSMUSG00000052852	Reep1	0.0593	0.4416	ortholog_one2one	6.6267	0.29769	0.29769
ENSG00000068903	IFGblue	Mount Sinai Brain Bank	Inferior frontal gyrus	SIRT2	ENSMUSG00000015149	Sirt2	0.0671	0.6462	ortholog_one2one	7.47656	-0.0885949	0.0885949
ENSG00000068903	TCXyellow	Mayo	Temporal Cortex	SIRT2	ENSMUSG00000015149	Sirt2	0.0671	0.6462	ortholog_one2one	7.47656	-0.373796	0.373796
ENSG00000068903	STGyellow	Mount Sinai Brain Bank	Superior temporal gyrus	SIRT2	ENSMUSG00000015149	Sirt2	0.0671	0.6462	ortholog_one2one	7.47656	-0.253601	0.253601
ENSG00000068903	DLPFCbrown	ROSMAP	Dorsolateral prefrontal cortex	SIRT2	ENSMUSG00000015149	Sirt2	0.0671	0.6462	ortholog_one2one	7.47656	-0.230283	0.230283
ENSG00000068903	PHGgreen	Mount Sinai Brain Bank	Parahippocampal gyrus	SIRT2	ENSMUSG00000015149	Sirt2	0.0671	0.6462	ortholog_one2one	7.47656	0.346176	0.346176
ENSG00000068903	CBEbrown	Mayo	Cerebellum	SIRT2	ENSMUSG00000015149	Sirt2	0.0671	0.6462	ortholog_one2one	7.47656	-0.21813	0.21813
ENSG00000068903	FPblue	Mount Sinai Brain Bank	Frontal pole	SIRT2	ENSMUSG00000015149	Sirt2	0.0671	0.6462	ortholog_one2one	7.47656	0.171138	0.171138
ENSG00000069275	TCXbrown	Mayo	Temporal Cortex	NUCKS1	ENSMUSG00000026434	Nucks1	0.0209	0.4281	ortholog_one2one	6.02927	-0.214132	0.214132
ENSG00000069275	STGturquoise	Mount Sinai Brain Bank	Superior temporal gyrus	NUCKS1	ENSMUSG00000026434	Nucks1	0.0209	0.4281	ortholog_one2one	6.02927	-0.137804	0.137804
ENSG00000069275	CBEblue	Mayo	Cerebellum	NUCKS1	ENSMUSG00000026434	Nucks1	0.0209	0.4281	ortholog_one2one	6.02927	-0.282665	0.282665
ENSG00000069275	IFGblue	Mount Sinai Brain Bank	Inferior frontal gyrus	NUCKS1	ENSMUSG00000026434	Nucks1	0.0209	0.4281	ortholog_one2one	6.02927	-0.197105	0.197105
ENSG00000069345	TCXgreen	Mayo	Temporal Cortex	DNAJA2	ENSMUSG00000031701	Dnaja2	0.0023	0.3432	ortholog_one2one	7.37224	0.41618	0.41618
ENSG00000069345	CBEyellow	Mayo	Cerebellum	DNAJA2	ENSMUSG00000031701	Dnaja2	0.0023	0.3432	ortholog_one2one	7.37224	0.00077714	0.00077714
ENSG00000069345	FPbrown	Mount Sinai Brain Bank	Frontal pole	DNAJA2	ENSMUSG00000031701	Dnaja2	0.0023	0.3432	ortholog_one2one	7.37224	0.248519	0.248519
ENSG00000069345	STGbrown	Mount Sinai Brain Bank	Superior temporal gyrus	DNAJA2	ENSMUSG00000031701	Dnaja2	0.0023	0.3432	ortholog_one2one	7.37224	0.191741	0.191741
ENSG00000069345	DLPFCyellow	ROSMAP	Dorsolateral prefrontal cortex	DNAJA2	ENSMUSG00000031701	Dnaja2	0.0023	0.3432	ortholog_one2one	7.37224	0.265217	0.265217
ENSG00000069345	PHGblue	Mount Sinai Brain Bank	Parahippocampal gyrus	DNAJA2	ENSMUSG00000031701	Dnaja2	0.0023	0.3432	ortholog_one2one	7.37224	-0.161005	0.161005
ENSG00000069345	IFGbrown	Mount Sinai Brain Bank	Inferior frontal gyrus	DNAJA2	ENSMUSG00000031701	Dnaja2	0.0023	0.3432	ortholog_one2one	7.37224	0.132852	0.132852
ENSG00000069956	FPbrown	Mount Sinai Brain Bank	Frontal pole	MAPK6	ENSMUSG00000042688	Mapk6	0.0261	0.5526	ortholog_one2one	6.03637	0.233242	0.233242
ENSG00000069956	PHGblue	Mount Sinai Brain Bank	Parahippocampal gyrus	MAPK6	ENSMUSG00000042688	Mapk6	0.0261	0.5526	ortholog_one2one	6.03637	-0.141761	0.141761
ENSG00000069956	DLPFCyellow	ROSMAP	Dorsolateral prefrontal cortex	MAPK6	ENSMUSG00000042688	Mapk6	0.0261	0.5526	ortholog_one2one	6.03637	0.201925	0.201925
ENSG00000069956	STGbrown	Mount Sinai Brain Bank	Superior temporal gyrus	MAPK6	ENSMUSG00000042688	Mapk6	0.0261	0.5526	ortholog_one2one	6.03637	0.151114	0.151114
ENSG00000069956	IFGturquoise	Mount Sinai Brain Bank	Inferior frontal gyrus	MAPK6	ENSMUSG00000042688	Mapk6	0.0261	0.5526	ortholog_one2one	6.03637	0.0840871	0.0840871
ENSG00000069966	CBEyellow	Mayo	Cerebellum	GNB5	ENSMUSG00000032192	Gnb5	0.0034	0.5567	ortholog_one2one	7.16768	-0.140168	0.140168
ENSG00000069966	STGbrown	Mount Sinai Brain Bank	Superior temporal gyrus	GNB5	ENSMUSG00000032192	Gnb5	0.0034	0.5567	ortholog_one2one	7.16768	0.320543	0.320543
ENSG00000069966	TCXgreen	Mayo	Temporal Cortex	GNB5	ENSMUSG00000032192	Gnb5	0.0034	0.5567	ortholog_one2one	7.16768	0.429821	0.429821
ENSG00000069966	FPyellow	Mount Sinai Brain Bank	Frontal pole	GNB5	ENSMUSG00000032192	Gnb5	0.0034	0.5567	ortholog_one2one	7.16768	-0.214769	0.214769
ENSG00000069966	IFGbrown	Mount Sinai Brain Bank	Inferior frontal gyrus	GNB5	ENSMUSG00000032192	Gnb5	0.0034	0.5567	ortholog_one2one	7.16768	0.253994	0.253994
ENSG00000069966	DLPFCyellow	ROSMAP	Dorsolateral prefrontal cortex	GNB5	ENSMUSG00000032192	Gnb5	0.0034	0.5567	ortholog_one2one	7.16768	0.252413	0.252413
ENSG00000070214	PHGgreen	Mount Sinai Brain Bank	Parahippocampal gyrus	SLC44A1	ENSMUSG00000028412	Slc44a1	0.0286	0.3483	ortholog_one2one	6.35109	0.390454	0.390454
ENSG00000070214	STGyellow	Mount Sinai Brain Bank	Superior temporal gyrus	SLC44A1	ENSMUSG00000028412	Slc44a1	0.0286	0.3483	ortholog_one2one	6.35109	-0.276408	0.276408
ENSG00000070214	TCXyellow	Mayo	Temporal Cortex	SLC44A1	ENSMUSG00000028412	Slc44a1	0.0286	0.3483	ortholog_one2one	6.35109	-0.398852	0.398852
ENSG00000070214	DLPFCbrown	ROSMAP	Dorsolateral prefrontal cortex	SLC44A1	ENSMUSG00000028412	Slc44a1	0.0286	0.3483	ortholog_one2one	6.35109	-0.312572	0.312572
ENSG00000070214	CBEbrown	Mayo	Cerebellum	SLC44A1	ENSMUSG00000028412	Slc44a1	0.0286	0.3483	ortholog_one2one	6.35109	-0.363564	0.363564
ENSG00000070214	IFGblue	Mount Sinai Brain Bank	Inferior frontal gyrus	SLC44A1	ENSMUSG00000028412	Slc44a1	0.0286	0.3483	ortholog_one2one	6.35109	-0.123981	0.123981
ENSG00000070214	FPblue	Mount Sinai Brain Bank	Frontal pole	SLC44A1	ENSMUSG00000028412	Slc44a1	0.0286	0.3483	ortholog_one2one	6.35109	0.201811	0.201811
ENSG00000070495	CBEblue	Mayo	Cerebellum	JMJD6	ENSMUSG00000056962	Jmjd6	0.0111	0.5607	ortholog_one2one	5.11536	0.371822	0.371822
ENSG00000070495	TCXbrown	Mayo	Temporal Cortex	JMJD6	ENSMUSG00000056962	Jmjd6	0.0111	0.5607	ortholog_one2one	5.11536	0.299236	0.299236
ENSG00000070495	FPblue	Mount Sinai Brain Bank	Frontal pole	JMJD6	ENSMUSG00000056962	Jmjd6	0.0111	0.5607	ortholog_one2one	5.11536	-0.110401	0.110401
ENSG00000070495	STGturquoise	Mount Sinai Brain Bank	Superior temporal gyrus	JMJD6	ENSMUSG00000056962	Jmjd6	0.0111	0.5607	ortholog_one2one	5.11536	0.147564	0.147564
ENSG00000070495	PHGblue	Mount Sinai Brain Bank	Parahippocampal gyrus	JMJD6	ENSMUSG00000056962	Jmjd6	0.0111	0.5607	ortholog_one2one	5.11536	-0.000109547	0.000109547
ENSG00000070495	DLPFCturquoise	ROSMAP	Dorsolateral prefrontal cortex	JMJD6	ENSMUSG00000056962	Jmjd6	0.0111	0.5607	ortholog_one2one	5.11536	-0.228437	0.228437
ENSG00000070495	IFGblue	Mount Sinai Brain Bank	Inferior frontal gyrus	JMJD6	ENSMUSG00000056962	Jmjd6	0.0111	0.5607	ortholog_one2one	5.11536	0.194694	0.194694
ENSG00000070770	FPyellow	Mount Sinai Brain Bank	Frontal pole	CSNK2A2	ENSMUSG00000046707	Csnk2a2	0.005	0.2404	ortholog_one2one	4.33795	-0.123768	0.123768	Internal Standard Reference (Housekeeping gene)
ENSG00000070770	CBEblue	Mayo	Cerebellum	CSNK2A2	ENSMUSG00000046707	Csnk2a2	0.005	0.2404	ortholog_one2one	4.33795	0.226286	0.226286	Internal Standard Reference (Housekeeping gene)
ENSG00000070961	CBEyellow	Mayo	Cerebellum	ATP2B1	ENSMUSG00000019943	Atp2b1	0.0023	0.4708	ortholog_one2one	7.94515	-0.222853	0.222853
ENSG00000070961	FPyellow	Mount Sinai Brain Bank	Frontal pole	ATP2B1	ENSMUSG00000019943	Atp2b1	0.0023	0.4708	ortholog_one2one	7.94515	-0.215813	0.215813
ENSG00000070961	STGbrown	Mount Sinai Brain Bank	Superior temporal gyrus	ATP2B1	ENSMUSG00000019943	Atp2b1	0.0023	0.4708	ortholog_one2one	7.94515	0.318922	0.318922
ENSG00000070961	TCXgreen	Mayo	Temporal Cortex	ATP2B1	ENSMUSG00000019943	Atp2b1	0.0023	0.4708	ortholog_one2one	7.94515	0.419384	0.419384
ENSG00000070961	DLPFCyellow	ROSMAP	Dorsolateral prefrontal cortex	ATP2B1	ENSMUSG00000019943	Atp2b1	0.0023	0.4708	ortholog_one2one	7.94515	0.133003	0.133003
ENSG00000070961	IFGbrown	Mount Sinai Brain Bank	Inferior frontal gyrus	ATP2B1	ENSMUSG00000019943	Atp2b1	0.0023	0.4708	ortholog_one2one	7.94515	0.263547	0.263547
ENSG00000070961	PHGbrown	Mount Sinai Brain Bank	Parahippocampal gyrus	ATP2B1	ENSMUSG00000019943	Atp2b1	0.0023	0.4708	ortholog_one2one	7.94515	-0.413891	0.413891
ENSG00000071794	IFGblue	Mount Sinai Brain Bank	Inferior frontal gyrus	HLTF	ENSMUSG00000002428	Hltf	0.0852	0.53	ortholog_one2one	4.42712	-0.178563	0.178563
ENSG00000071794	STGturquoise	Mount Sinai Brain Bank	Superior temporal gyrus	HLTF	ENSMUSG00000002428	Hltf	0.0852	0.53	ortholog_one2one	4.42712	-0.129246	0.129246
ENSG00000071794	TCXbrown	Mayo	Temporal Cortex	HLTF	ENSMUSG00000002428	Hltf	0.0852	0.53	ortholog_one2one	4.42712	-0.198408	0.198408
ENSG00000071794	CBEblue	Mayo	Cerebellum	HLTF	ENSMUSG00000002428	Hltf	0.0852	0.53	ortholog_one2one	4.42712	-0.213755	0.213755
ENSG00000071794	DLPFCturquoise	ROSMAP	Dorsolateral prefrontal cortex	HLTF	ENSMUSG00000002428	Hltf	0.0852	0.53	ortholog_one2one	4.42712	0.183248	0.183248
ENSG00000071794	PHGblue	Mount Sinai Brain Bank	Parahippocampal gyrus	HLTF	ENSMUSG00000002428	Hltf	0.0852	0.53	ortholog_one2one	4.42712	0.00759315	0.00759315
ENSG00000072201	TCXgreen	Mayo	Temporal Cortex	LNX1	ENSMUSG00000029228	Lnx1	0.0674	0.5971	ortholog_one2one	4.76647	0.450467	0.450467
ENSG00000072201	IFGbrown	Mount Sinai Brain Bank	Inferior frontal gyrus	LNX1	ENSMUSG00000029228	Lnx1	0.0674	0.5971	ortholog_one2one	4.76647	0.265721	0.265721
ENSG00000072201	CBEyellow	Mayo	Cerebellum	LNX1	ENSMUSG00000029228	Lnx1	0.0674	0.5971	ortholog_one2one	4.76647	-0.19564	0.19564
ENSG00000072201	PHGbrown	Mount Sinai Brain Bank	Parahippocampal gyrus	LNX1	ENSMUSG00000029228	Lnx1	0.0674	0.5971	ortholog_one2one	4.76647	-0.396767	0.396767
ENSG00000072201	FPyellow	Mount Sinai Brain Bank	Frontal pole	LNX1	ENSMUSG00000029228	Lnx1	0.0674	0.5971	ortholog_one2one	4.76647	-0.214688	0.214688
ENSG00000072201	STGbrown	Mount Sinai Brain Bank	Superior temporal gyrus	LNX1	ENSMUSG00000029228	Lnx1	0.0674	0.5971	ortholog_one2one	4.76647	0.305288	0.305288
ENSG00000072201	DLPFCyellow	ROSMAP	Dorsolateral prefrontal cortex	LNX1	ENSMUSG00000029228	Lnx1	0.0674	0.5971	ortholog_one2one	4.76647	0.318888	0.318888
ENSG00000072310	PHGgreen	Mount Sinai Brain Bank	Parahippocampal gyrus	SREBF1	ENSMUSG00000020538	Srebf1	0.1102	0.7437	ortholog_one2one	5.62781	0.268316	0.268316
ENSG00000072310	IFGblue	Mount Sinai Brain Bank	Inferior frontal gyrus	SREBF1	ENSMUSG00000020538	Srebf1	0.1102	0.7437	ortholog_one2one	5.62781	-0.200661	0.200661
ENSG00000072310	TCXbrown	Mayo	Temporal Cortex	SREBF1	ENSMUSG00000020538	Srebf1	0.1102	0.7437	ortholog_one2one	5.62781	-0.249254	0.249254
ENSG00000072310	CBEblue	Mayo	Cerebellum	SREBF1	ENSMUSG00000020538	Srebf1	0.1102	0.7437	ortholog_one2one	5.62781	-0.288665	0.288665
ENSG00000072310	STGyellow	Mount Sinai Brain Bank	Superior temporal gyrus	SREBF1	ENSMUSG00000020538	Srebf1	0.1102	0.7437	ortholog_one2one	5.62781	-0.131045	0.131045
ENSG00000072840	PHGyellow	Mount Sinai Brain Bank	Parahippocampal gyrus	EVC	ENSMUSG00000029122	Evc	0.1956	1.0087	ortholog_one2one	3.56418	0.261411	0.261411
ENSG00000072840	DLPFCblue	ROSMAP	Dorsolateral prefrontal cortex	EVC	ENSMUSG00000029122	Evc	0.1956	1.0087	ortholog_one2one	3.56418	0.134422	0.134422
ENSG00000072840	CBEturquoise	Mayo	Cerebellum	EVC	ENSMUSG00000029122	Evc	0.1956	1.0087	ortholog_one2one	3.56418	0.207987	0.207987
ENSG00000072840	TCXblue	Mayo	Temporal Cortex	EVC	ENSMUSG00000029122	Evc	0.1956	1.0087	ortholog_one2one	3.56418	0.308142	0.308142
ENSG00000072840	STGyellow	Mount Sinai Brain Bank	Superior temporal gyrus	EVC	ENSMUSG00000029122	Evc	0.1956	1.0087	ortholog_one2one	3.56418	-0.162112	0.162112
ENSG00000072840	IFGyellow	Mount Sinai Brain Bank	Inferior frontal gyrus	EVC	ENSMUSG00000029122	Evc	0.1956	1.0087	ortholog_one2one	3.56418	-0.190998	0.190998
ENSG00000072864	PHGgreen	Mount Sinai Brain Bank	Parahippocampal gyrus	NDE1	ENSMUSG00000022678	Nde1	0.0794	0.8884	ortholog_one2one	5.07682	0.362774	0.362774
ENSG00000072864	STGyellow	Mount Sinai Brain Bank	Superior temporal gyrus	NDE1	ENSMUSG00000022678	Nde1	0.0794	0.8884	ortholog_one2one	5.07682	-0.26693	0.26693
ENSG00000072864	CBEbrown	Mayo	Cerebellum	NDE1	ENSMUSG00000022678	Nde1	0.0794	0.8884	ortholog_one2one	5.07682	-0.304798	0.304798
ENSG00000072864	FPblue	Mount Sinai Brain Bank	Frontal pole	NDE1	ENSMUSG00000022678	Nde1	0.0794	0.8884	ortholog_one2one	5.07682	0.151963	0.151963
ENSG00000072864	DLPFCbrown	ROSMAP	Dorsolateral prefrontal cortex	NDE1	ENSMUSG00000022678	Nde1	0.0794	0.8884	ortholog_one2one	5.07682	-0.250267	0.250267
ENSG00000072864	TCXyellow	Mayo	Temporal Cortex	NDE1	ENSMUSG00000022678	Nde1	0.0794	0.8884	ortholog_one2one	5.07682	-0.390618	0.390618
ENSG00000073417	STGyellow	Mount Sinai Brain Bank	Superior temporal gyrus	PDE8A	ENSMUSG00000025584	Pde8a	0.1241	0.5445	ortholog_one2one	4.20122	-0.2604	0.2604
ENSG00000073417	TCXyellow	Mayo	Temporal Cortex	PDE8A	ENSMUSG00000025584	Pde8a	0.1241	0.5445	ortholog_one2one	4.20122	-0.319749	0.319749
ENSG00000073417	FPblue	Mount Sinai Brain Bank	Frontal pole	PDE8A	ENSMUSG00000025584	Pde8a	0.1241	0.5445	ortholog_one2one	4.20122	0.229767	0.229767
ENSG00000073417	IFGblue	Mount Sinai Brain Bank	Inferior frontal gyrus	PDE8A	ENSMUSG00000025584	Pde8a	0.1241	0.5445	ortholog_one2one	4.20122	-0.147186	0.147186
ENSG00000073417	DLPFCbrown	ROSMAP	Dorsolateral prefrontal cortex	PDE8A	ENSMUSG00000025584	Pde8a	0.1241	0.5445	ortholog_one2one	4.20122	-0.269067	0.269067
ENSG00000073417	CBEbrown	Mayo	Cerebellum	PDE8A	ENSMUSG00000025584	Pde8a	0.1241	0.5445	ortholog_one2one	4.20122	-0.305237	0.305237
ENSG00000073417	PHGgreen	Mount Sinai Brain Bank	Parahippocampal gyrus	PDE8A	ENSMUSG00000025584	Pde8a	0.1241	0.5445	ortholog_one2one	4.20122	0.373284	0.373284
ENSG00000073712	TCXblue	Mayo	Temporal Cortex	FERMT2	ENSMUSG00000037712	Fermt2	0.0083	0.5419	ortholog_one2one	6.46018	0.303527	0.303527
ENSG00000073712	DLPFCblue	ROSMAP	Dorsolateral prefrontal cortex	FERMT2	ENSMUSG00000037712	Fermt2	0.0083	0.5419	ortholog_one2one	6.46018	0.233018	0.233018
ENSG00000073712	FPblue	Mount Sinai Brain Bank	Frontal pole	FERMT2	ENSMUSG00000037712	Fermt2	0.0083	0.5419	ortholog_one2one	6.46018	0.072871	0.072871
ENSG00000073712	IFGyellow	Mount Sinai Brain Bank	Inferior frontal gyrus	FERMT2	ENSMUSG00000037712	Fermt2	0.0083	0.5419	ortholog_one2one	6.46018	-0.191739	0.191739
ENSG00000073712	CBEturquoise	Mayo	Cerebellum	FERMT2	ENSMUSG00000037712	Fermt2	0.0083	0.5419	ortholog_one2one	6.46018	0.209411	0.209411
ENSG00000073849	CBEturquoise	Mayo	Cerebellum	ST6GAL1	ENSMUSG00000022885	St6gal1	0.1142	0.592	ortholog_one2one	4.05116	0.095607	0.095607
ENSG00000073849	IFGturquoise	Mount Sinai Brain Bank	Inferior frontal gyrus	ST6GAL1	ENSMUSG00000022885	St6gal1	0.1142	0.592	ortholog_one2one	4.05116	-0.218027	0.218027
ENSG00000073849	FPturquoise	Mount Sinai Brain Bank	Frontal pole	ST6GAL1	ENSMUSG00000022885	St6gal1	0.1142	0.592	ortholog_one2one	4.05116	0.255214	0.255214
ENSG00000073849	DLPFCblue	ROSMAP	Dorsolateral prefrontal cortex	ST6GAL1	ENSMUSG00000022885	St6gal1	0.1142	0.592	ortholog_one2one	4.05116	0.145017	0.145017
ENSG00000073849	STGblue	Mount Sinai Brain Bank	Superior temporal gyrus	ST6GAL1	ENSMUSG00000022885	St6gal1	0.1142	0.592	ortholog_one2one	4.05116	-0.263816	0.263816
ENSG00000073849	PHGturquoise	Mount Sinai Brain Bank	Parahippocampal gyrus	ST6GAL1	ENSMUSG00000022885	St6gal1	0.1142	0.592	ortholog_one2one	4.05116	0.196682	0.196682
ENSG00000073849	TCXturquoise	Mayo	Temporal Cortex	ST6GAL1	ENSMUSG00000022885	St6gal1	0.1142	0.592	ortholog_one2one	4.05116	0.253181	0.253181
ENSG00000073921	DLPFCbrown	ROSMAP	Dorsolateral prefrontal cortex	PICALM	ENSMUSG00000039361	Picalm	0.0114	0.2191	ortholog_one2one	6.77368	-0.246752	0.246752	AMP-AD drug discovery target
ENSG00000073921	STGyellow	Mount Sinai Brain Bank	Superior temporal gyrus	PICALM	ENSMUSG00000039361	Picalm	0.0114	0.2191	ortholog_one2one	6.77368	-0.263801	0.263801	AMP-AD drug discovery target
ENSG00000073921	TCXyellow	Mayo	Temporal Cortex	PICALM	ENSMUSG00000039361	Picalm	0.0114	0.2191	ortholog_one2one	6.77368	-0.345572	0.345572	AMP-AD drug discovery target
ENSG00000073921	CBEbrown	Mayo	Cerebellum	PICALM	ENSMUSG00000039361	Picalm	0.0114	0.2191	ortholog_one2one	6.77368	-0.255584	0.255584	AMP-AD drug discovery target
ENSG00000073969	CBEyellow	Mayo	Cerebellum	NSF	ENSMUSG00000034187	Nsf	0.0089	0.5458	ortholog_one2one	9.35152	-0.19982	0.19982
ENSG00000073969	STGbrown	Mount Sinai Brain Bank	Superior temporal gyrus	NSF	ENSMUSG00000034187	Nsf	0.0089	0.5458	ortholog_one2one	9.35152	0.309464	0.309464
ENSG00000073969	PHGbrown	Mount Sinai Brain Bank	Parahippocampal gyrus	NSF	ENSMUSG00000034187	Nsf	0.0089	0.5458	ortholog_one2one	9.35152	-0.415271	0.415271
ENSG00000073969	DLPFCyellow	ROSMAP	Dorsolateral prefrontal cortex	NSF	ENSMUSG00000034187	Nsf	0.0089	0.5458	ortholog_one2one	9.35152	0.331582	0.331582
ENSG00000073969	TCXgreen	Mayo	Temporal Cortex	NSF	ENSMUSG00000034187	Nsf	0.0089	0.5458	ortholog_one2one	9.35152	0.469347	0.469347
ENSG00000073969	FPyellow	Mount Sinai Brain Bank	Frontal pole	NSF	ENSMUSG00000034187	Nsf	0.0089	0.5458	ortholog_one2one	9.35152	-0.23979	0.23979
ENSG00000073969	IFGbrown	Mount Sinai Brain Bank	Inferior frontal gyrus	NSF	ENSMUSG00000034187	Nsf	0.0089	0.5458	ortholog_one2one	9.35152	0.260994	0.260994
ENSG00000075035	TCXgreen	Mayo	Temporal Cortex	WSCD2	ENSMUSG00000063430	Wscd2	0.0358	0.8958	ortholog_one2one	5.39471	0.417509	0.417509
ENSG00000075035	IFGbrown	Mount Sinai Brain Bank	Inferior frontal gyrus	WSCD2	ENSMUSG00000063430	Wscd2	0.0358	0.8958	ortholog_one2one	5.39471	0.242237	0.242237
ENSG00000075035	DLPFCyellow	ROSMAP	Dorsolateral prefrontal cortex	WSCD2	ENSMUSG00000063430	Wscd2	0.0358	0.8958	ortholog_one2one	5.39471	0.265879	0.265879
ENSG00000075035	FPyellow	Mount Sinai Brain Bank	Frontal pole	WSCD2	ENSMUSG00000063430	Wscd2	0.0358	0.8958	ortholog_one2one	5.39471	-0.188805	0.188805
ENSG00000075035	STGbrown	Mount Sinai Brain Bank	Superior temporal gyrus	WSCD2	ENSMUSG00000063430	Wscd2	0.0358	0.8958	ortholog_one2one	5.39471	0.289909	0.289909
ENSG00000075035	PHGbrown	Mount Sinai Brain Bank	Parahippocampal gyrus	WSCD2	ENSMUSG00000063430	Wscd2	0.0358	0.8958	ortholog_one2one	5.39471	-0.339601	0.339601
ENSG00000075035	CBEyellow	Mayo	Cerebellum	WSCD2	ENSMUSG00000063430	Wscd2	0.0358	0.8958	ortholog_one2one	5.39471	-0.242888	0.242888
ENSG00000075089	PHGblue	Mount Sinai Brain Bank	Parahippocampal gyrus	ACTR6	ENSMUSG00000019948	Actr6	0.0068	0.6631	ortholog_one2one	4.77297	-0.145774	0.145774
ENSG00000075089	STGbrown	Mount Sinai Brain Bank	Superior temporal gyrus	ACTR6	ENSMUSG00000019948	Actr6	0.0068	0.6631	ortholog_one2one	4.77297	0.0752057	0.0752057
ENSG00000075089	FPbrown	Mount Sinai Brain Bank	Frontal pole	ACTR6	ENSMUSG00000019948	Actr6	0.0068	0.6631	ortholog_one2one	4.77297	0.255829	0.255829
ENSG00000075089	IFGbrown	Mount Sinai Brain Bank	Inferior frontal gyrus	ACTR6	ENSMUSG00000019948	Actr6	0.0068	0.6631	ortholog_one2one	4.77297	0.0279046	0.0279046
ENSG00000075142	DLPFCblue	ROSMAP	Dorsolateral prefrontal cortex	SRI	ENSMUSG00000003161	Sri	0.0196	0.5977	ortholog_one2one	6.59418	0.147485	0.147485
ENSG00000075142	FPblue	Mount Sinai Brain Bank	Frontal pole	SRI	ENSMUSG00000003161	Sri	0.0196	0.5977	ortholog_one2one	6.59418	0.0203393	0.0203393
ENSG00000075142	CBEturquoise	Mayo	Cerebellum	SRI	ENSMUSG00000003161	Sri	0.0196	0.5977	ortholog_one2one	6.59418	0.167848	0.167848
ENSG00000075142	IFGyellow	Mount Sinai Brain Bank	Inferior frontal gyrus	SRI	ENSMUSG00000003161	Sri	0.0196	0.5977	ortholog_one2one	6.59418	-0.183732	0.183732
ENSG00000075142	TCXblue	Mayo	Temporal Cortex	SRI	ENSMUSG00000003161	Sri	0.0196	0.5977	ortholog_one2one	6.59418	0.30559	0.30559
ENSG00000075340	IFGbrown	Mount Sinai Brain Bank	Inferior frontal gyrus	ADD2	ENSMUSG00000030000	Add2	0.0351	0.7338	ortholog_one2one	6.71444	0.261797	0.261797
ENSG00000075340	TCXgreen	Mayo	Temporal Cortex	ADD2	ENSMUSG00000030000	Add2	0.0351	0.7338	ortholog_one2one	6.71444	0.43366	0.43366
ENSG00000075340	DLPFCyellow	ROSMAP	Dorsolateral prefrontal cortex	ADD2	ENSMUSG00000030000	Add2	0.0351	0.7338	ortholog_one2one	6.71444	0.31903	0.31903
ENSG00000075340	STGbrown	Mount Sinai Brain Bank	Superior temporal gyrus	ADD2	ENSMUSG00000030000	Add2	0.0351	0.7338	ortholog_one2one	6.71444	0.311887	0.311887
ENSG00000075340	PHGbrown	Mount Sinai Brain Bank	Parahippocampal gyrus	ADD2	ENSMUSG00000030000	Add2	0.0351	0.7338	ortholog_one2one	6.71444	-0.418735	0.418735
ENSG00000075340	CBEyellow	Mayo	Cerebellum	ADD2	ENSMUSG00000030000	Add2	0.0351	0.7338	ortholog_one2one	6.71444	-0.235365	0.235365
ENSG00000075340	FPyellow	Mount Sinai Brain Bank	Frontal pole	ADD2	ENSMUSG00000030000	Add2	0.0351	0.7338	ortholog_one2one	6.71444	-0.254521	0.254521
ENSG00000075391	CBEyellow	Mayo	Cerebellum	RASAL2	ENSMUSG00000070565	Rasal2	0.0143	0.2733	ortholog_one2one	5.41111	-0.0980652	0.0980652
ENSG00000075391	TCXgreen	Mayo	Temporal Cortex	RASAL2	ENSMUSG00000070565	Rasal2	0.0143	0.2733	ortholog_one2one	5.41111	0.458369	0.458369
ENSG00000075391	STGbrown	Mount Sinai Brain Bank	Superior temporal gyrus	RASAL2	ENSMUSG00000070565	Rasal2	0.0143	0.2733	ortholog_one2one	5.41111	0.29846	0.29846
ENSG00000075391	PHGbrown	Mount Sinai Brain Bank	Parahippocampal gyrus	RASAL2	ENSMUSG00000070565	Rasal2	0.0143	0.2733	ortholog_one2one	5.41111	-0.404105	0.404105
ENSG00000075391	IFGbrown	Mount Sinai Brain Bank	Inferior frontal gyrus	RASAL2	ENSMUSG00000070565	Rasal2	0.0143	0.2733	ortholog_one2one	5.41111	0.236436	0.236436
ENSG00000075391	DLPFCyellow	ROSMAP	Dorsolateral prefrontal cortex	RASAL2	ENSMUSG00000070565	Rasal2	0.0143	0.2733	ortholog_one2one	5.41111	0.271594	0.271594
ENSG00000075391	FPyellow	Mount Sinai Brain Bank	Frontal pole	RASAL2	ENSMUSG00000070565	Rasal2	0.0143	0.2733	ortholog_one2one	5.41111	-0.23613	0.23613
ENSG00000075539	DLPFCbrown	ROSMAP	Dorsolateral prefrontal cortex	FRYL	ENSMUSG00000070733	Fryl	0.0264	0.6383	ortholog_one2one	5.10146	-0.279214	0.279214
ENSG00000075539	FPblue	Mount Sinai Brain Bank	Frontal pole	FRYL	ENSMUSG00000070733	Fryl	0.0264	0.6383	ortholog_one2one	5.10146	0.198969	0.198969
ENSG00000075539	IFGblue	Mount Sinai Brain Bank	Inferior frontal gyrus	FRYL	ENSMUSG00000070733	Fryl	0.0264	0.6383	ortholog_one2one	5.10146	-0.111589	0.111589
ENSG00000075539	PHGgreen	Mount Sinai Brain Bank	Parahippocampal gyrus	FRYL	ENSMUSG00000070733	Fryl	0.0264	0.6383	ortholog_one2one	5.10146	0.379959	0.379959
ENSG00000075539	TCXyellow	Mayo	Temporal Cortex	FRYL	ENSMUSG00000070733	Fryl	0.0264	0.6383	ortholog_one2one	5.10146	-0.374807	0.374807
ENSG00000075539	STGyellow	Mount Sinai Brain Bank	Superior temporal gyrus	FRYL	ENSMUSG00000070733	Fryl	0.0264	0.6383	ortholog_one2one	5.10146	-0.278855	0.278855
ENSG00000075539	CBEbrown	Mayo	Cerebellum	FRYL	ENSMUSG00000070733	Fryl	0.0264	0.6383	ortholog_one2one	5.10146	-0.238463	0.238463
ENSG00000077264	TCXgreen	Mayo	Temporal Cortex	PAK3	ENSMUSG00000031284	Pak3	0.0067	0.3343	ortholog_one2one	6.11265	0.440859	0.440859
ENSG00000077264	FPyellow	Mount Sinai Brain Bank	Frontal pole	PAK3	ENSMUSG00000031284	Pak3	0.0067	0.3343	ortholog_one2one	6.11265	-0.20706	0.20706
ENSG00000077264	DLPFCyellow	ROSMAP	Dorsolateral prefrontal cortex	PAK3	ENSMUSG00000031284	Pak3	0.0067	0.3343	ortholog_one2one	6.11265	0.209871	0.209871
ENSG00000077264	STGbrown	Mount Sinai Brain Bank	Superior temporal gyrus	PAK3	ENSMUSG00000031284	Pak3	0.0067	0.3343	ortholog_one2one	6.11265	0.288531	0.288531
ENSG00000077264	IFGbrown	Mount Sinai Brain Bank	Inferior frontal gyrus	PAK3	ENSMUSG00000031284	Pak3	0.0067	0.3343	ortholog_one2one	6.11265	0.272348	0.272348
ENSG00000077264	PHGbrown	Mount Sinai Brain Bank	Parahippocampal gyrus	PAK3	ENSMUSG00000031284	Pak3	0.0067	0.3343	ortholog_one2one	6.11265	-0.378908	0.378908
ENSG00000078053	IFGbrown	Mount Sinai Brain Bank	Inferior frontal gyrus	AMPH	ENSMUSG00000021314	Amph	0.0869	0.5205	ortholog_one2one	7.41105	0.215699	0.215699
ENSG00000078053	DLPFCyellow	ROSMAP	Dorsolateral prefrontal cortex	AMPH	ENSMUSG00000021314	Amph	0.0869	0.5205	ortholog_one2one	7.41105	0.299604	0.299604
ENSG00000078053	STGbrown	Mount Sinai Brain Bank	Superior temporal gyrus	AMPH	ENSMUSG00000021314	Amph	0.0869	0.5205	ortholog_one2one	7.41105	0.290859	0.290859
ENSG00000078053	CBEyellow	Mayo	Cerebellum	AMPH	ENSMUSG00000021314	Amph	0.0869	0.5205	ortholog_one2one	7.41105	-0.218665	0.218665
ENSG00000078053	PHGbrown	Mount Sinai Brain Bank	Parahippocampal gyrus	AMPH	ENSMUSG00000021314	Amph	0.0869	0.5205	ortholog_one2one	7.41105	-0.398587	0.398587
ENSG00000078053	FPyellow	Mount Sinai Brain Bank	Frontal pole	AMPH	ENSMUSG00000021314	Amph	0.0869	0.5205	ortholog_one2one	7.41105	-0.216827	0.216827
ENSG00000078053	TCXgreen	Mayo	Temporal Cortex	AMPH	ENSMUSG00000021314	Amph	0.0869	0.5205	ortholog_one2one	7.41105	0.436154	0.436154
ENSG00000078902	DLPFCyellow	ROSMAP	Dorsolateral prefrontal cortex	TOLLIP	ENSMUSG00000025139	Tollip	0.0355	1.1441	ortholog_one2one	6.85868	0.301264	0.301264
ENSG00000078902	IFGbrown	Mount Sinai Brain Bank	Inferior frontal gyrus	TOLLIP	ENSMUSG00000025139	Tollip	0.0355	1.1441	ortholog_one2one	6.85868	0.261242	0.261242
ENSG00000078902	FPyellow	Mount Sinai Brain Bank	Frontal pole	TOLLIP	ENSMUSG00000025139	Tollip	0.0355	1.1441	ortholog_one2one	6.85868	-0.210959	0.210959
ENSG00000078902	TCXgreen	Mayo	Temporal Cortex	TOLLIP	ENSMUSG00000025139	Tollip	0.0355	1.1441	ortholog_one2one	6.85868	0.435112	0.435112
ENSG00000078902	STGbrown	Mount Sinai Brain Bank	Superior temporal gyrus	TOLLIP	ENSMUSG00000025139	Tollip	0.0355	1.1441	ortholog_one2one	6.85868	0.275771	0.275771
ENSG00000078902	CBEyellow	Mayo	Cerebellum	TOLLIP	ENSMUSG00000025139	Tollip	0.0355	1.1441	ortholog_one2one	6.85868	-0.135283	0.135283
ENSG00000078902	PHGbrown	Mount Sinai Brain Bank	Parahippocampal gyrus	TOLLIP	ENSMUSG00000025139	Tollip	0.0355	1.1441	ortholog_one2one	6.85868	-0.409101	0.409101
ENSG00000080815	IFGblue	Mount Sinai Brain Bank	Inferior frontal gyrus	PSEN1	ENSMUSG00000019969	Psen1	0.0368	0.5262	ortholog_one2one	5.89857	-0.153906	0.153906
ENSG00000080815	PHGgreen	Mount Sinai Brain Bank	Parahippocampal gyrus	PSEN1	ENSMUSG00000019969	Psen1	0.0368	0.5262	ortholog_one2one	5.89857	0.372419	0.372419
ENSG00000080815	FPblue	Mount Sinai Brain Bank	Frontal pole	PSEN1	ENSMUSG00000019969	Psen1	0.0368	0.5262	ortholog_one2one	5.89857	0.230343	0.230343
ENSG00000080815	DLPFCbrown	ROSMAP	Dorsolateral prefrontal cortex	PSEN1	ENSMUSG00000019969	Psen1	0.0368	0.5262	ortholog_one2one	5.89857	-0.269619	0.269619
ENSG00000080815	CBEbrown	Mayo	Cerebellum	PSEN1	ENSMUSG00000019969	Psen1	0.0368	0.5262	ortholog_one2one	5.89857	-0.287839	0.287839
ENSG00000080815	STGyellow	Mount Sinai Brain Bank	Superior temporal gyrus	PSEN1	ENSMUSG00000019969	Psen1	0.0368	0.5262	ortholog_one2one	5.89857	-0.261282	0.261282
ENSG00000080815	TCXyellow	Mayo	Temporal Cortex	PSEN1	ENSMUSG00000019969	Psen1	0.0368	0.5262	ortholog_one2one	5.89857	-0.343456	0.343456
ENSG00000080824	CBEblue	Mayo	Cerebellum	HSP90AA1	ENSMUSG00000021270	Hsp90aa1	0.0036	0.6127	ortholog_one2one	10.1508	0.362502	0.362502
ENSG00000080824	FPblue	Mount Sinai Brain Bank	Frontal pole	HSP90AA1	ENSMUSG00000021270	Hsp90aa1	0.0036	0.6127	ortholog_one2one	10.1508	-0.0820446	0.0820446
ENSG00000080824	DLPFCturquoise	ROSMAP	Dorsolateral prefrontal cortex	HSP90AA1	ENSMUSG00000021270	Hsp90aa1	0.0036	0.6127	ortholog_one2one	10.1508	-0.154465	0.154465
ENSG00000080824	IFGblue	Mount Sinai Brain Bank	Inferior frontal gyrus	HSP90AA1	ENSMUSG00000021270	Hsp90aa1	0.0036	0.6127	ortholog_one2one	10.1508	0.18406	0.18406
ENSG00000080824	TCXbrown	Mayo	Temporal Cortex	HSP90AA1	ENSMUSG00000021270	Hsp90aa1	0.0036	0.6127	ortholog_one2one	10.1508	0.295118	0.295118
ENSG00000080824	STGturquoise	Mount Sinai Brain Bank	Superior temporal gyrus	HSP90AA1	ENSMUSG00000021270	Hsp90aa1	0.0036	0.6127	ortholog_one2one	10.1508	0.126604	0.126604
ENSG00000080824	PHGblue	Mount Sinai Brain Bank	Parahippocampal gyrus	HSP90AA1	ENSMUSG00000021270	Hsp90aa1	0.0036	0.6127	ortholog_one2one	10.1508	-0.0590536	0.0590536
ENSG00000081189	IFGbrown	Mount Sinai Brain Bank	Inferior frontal gyrus	MEF2C	ENSMUSG00000005583	Mef2c	0.0274	0.2647	ortholog_one2one	7.1989	0.224964	0.224964	AMP-AD drug discovery target
ENSG00000081189	TCXgreen	Mayo	Temporal Cortex	MEF2C	ENSMUSG00000005583	Mef2c	0.0274	0.2647	ortholog_one2one	7.1989	0.440772	0.440772	AMP-AD drug discovery target
ENSG00000081189	DLPFCyellow	ROSMAP	Dorsolateral prefrontal cortex	MEF2C	ENSMUSG00000005583	Mef2c	0.0274	0.2647	ortholog_one2one	7.1989	0.243802	0.243802	AMP-AD drug discovery target
ENSG00000081189	PHGbrown	Mount Sinai Brain Bank	Parahippocampal gyrus	MEF2C	ENSMUSG00000005583	Mef2c	0.0274	0.2647	ortholog_one2one	7.1989	-0.370436	0.370436	AMP-AD drug discovery target
ENSG00000081189	CBEyellow	Mayo	Cerebellum	MEF2C	ENSMUSG00000005583	Mef2c	0.0274	0.2647	ortholog_one2one	7.1989	-0.0916128	0.0916128	AMP-AD drug discovery target
ENSG00000081189	FPyellow	Mount Sinai Brain Bank	Frontal pole	MEF2C	ENSMUSG00000005583	Mef2c	0.0274	0.2647	ortholog_one2one	7.1989	-0.214662	0.214662	AMP-AD drug discovery target
ENSG00000081189	STGbrown	Mount Sinai Brain Bank	Superior temporal gyrus	MEF2C	ENSMUSG00000005583	Mef2c	0.0274	0.2647	ortholog_one2one	7.1989	0.309153	0.309153	AMP-AD drug discovery target
ENSG00000081913	TCXyellow	Mayo	Temporal Cortex	PHLPP1	ENSMUSG00000044340	Phlpp1	0.081	0.5775	ortholog_one2one	5.81058	-0.361039	0.361039
ENSG00000081913	STGyellow	Mount Sinai Brain Bank	Superior temporal gyrus	PHLPP1	ENSMUSG00000044340	Phlpp1	0.081	0.5775	ortholog_one2one	5.81058	-0.290994	0.290994
ENSG00000081913	DLPFCbrown	ROSMAP	Dorsolateral prefrontal cortex	PHLPP1	ENSMUSG00000044340	Phlpp1	0.081	0.5775	ortholog_one2one	5.81058	-0.211792	0.211792
ENSG00000081913	IFGblue	Mount Sinai Brain Bank	Inferior frontal gyrus	PHLPP1	ENSMUSG00000044340	Phlpp1	0.081	0.5775	ortholog_one2one	5.81058	-0.0925611	0.0925611
ENSG00000081913	PHGgreen	Mount Sinai Brain Bank	Parahippocampal gyrus	PHLPP1	ENSMUSG00000044340	Phlpp1	0.081	0.5775	ortholog_one2one	5.81058	0.323099	0.323099
ENSG00000081913	FPblue	Mount Sinai Brain Bank	Frontal pole	PHLPP1	ENSMUSG00000044340	Phlpp1	0.081	0.5775	ortholog_one2one	5.81058	0.153318	0.153318
ENSG00000081913	CBEturquoise	Mayo	Cerebellum	PHLPP1	ENSMUSG00000044340	Phlpp1	0.081	0.5775	ortholog_one2one	5.81058	0.209906	0.209906
ENSG00000082458	FPyellow	Mount Sinai Brain Bank	Frontal pole	DLG3	ENSMUSG00000000881	Dlg3	0.0033	0.3224	ortholog_one2one	6.62494	-0.210754	0.210754
ENSG00000082458	CBEyellow	Mayo	Cerebellum	DLG3	ENSMUSG00000000881	Dlg3	0.0033	0.3224	ortholog_one2one	6.62494	-0.194762	0.194762
ENSG00000082458	STGbrown	Mount Sinai Brain Bank	Superior temporal gyrus	DLG3	ENSMUSG00000000881	Dlg3	0.0033	0.3224	ortholog_one2one	6.62494	0.324397	0.324397
ENSG00000082458	TCXgreen	Mayo	Temporal Cortex	DLG3	ENSMUSG00000000881	Dlg3	0.0033	0.3224	ortholog_one2one	6.62494	0.450142	0.450142
ENSG00000082458	DLPFCyellow	ROSMAP	Dorsolateral prefrontal cortex	DLG3	ENSMUSG00000000881	Dlg3	0.0033	0.3224	ortholog_one2one	6.62494	0.345924	0.345924
ENSG00000082458	IFGbrown	Mount Sinai Brain Bank	Inferior frontal gyrus	DLG3	ENSMUSG00000000881	Dlg3	0.0033	0.3224	ortholog_one2one	6.62494	0.273841	0.273841
ENSG00000082458	PHGbrown	Mount Sinai Brain Bank	Parahippocampal gyrus	DLG3	ENSMUSG00000000881	Dlg3	0.0033	0.3224	ortholog_one2one	6.62494	-0.368814	0.368814
ENSG00000082781	IFGyellow	Mount Sinai Brain Bank	Inferior frontal gyrus	ITGB5	ENSMUSG00000022817	Itgb5	0.0626	0.6896	ortholog_one2one	5.41156	-0.289783	0.289783
ENSG00000082781	FPblue	Mount Sinai Brain Bank	Frontal pole	ITGB5	ENSMUSG00000022817	Itgb5	0.0626	0.6896	ortholog_one2one	5.41156	0.0223108	0.0223108
ENSG00000082781	CBEturquoise	Mayo	Cerebellum	ITGB5	ENSMUSG00000022817	Itgb5	0.0626	0.6896	ortholog_one2one	5.41156	0.238362	0.238362
ENSG00000082781	PHGyellow	Mount Sinai Brain Bank	Parahippocampal gyrus	ITGB5	ENSMUSG00000022817	Itgb5	0.0626	0.6896	ortholog_one2one	5.41156	0.336283	0.336283
ENSG00000082781	TCXblue	Mayo	Temporal Cortex	ITGB5	ENSMUSG00000022817	Itgb5	0.0626	0.6896	ortholog_one2one	5.41156	0.295264	0.295264
ENSG00000082996	FPblue	Mount Sinai Brain Bank	Frontal pole	RNF13	ENSMUSG00000036503	Rnf13	0.035	0.4021	ortholog_one2one	7.03694	0.164527	0.164527
ENSG00000082996	DLPFCbrown	ROSMAP	Dorsolateral prefrontal cortex	RNF13	ENSMUSG00000036503	Rnf13	0.035	0.4021	ortholog_one2one	7.03694	-0.274106	0.274106
ENSG00000082996	TCXyellow	Mayo	Temporal Cortex	RNF13	ENSMUSG00000036503	Rnf13	0.035	0.4021	ortholog_one2one	7.03694	-0.376155	0.376155
ENSG00000082996	CBEbrown	Mayo	Cerebellum	RNF13	ENSMUSG00000036503	Rnf13	0.035	0.4021	ortholog_one2one	7.03694	-0.292235	0.292235
ENSG00000082996	IFGblue	Mount Sinai Brain Bank	Inferior frontal gyrus	RNF13	ENSMUSG00000036503	Rnf13	0.035	0.4021	ortholog_one2one	7.03694	-0.119402	0.119402
ENSG00000082996	PHGgreen	Mount Sinai Brain Bank	Parahippocampal gyrus	RNF13	ENSMUSG00000036503	Rnf13	0.035	0.4021	ortholog_one2one	7.03694	0.364455	0.364455
ENSG00000082996	STGyellow	Mount Sinai Brain Bank	Superior temporal gyrus	RNF13	ENSMUSG00000036503	Rnf13	0.035	0.4021	ortholog_one2one	7.03694	-0.258334	0.258334
ENSG00000083097	CBEblue	Mayo	Cerebellum	DOPEY1	ENSMUSG00000034973	Dop1a	0.0339	0.4078	ortholog_one2one	4.65511	-0.260023	0.260023
ENSG00000083097	STGturquoise	Mount Sinai Brain Bank	Superior temporal gyrus	DOPEY1	ENSMUSG00000034973	Dop1a	0.0339	0.4078	ortholog_one2one	4.65511	-0.105871	0.105871
ENSG00000083097	IFGblue	Mount Sinai Brain Bank	Inferior frontal gyrus	DOPEY1	ENSMUSG00000034973	Dop1a	0.0339	0.4078	ortholog_one2one	4.65511	-0.109916	0.109916
ENSG00000083097	PHGblue	Mount Sinai Brain Bank	Parahippocampal gyrus	DOPEY1	ENSMUSG00000034973	Dop1a	0.0339	0.4078	ortholog_one2one	4.65511	-0.027705	0.027705
ENSG00000083097	TCXbrown	Mayo	Temporal Cortex	DOPEY1	ENSMUSG00000034973	Dop1a	0.0339	0.4078	ortholog_one2one	4.65511	-0.209068	0.209068
ENSG00000083097	FPblue	Mount Sinai Brain Bank	Frontal pole	DOPEY1	ENSMUSG00000034973	Dop1a	0.0339	0.4078	ortholog_one2one	4.65511	0.100066	0.100066
ENSG00000083097	DLPFCturquoise	ROSMAP	Dorsolateral prefrontal cortex	DOPEY1	ENSMUSG00000034973	Dop1a	0.0339	0.4078	ortholog_one2one	4.65511	0.220396	0.220396
ENSG00000083857	DLPFCblue	ROSMAP	Dorsolateral prefrontal cortex	FAT1	ENSMUSG00000070047	Fat1	0.063	0.8737	ortholog_one2one	4.65867	0.125248	0.125248
ENSG00000083857	FPblue	Mount Sinai Brain Bank	Frontal pole	FAT1	ENSMUSG00000070047	Fat1	0.063	0.8737	ortholog_one2one	4.65867	0.0418494	0.0418494
ENSG00000083857	CBEturquoise	Mayo	Cerebellum	FAT1	ENSMUSG00000070047	Fat1	0.063	0.8737	ortholog_one2one	4.65867	0.207067	0.207067
ENSG00000083857	PHGyellow	Mount Sinai Brain Bank	Parahippocampal gyrus	FAT1	ENSMUSG00000070047	Fat1	0.063	0.8737	ortholog_one2one	4.65867	0.313721	0.313721
ENSG00000083857	IFGyellow	Mount Sinai Brain Bank	Inferior frontal gyrus	FAT1	ENSMUSG00000070047	Fat1	0.063	0.8737	ortholog_one2one	4.65867	-0.262831	0.262831
ENSG00000083857	TCXblue	Mayo	Temporal Cortex	FAT1	ENSMUSG00000070047	Fat1	0.063	0.8737	ortholog_one2one	4.65867	0.273399	0.273399
ENSG00000084676	TCXblue	Mayo	Temporal Cortex	NCOA1	ENSMUSG00000020647	Ncoa1	0.0439	0.374	ortholog_one2one	5.8677	0.176798	0.176798
ENSG00000084676	PHGblue	Mount Sinai Brain Bank	Parahippocampal gyrus	NCOA1	ENSMUSG00000020647	Ncoa1	0.0439	0.374	ortholog_one2one	5.8677	0.14149	0.14149
ENSG00000084676	FPbrown	Mount Sinai Brain Bank	Frontal pole	NCOA1	ENSMUSG00000020647	Ncoa1	0.0439	0.374	ortholog_one2one	5.8677	-0.239443	0.239443
ENSG00000088538	STGbrown	Mount Sinai Brain Bank	Superior temporal gyrus	DOCK3	ENSMUSG00000039716	Dock3	0.0091	0.3653	ortholog_one2one	6.93597	0.308591	0.308591
ENSG00000088538	PHGbrown	Mount Sinai Brain Bank	Parahippocampal gyrus	DOCK3	ENSMUSG00000039716	Dock3	0.0091	0.3653	ortholog_one2one	6.93597	-0.382058	0.382058
ENSG00000088538	DLPFCyellow	ROSMAP	Dorsolateral prefrontal cortex	DOCK3	ENSMUSG00000039716	Dock3	0.0091	0.3653	ortholog_one2one	6.93597	0.301624	0.301624
ENSG00000088538	FPyellow	Mount Sinai Brain Bank	Frontal pole	DOCK3	ENSMUSG00000039716	Dock3	0.0091	0.3653	ortholog_one2one	6.93597	-0.252527	0.252527
ENSG00000088538	TCXgreen	Mayo	Temporal Cortex	DOCK3	ENSMUSG00000039716	Dock3	0.0091	0.3653	ortholog_one2one	6.93597	0.422317	0.422317
ENSG00000088538	IFGbrown	Mount Sinai Brain Bank	Inferior frontal gyrus	DOCK3	ENSMUSG00000039716	Dock3	0.0091	0.3653	ortholog_one2one	6.93597	0.245867	0.245867
ENSG00000088538	CBEyellow	Mayo	Cerebellum	DOCK3	ENSMUSG00000039716	Dock3	0.0091	0.3653	ortholog_one2one	6.93597	-0.202274	0.202274
ENSG00000089006	DLPFCblue	ROSMAP	Dorsolateral prefrontal cortex	SNX5	ENSMUSG00000027423	Snx5	0.0081	0.3916	ortholog_one2one	6.79439	0.153184	0.153184
ENSG00000089006	TCXblue	Mayo	Temporal Cortex	SNX5	ENSMUSG00000027423	Snx5	0.0081	0.3916	ortholog_one2one	6.79439	0.313661	0.313661
ENSG00000089006	IFGyellow	Mount Sinai Brain Bank	Inferior frontal gyrus	SNX5	ENSMUSG00000027423	Snx5	0.0081	0.3916	ortholog_one2one	6.79439	-0.212903	0.212903
ENSG00000089006	FPyellow	Mount Sinai Brain Bank	Frontal pole	SNX5	ENSMUSG00000027423	Snx5	0.0081	0.3916	ortholog_one2one	6.79439	0.178036	0.178036
ENSG00000089199	IFGbrown	Mount Sinai Brain Bank	Inferior frontal gyrus	CHGB	ENSMUSG00000027350	Chgb	0.28	0.8905	ortholog_one2one	8.71618	0.20193	0.20193
ENSG00000089199	TCXgreen	Mayo	Temporal Cortex	CHGB	ENSMUSG00000027350	Chgb	0.28	0.8905	ortholog_one2one	8.71618	0.458148	0.458148
ENSG00000089199	DLPFCyellow	ROSMAP	Dorsolateral prefrontal cortex	CHGB	ENSMUSG00000027350	Chgb	0.28	0.8905	ortholog_one2one	8.71618	0.325273	0.325273
ENSG00000089199	PHGbrown	Mount Sinai Brain Bank	Parahippocampal gyrus	CHGB	ENSMUSG00000027350	Chgb	0.28	0.8905	ortholog_one2one	8.71618	-0.357456	0.357456
ENSG00000089199	FPyellow	Mount Sinai Brain Bank	Frontal pole	CHGB	ENSMUSG00000027350	Chgb	0.28	0.8905	ortholog_one2one	8.71618	-0.213016	0.213016
ENSG00000089199	STGbrown	Mount Sinai Brain Bank	Superior temporal gyrus	CHGB	ENSMUSG00000027350	Chgb	0.28	0.8905	ortholog_one2one	8.71618	0.276183	0.276183
ENSG00000089199	CBEyellow	Mayo	Cerebellum	CHGB	ENSMUSG00000027350	Chgb	0.28	0.8905	ortholog_one2one	8.71618	-0.186802	0.186802
ENSG00000089327	CBEturquoise	Mayo	Cerebellum	FXYD5			NA	NA	ortholog_one2one	4.8918	0.0582359	0.0582359
ENSG00000089327	DLPFCblue	ROSMAP	Dorsolateral prefrontal cortex	FXYD5			NA	NA	ortholog_one2one	4.8918	0.188894	0.188894
ENSG00000089327	TCXturquoise	Mayo	Temporal Cortex	FXYD5			NA	NA	ortholog_one2one	4.8918	0.258869	0.258869
ENSG00000089327	FPturquoise	Mount Sinai Brain Bank	Frontal pole	FXYD5			NA	NA	ortholog_one2one	4.8918	0.191793	0.191793
ENSG00000089327	STGblue	Mount Sinai Brain Bank	Superior temporal gyrus	FXYD5			NA	NA	ortholog_one2one	4.8918	-0.249682	0.249682
ENSG00000089327	TCXblue	Mayo	Temporal Cortex	FXYD5			NA	NA	ortholog_one2one	4.8918	0.154736	0.154736
ENSG00000089327	IFGturquoise	Mount Sinai Brain Bank	Inferior frontal gyrus	FXYD5			NA	NA	ortholog_one2one	4.8918	-0.180659	0.180659
ENSG00000089818	TCXgreen	Mayo	Temporal Cortex	NECAP1	ENSMUSG00000030327	Necap1	0.0351	0.3618	ortholog_one2one	7.78846	0.460508	0.460508
ENSG00000089818	FPyellow	Mount Sinai Brain Bank	Frontal pole	NECAP1	ENSMUSG00000030327	Necap1	0.0351	0.3618	ortholog_one2one	7.78846	-0.177106	0.177106
ENSG00000089818	IFGbrown	Mount Sinai Brain Bank	Inferior frontal gyrus	NECAP1	ENSMUSG00000030327	Necap1	0.0351	0.3618	ortholog_one2one	7.78846	0.253765	0.253765
ENSG00000089818	PHGbrown	Mount Sinai Brain Bank	Parahippocampal gyrus	NECAP1	ENSMUSG00000030327	Necap1	0.0351	0.3618	ortholog_one2one	7.78846	-0.346807	0.346807
ENSG00000089818	DLPFCyellow	ROSMAP	Dorsolateral prefrontal cortex	NECAP1	ENSMUSG00000030327	Necap1	0.0351	0.3618	ortholog_one2one	7.78846	0.333114	0.333114
ENSG00000089818	STGbrown	Mount Sinai Brain Bank	Superior temporal gyrus	NECAP1	ENSMUSG00000030327	Necap1	0.0351	0.3618	ortholog_one2one	7.78846	0.296382	0.296382
ENSG00000089818	CBEyellow	Mayo	Cerebellum	NECAP1	ENSMUSG00000030327	Necap1	0.0351	0.3618	ortholog_one2one	7.78846	-0.222571	0.222571
ENSG00000090097	IFGblue	Mount Sinai Brain Bank	Inferior frontal gyrus	PCBP4	ENSMUSG00000023495	Pcbp4	0.0117	0.3414	ortholog_one2one	6.99556	-0.195428	0.195428
ENSG00000090097	STGyellow	Mount Sinai Brain Bank	Superior temporal gyrus	PCBP4	ENSMUSG00000023495	Pcbp4	0.0117	0.3414	ortholog_one2one	6.99556	-0.199638	0.199638
ENSG00000090097	PHGgreen	Mount Sinai Brain Bank	Parahippocampal gyrus	PCBP4	ENSMUSG00000023495	Pcbp4	0.0117	0.3414	ortholog_one2one	6.99556	0.359342	0.359342
ENSG00000090097	FPblue	Mount Sinai Brain Bank	Frontal pole	PCBP4	ENSMUSG00000023495	Pcbp4	0.0117	0.3414	ortholog_one2one	6.99556	0.215717	0.215717
ENSG00000090097	CBEblue	Mayo	Cerebellum	PCBP4	ENSMUSG00000023495	Pcbp4	0.0117	0.3414	ortholog_one2one	6.99556	-0.322009	0.322009
ENSG00000090861	FPyellow	Mount Sinai Brain Bank	Frontal pole	AARS	ENSMUSG00000031960	Aars	0.0222	0.5914	ortholog_one2one	6.51511	-0.158103	0.158103	Internal Standard Reference (Housekeeping gene)
ENSG00000090861	IFGbrown	Mount Sinai Brain Bank	Inferior frontal gyrus	AARS	ENSMUSG00000031960	Aars	0.0222	0.5914	ortholog_one2one	6.51511	0.12871	0.12871	Internal Standard Reference (Housekeeping gene)
ENSG00000090861	STGbrown	Mount Sinai Brain Bank	Superior temporal gyrus	AARS	ENSMUSG00000031960	Aars	0.0222	0.5914	ortholog_one2one	6.51511	0.206044	0.206044	Internal Standard Reference (Housekeeping gene)
ENSG00000090989	PHGblue	Mount Sinai Brain Bank	Parahippocampal gyrus	EXOC1	ENSMUSG00000036435	Exoc1	0.0129	0.6049	ortholog_one2one	5.9066	0.0297147	0.0297147
ENSG00000090989	STGturquoise	Mount Sinai Brain Bank	Superior temporal gyrus	EXOC1	ENSMUSG00000036435	Exoc1	0.0129	0.6049	ortholog_one2one	5.9066	-0.112199	0.112199
ENSG00000090989	IFGblue	Mount Sinai Brain Bank	Inferior frontal gyrus	EXOC1	ENSMUSG00000036435	Exoc1	0.0129	0.6049	ortholog_one2one	5.9066	-0.142566	0.142566
ENSG00000090989	FPblue	Mount Sinai Brain Bank	Frontal pole	EXOC1	ENSMUSG00000036435	Exoc1	0.0129	0.6049	ortholog_one2one	5.9066	0.156004	0.156004
ENSG00000090989	DLPFCturquoise	ROSMAP	Dorsolateral prefrontal cortex	EXOC1	ENSMUSG00000036435	Exoc1	0.0129	0.6049	ortholog_one2one	5.9066	0.180578	0.180578
ENSG00000090989	CBEblue	Mayo	Cerebellum	EXOC1	ENSMUSG00000036435	Exoc1	0.0129	0.6049	ortholog_one2one	5.9066	-0.374027	0.374027
ENSG00000090989	TCXbrown	Mayo	Temporal Cortex	EXOC1	ENSMUSG00000036435	Exoc1	0.0129	0.6049	ortholog_one2one	5.9066	-0.230534	0.230534
ENSG00000091317	STGblue	Mount Sinai Brain Bank	Superior temporal gyrus	CMTM6	ENSMUSG00000032434	Cmtm6	0.1089	0.9045	ortholog_one2one	4.57907	-0.326924	0.326924
ENSG00000091317	TCXblue	Mayo	Temporal Cortex	CMTM6	ENSMUSG00000032434	Cmtm6	0.1089	0.9045	ortholog_one2one	4.57907	0.246711	0.246711
ENSG00000091317	FPturquoise	Mount Sinai Brain Bank	Frontal pole	CMTM6	ENSMUSG00000032434	Cmtm6	0.1089	0.9045	ortholog_one2one	4.57907	0.296196	0.296196
ENSG00000091317	PHGturquoise	Mount Sinai Brain Bank	Parahippocampal gyrus	CMTM6	ENSMUSG00000032434	Cmtm6	0.1089	0.9045	ortholog_one2one	4.57907	0.248773	0.248773
ENSG00000091317	DLPFCblue	ROSMAP	Dorsolateral prefrontal cortex	CMTM6	ENSMUSG00000032434	Cmtm6	0.1089	0.9045	ortholog_one2one	4.57907	0.232377	0.232377
ENSG00000091317	IFGturquoise	Mount Sinai Brain Bank	Inferior frontal gyrus	CMTM6	ENSMUSG00000032434	Cmtm6	0.1089	0.9045	ortholog_one2one	4.57907	-0.256595	0.256595
ENSG00000091409	CBEturquoise	Mayo	Cerebellum	ITGA6	ENSMUSG00000027111	Itga6	0.035	0.612	ortholog_one2one	4.94031	0.123954	0.123954
ENSG00000091409	TCXblue	Mayo	Temporal Cortex	ITGA6	ENSMUSG00000027111	Itga6	0.035	0.612	ortholog_one2one	4.94031	0.24734	0.24734
ENSG00000091409	DLPFCblue	ROSMAP	Dorsolateral prefrontal cortex	ITGA6	ENSMUSG00000027111	Itga6	0.035	0.612	ortholog_one2one	4.94031	0.225909	0.225909
ENSG00000091409	STGblue	Mount Sinai Brain Bank	Superior temporal gyrus	ITGA6	ENSMUSG00000027111	Itga6	0.035	0.612	ortholog_one2one	4.94031	-0.315045	0.315045
ENSG00000091409	FPturquoise	Mount Sinai Brain Bank	Frontal pole	ITGA6	ENSMUSG00000027111	Itga6	0.035	0.612	ortholog_one2one	4.94031	0.245349	0.245349
ENSG00000091409	PHGyellow	Mount Sinai Brain Bank	Parahippocampal gyrus	ITGA6	ENSMUSG00000027111	Itga6	0.035	0.612	ortholog_one2one	4.94031	0.261341	0.261341
ENSG00000091409	IFGturquoise	Mount Sinai Brain Bank	Inferior frontal gyrus	ITGA6	ENSMUSG00000027111	Itga6	0.035	0.612	ortholog_one2one	4.94031	-0.237618	0.237618
ENSG00000091513	STGyellow	Mount Sinai Brain Bank	Superior temporal gyrus	TF	ENSMUSG00000032554	Trf	0.1875	0.6713	ortholog_one2many	3.52774	-0.226033	0.226033
ENSG00000091513	STGyellow	Mount Sinai Brain Bank	Superior temporal gyrus	TF	ENSMUSG00000090639	Gm20425	0.1891	0.7141	ortholog_one2many	3.52774	-0.226033	0.226033
ENSG00000091513	IFGblue	Mount Sinai Brain Bank	Inferior frontal gyrus	TF	ENSMUSG00000032554	Trf	0.1875	0.6713	ortholog_one2many	3.52774	-0.147722	0.147722
ENSG00000091513	IFGblue	Mount Sinai Brain Bank	Inferior frontal gyrus	TF	ENSMUSG00000090639	Gm20425	0.1891	0.7141	ortholog_one2many	3.52774	-0.147722	0.147722
ENSG00000091513	FPblue	Mount Sinai Brain Bank	Frontal pole	TF	ENSMUSG00000032554	Trf	0.1875	0.6713	ortholog_one2many	3.52774	0.212417	0.212417
ENSG00000091513	FPblue	Mount Sinai Brain Bank	Frontal pole	TF	ENSMUSG00000090639	Gm20425	0.1891	0.7141	ortholog_one2many	3.52774	0.212417	0.212417
ENSG00000091513	DLPFCbrown	ROSMAP	Dorsolateral prefrontal cortex	TF	ENSMUSG00000032554	Trf	0.1875	0.6713	ortholog_one2many	3.52774	-0.304474	0.304474
ENSG00000091513	DLPFCbrown	ROSMAP	Dorsolateral prefrontal cortex	TF	ENSMUSG00000090639	Gm20425	0.1891	0.7141	ortholog_one2many	3.52774	-0.304474	0.304474
ENSG00000091513	TCXyellow	Mayo	Temporal Cortex	TF	ENSMUSG00000032554	Trf	0.1875	0.6713	ortholog_one2many	3.52774	-0.339414	0.339414
ENSG00000091513	TCXyellow	Mayo	Temporal Cortex	TF	ENSMUSG00000090639	Gm20425	0.1891	0.7141	ortholog_one2many	3.52774	-0.339414	0.339414
ENSG00000091513	CBEbrown	Mayo	Cerebellum	TF	ENSMUSG00000032554	Trf	0.1875	0.6713	ortholog_one2many	3.52774	-0.336136	0.336136
ENSG00000091513	CBEbrown	Mayo	Cerebellum	TF	ENSMUSG00000090639	Gm20425	0.1891	0.7141	ortholog_one2many	3.52774	-0.336136	0.336136
ENSG00000091513	PHGgreen	Mount Sinai Brain Bank	Parahippocampal gyrus	TF	ENSMUSG00000032554	Trf	0.1875	0.6713	ortholog_one2many	3.52774	0.387993	0.387993
ENSG00000091513	PHGgreen	Mount Sinai Brain Bank	Parahippocampal gyrus	TF	ENSMUSG00000090639	Gm20425	0.1891	0.7141	ortholog_one2many	3.52774	0.387993	0.387993
ENSG00000092421	STGyellow	Mount Sinai Brain Bank	Superior temporal gyrus	SEMA6A	ENSMUSG00000019647	Sema6a	0.0238	0.4351	ortholog_one2one	4.35145	-0.244152	0.244152
ENSG00000092421	DLPFCbrown	ROSMAP	Dorsolateral prefrontal cortex	SEMA6A	ENSMUSG00000019647	Sema6a	0.0238	0.4351	ortholog_one2one	4.35145	-0.256542	0.256542
ENSG00000092421	IFGblue	Mount Sinai Brain Bank	Inferior frontal gyrus	SEMA6A	ENSMUSG00000019647	Sema6a	0.0238	0.4351	ortholog_one2one	4.35145	-0.152524	0.152524
ENSG00000092421	PHGgreen	Mount Sinai Brain Bank	Parahippocampal gyrus	SEMA6A	ENSMUSG00000019647	Sema6a	0.0238	0.4351	ortholog_one2one	4.35145	0.38487	0.38487
ENSG00000092421	TCXyellow	Mayo	Temporal Cortex	SEMA6A	ENSMUSG00000019647	Sema6a	0.0238	0.4351	ortholog_one2one	4.35145	-0.334244	0.334244
ENSG00000092421	FPblue	Mount Sinai Brain Bank	Frontal pole	SEMA6A	ENSMUSG00000019647	Sema6a	0.0238	0.4351	ortholog_one2one	4.35145	0.200179	0.200179
ENSG00000092758	DLPFCbrown	ROSMAP	Dorsolateral prefrontal cortex	COL9A3			NA	NA	ortholog_one2one	4.31013	-0.175609	0.175609
ENSG00000092758	PHGgreen	Mount Sinai Brain Bank	Parahippocampal gyrus	COL9A3			NA	NA	ortholog_one2one	4.31013	0.286133	0.286133
ENSG00000092758	CBEbrown	Mayo	Cerebellum	COL9A3			NA	NA	ortholog_one2one	4.31013	-0.185575	0.185575
ENSG00000092758	FPblue	Mount Sinai Brain Bank	Frontal pole	COL9A3			NA	NA	ortholog_one2one	4.31013	0.167526	0.167526
ENSG00000092758	IFGblue	Mount Sinai Brain Bank	Inferior frontal gyrus	COL9A3			NA	NA	ortholog_one2one	4.31013	-0.194796	0.194796
ENSG00000092758	STGyellow	Mount Sinai Brain Bank	Superior temporal gyrus	COL9A3			NA	NA	ortholog_one2one	4.31013	-0.133534	0.133534
ENSG00000092820	PHGyellow	Mount Sinai Brain Bank	Parahippocampal gyrus	EZR	ENSMUSG00000052397	Ezr	0.0153	1.0053	ortholog_one2one	5.43093	0.319811	0.319811
ENSG00000092820	IFGyellow	Mount Sinai Brain Bank	Inferior frontal gyrus	EZR	ENSMUSG00000052397	Ezr	0.0153	1.0053	ortholog_one2one	5.43093	-0.270433	0.270433
ENSG00000092820	TCXblue	Mayo	Temporal Cortex	EZR	ENSMUSG00000052397	Ezr	0.0153	1.0053	ortholog_one2one	5.43093	0.273069	0.273069
ENSG00000092820	CBEturquoise	Mayo	Cerebellum	EZR	ENSMUSG00000052397	Ezr	0.0153	1.0053	ortholog_one2one	5.43093	0.209748	0.209748
ENSG00000092820	FPblue	Mount Sinai Brain Bank	Frontal pole	EZR	ENSMUSG00000052397	Ezr	0.0153	1.0053	ortholog_one2one	5.43093	-0.0037718	0.0037718
ENSG00000095002	DLPFCyellow	ROSMAP	Dorsolateral prefrontal cortex	MSH2	ENSMUSG00000024151	Msh2	0.0409	0.5596	ortholog_one2one	5.03181	0.274979	0.274979
ENSG00000095002	IFGbrown	Mount Sinai Brain Bank	Inferior frontal gyrus	MSH2	ENSMUSG00000024151	Msh2	0.0409	0.5596	ortholog_one2one	5.03181	0.148242	0.148242
ENSG00000095002	STGbrown	Mount Sinai Brain Bank	Superior temporal gyrus	MSH2	ENSMUSG00000024151	Msh2	0.0409	0.5596	ortholog_one2one	5.03181	0.19705	0.19705
ENSG00000095002	TCXgreen	Mayo	Temporal Cortex	MSH2	ENSMUSG00000024151	Msh2	0.0409	0.5596	ortholog_one2one	5.03181	0.325515	0.325515
ENSG00000095002	PHGblue	Mount Sinai Brain Bank	Parahippocampal gyrus	MSH2	ENSMUSG00000024151	Msh2	0.0409	0.5596	ortholog_one2one	5.03181	-0.142264	0.142264
ENSG00000095637	DLPFCblue	ROSMAP	Dorsolateral prefrontal cortex	SORBS1	ENSMUSG00000025006	Sorbs1	0.0596	0.3579	ortholog_one2one	6.02122	0.241887	0.241887
ENSG00000095637	STGblue	Mount Sinai Brain Bank	Superior temporal gyrus	SORBS1	ENSMUSG00000025006	Sorbs1	0.0596	0.3579	ortholog_one2one	6.02122	-0.303441	0.303441
ENSG00000095637	CBEturquoise	Mayo	Cerebellum	SORBS1	ENSMUSG00000025006	Sorbs1	0.0596	0.3579	ortholog_one2one	6.02122	0.201434	0.201434
ENSG00000095637	IFGturquoise	Mount Sinai Brain Bank	Inferior frontal gyrus	SORBS1	ENSMUSG00000025006	Sorbs1	0.0596	0.3579	ortholog_one2one	6.02122	-0.22424	0.22424
ENSG00000095637	TCXblue	Mayo	Temporal Cortex	SORBS1	ENSMUSG00000025006	Sorbs1	0.0596	0.3579	ortholog_one2one	6.02122	0.264207	0.264207
ENSG00000095637	PHGturquoise	Mount Sinai Brain Bank	Parahippocampal gyrus	SORBS1	ENSMUSG00000025006	Sorbs1	0.0596	0.3579	ortholog_one2one	6.02122	0.247734	0.247734
ENSG00000095787	IFGblue	Mount Sinai Brain Bank	Inferior frontal gyrus	WAC	ENSMUSG00000024283	Wac	0.0295	0.2897	ortholog_one2one	6.85055	0.144577	0.144577
ENSG00000095787	PHGblue	Mount Sinai Brain Bank	Parahippocampal gyrus	WAC	ENSMUSG00000024283	Wac	0.0295	0.2897	ortholog_one2one	6.85055	0.0487095	0.0487095
ENSG00000095787	STGturquoise	Mount Sinai Brain Bank	Superior temporal gyrus	WAC	ENSMUSG00000024283	Wac	0.0295	0.2897	ortholog_one2one	6.85055	0.147531	0.147531
ENSG00000095787	TCXbrown	Mayo	Temporal Cortex	WAC	ENSMUSG00000024283	Wac	0.0295	0.2897	ortholog_one2one	6.85055	0.209402	0.209402
ENSG00000095787	CBEblue	Mayo	Cerebellum	WAC	ENSMUSG00000024283	Wac	0.0295	0.2897	ortholog_one2one	6.85055	0.333747	0.333747
ENSG00000095787	FPblue	Mount Sinai Brain Bank	Frontal pole	WAC	ENSMUSG00000024283	Wac	0.0295	0.2897	ortholog_one2one	6.85055	-0.110551	0.110551
ENSG00000095787	DLPFCturquoise	ROSMAP	Dorsolateral prefrontal cortex	WAC	ENSMUSG00000024283	Wac	0.0295	0.2897	ortholog_one2one	6.85055	-0.211394	0.211394
ENSG00000095970	TCXturquoise	Mayo	Temporal Cortex	TREM2	ENSMUSG00000023992	Trem2	0.3857	1.2069	ortholog_one2one	4.28384	0.200718	0.200718
ENSG00000095970	CBEturquoise	Mayo	Cerebellum	TREM2	ENSMUSG00000023992	Trem2	0.3857	1.2069	ortholog_one2one	4.28384	-0.0164887	0.0164887
ENSG00000095970	STGblue	Mount Sinai Brain Bank	Superior temporal gyrus	TREM2	ENSMUSG00000023992	Trem2	0.3857	1.2069	ortholog_one2one	4.28384	-0.202967	0.202967
ENSG00000095970	IFGturquoise	Mount Sinai Brain Bank	Inferior frontal gyrus	TREM2	ENSMUSG00000023992	Trem2	0.3857	1.2069	ortholog_one2one	4.28384	-0.203332	0.203332
ENSG00000095970	DLPFCblue	ROSMAP	Dorsolateral prefrontal cortex	TREM2	ENSMUSG00000023992	Trem2	0.3857	1.2069	ortholog_one2one	4.28384	0.183475	0.183475
ENSG00000095970	FPturquoise	Mount Sinai Brain Bank	Frontal pole	TREM2	ENSMUSG00000023992	Trem2	0.3857	1.2069	ortholog_one2one	4.28384	0.222109	0.222109
ENSG00000095970	PHGturquoise	Mount Sinai Brain Bank	Parahippocampal gyrus	TREM2	ENSMUSG00000023992	Trem2	0.3857	1.2069	ortholog_one2one	4.28384	0.13838	0.13838
ENSG00000097021	CBEyellow	Mayo	Cerebellum	ACOT7	ENSMUSG00000028937	Acot7	0.0545	0.7751	ortholog_one2one	8.59481	-0.150907	0.150907
ENSG00000097021	IFGbrown	Mount Sinai Brain Bank	Inferior frontal gyrus	ACOT7	ENSMUSG00000028937	Acot7	0.0545	0.7751	ortholog_one2one	8.59481	0.229459	0.229459
ENSG00000097021	STGbrown	Mount Sinai Brain Bank	Superior temporal gyrus	ACOT7	ENSMUSG00000028937	Acot7	0.0545	0.7751	ortholog_one2one	8.59481	0.304828	0.304828
ENSG00000097021	FPyellow	Mount Sinai Brain Bank	Frontal pole	ACOT7	ENSMUSG00000028937	Acot7	0.0545	0.7751	ortholog_one2one	8.59481	-0.218498	0.218498
ENSG00000097021	DLPFCyellow	ROSMAP	Dorsolateral prefrontal cortex	ACOT7	ENSMUSG00000028937	Acot7	0.0545	0.7751	ortholog_one2one	8.59481	0.323573	0.323573
ENSG00000097021	PHGbrown	Mount Sinai Brain Bank	Parahippocampal gyrus	ACOT7	ENSMUSG00000028937	Acot7	0.0545	0.7751	ortholog_one2one	8.59481	-0.381462	0.381462
ENSG00000097021	TCXgreen	Mayo	Temporal Cortex	ACOT7	ENSMUSG00000028937	Acot7	0.0545	0.7751	ortholog_one2one	8.59481	0.462491	0.462491
ENSG00000097033	STGblue	Mount Sinai Brain Bank	Superior temporal gyrus	SH3GLB1	ENSMUSG00000037062	Sh3glb1	0.0283	0.3816	ortholog_one2one	5.54959	-0.319361	0.319361
ENSG00000097033	PHGyellow	Mount Sinai Brain Bank	Parahippocampal gyrus	SH3GLB1	ENSMUSG00000037062	Sh3glb1	0.0283	0.3816	ortholog_one2one	5.54959	0.306428	0.306428
ENSG00000097033	PHGturquoise	Mount Sinai Brain Bank	Parahippocampal gyrus	SH3GLB1	ENSMUSG00000037062	Sh3glb1	0.0283	0.3816	ortholog_one2one	5.54959	0.23865	0.23865
ENSG00000097033	IFGbrown	Mount Sinai Brain Bank	Inferior frontal gyrus	SH3GLB1	ENSMUSG00000037062	Sh3glb1	0.0283	0.3816	ortholog_one2one	5.54959	-0.239074	0.239074
ENSG00000097033	FPturquoise	Mount Sinai Brain Bank	Frontal pole	SH3GLB1	ENSMUSG00000037062	Sh3glb1	0.0283	0.3816	ortholog_one2one	5.54959	0.25381	0.25381
ENSG00000097033	DLPFCblue	ROSMAP	Dorsolateral prefrontal cortex	SH3GLB1	ENSMUSG00000037062	Sh3glb1	0.0283	0.3816	ortholog_one2one	5.54959	0.268539	0.268539
ENSG00000099282	IFGblue	Mount Sinai Brain Bank	Inferior frontal gyrus	TSPAN15	ENSMUSG00000037031	Tspan15	0.0386	0.748	ortholog_one2one	3.93742	-0.182391	0.182391
ENSG00000099282	STGyellow	Mount Sinai Brain Bank	Superior temporal gyrus	TSPAN15	ENSMUSG00000037031	Tspan15	0.0386	0.748	ortholog_one2one	3.93742	-0.237139	0.237139
ENSG00000099282	TCXyellow	Mayo	Temporal Cortex	TSPAN15	ENSMUSG00000037031	Tspan15	0.0386	0.748	ortholog_one2one	3.93742	-0.27344	0.27344
ENSG00000099282	DLPFCbrown	ROSMAP	Dorsolateral prefrontal cortex	TSPAN15	ENSMUSG00000037031	Tspan15	0.0386	0.748	ortholog_one2one	3.93742	-0.229493	0.229493
ENSG00000099282	PHGgreen	Mount Sinai Brain Bank	Parahippocampal gyrus	TSPAN15	ENSMUSG00000037031	Tspan15	0.0386	0.748	ortholog_one2one	3.93742	0.383603	0.383603
ENSG00000099282	FPblue	Mount Sinai Brain Bank	Frontal pole	TSPAN15	ENSMUSG00000037031	Tspan15	0.0386	0.748	ortholog_one2one	3.93742	0.230436	0.230436
ENSG00000099341	DLPFCyellow	ROSMAP	Dorsolateral prefrontal cortex	PSMD8	ENSMUSG00000030591	Psmd8	0.048	0.7761	ortholog_one2one	7.11612	0.248436	0.248436
ENSG00000099341	FPbrown	Mount Sinai Brain Bank	Frontal pole	PSMD8	ENSMUSG00000030591	Psmd8	0.048	0.7761	ortholog_one2one	7.11612	0.251288	0.251288
ENSG00000099341	PHGblue	Mount Sinai Brain Bank	Parahippocampal gyrus	PSMD8	ENSMUSG00000030591	Psmd8	0.048	0.7761	ortholog_one2one	7.11612	-0.156748	0.156748
ENSG00000099341	IFGbrown	Mount Sinai Brain Bank	Inferior frontal gyrus	PSMD8	ENSMUSG00000030591	Psmd8	0.048	0.7761	ortholog_one2one	7.11612	0.0798725	0.0798725
ENSG00000099365	PHGbrown	Mount Sinai Brain Bank	Parahippocampal gyrus	STX1B	ENSMUSG00000030806	Stx1b	0	0	ortholog_one2one	8.50729	-0.369256	0.369256
ENSG00000099365	TCXgreen	Mayo	Temporal Cortex	STX1B	ENSMUSG00000030806	Stx1b	0	0	ortholog_one2one	8.50729	0.44002	0.44002
ENSG00000099365	IFGbrown	Mount Sinai Brain Bank	Inferior frontal gyrus	STX1B	ENSMUSG00000030806	Stx1b	0	0	ortholog_one2one	8.50729	0.186219	0.186219
ENSG00000099365	STGbrown	Mount Sinai Brain Bank	Superior temporal gyrus	STX1B	ENSMUSG00000030806	Stx1b	0	0	ortholog_one2one	8.50729	0.297207	0.297207
ENSG00000099365	DLPFCyellow	ROSMAP	Dorsolateral prefrontal cortex	STX1B	ENSMUSG00000030806	Stx1b	0	0	ortholog_one2one	8.50729	0.307452	0.307452
ENSG00000099365	FPyellow	Mount Sinai Brain Bank	Frontal pole	STX1B	ENSMUSG00000030806	Stx1b	0	0	ortholog_one2one	8.50729	-0.250114	0.250114
ENSG00000099365	CBEyellow	Mayo	Cerebellum	STX1B	ENSMUSG00000030806	Stx1b	0	0	ortholog_one2one	8.50729	-0.249254	0.249254
ENSG00000099622	FPblue	Mount Sinai Brain Bank	Frontal pole	CIRBP	ENSMUSG00000045193	Cirbp	0.0414	0.7289	ortholog_one2one	7.03746	0.145796	0.145796
ENSG00000099622	TCXbrown	Mayo	Temporal Cortex	CIRBP	ENSMUSG00000045193	Cirbp	0.0414	0.7289	ortholog_one2one	7.03746	-0.305062	0.305062
ENSG00000099622	CBEblue	Mayo	Cerebellum	CIRBP	ENSMUSG00000045193	Cirbp	0.0414	0.7289	ortholog_one2one	7.03746	-0.372911	0.372911
ENSG00000099622	STGturquoise	Mount Sinai Brain Bank	Superior temporal gyrus	CIRBP	ENSMUSG00000045193	Cirbp	0.0414	0.7289	ortholog_one2one	7.03746	-0.169599	0.169599
ENSG00000099622	IFGblue	Mount Sinai Brain Bank	Inferior frontal gyrus	CIRBP	ENSMUSG00000045193	Cirbp	0.0414	0.7289	ortholog_one2one	7.03746	-0.200749	0.200749
ENSG00000099622	PHGblue	Mount Sinai Brain Bank	Parahippocampal gyrus	CIRBP	ENSMUSG00000045193	Cirbp	0.0414	0.7289	ortholog_one2one	7.03746	-0.0346799	0.0346799
ENSG00000099622	DLPFCturquoise	ROSMAP	Dorsolateral prefrontal cortex	CIRBP	ENSMUSG00000045193	Cirbp	0.0414	0.7289	ortholog_one2one	7.03746	0.249308	0.249308
ENSG00000099901	IFGbrown	Mount Sinai Brain Bank	Inferior frontal gyrus	RANBP1	ENSMUSG00000005732	Ranbp1	0.0406	0.7148	ortholog_one2one	6.64848	0.0628868	0.0628868
ENSG00000099901	FPbrown	Mount Sinai Brain Bank	Frontal pole	RANBP1	ENSMUSG00000005732	Ranbp1	0.0406	0.7148	ortholog_one2one	6.64848	0.266795	0.266795
ENSG00000099901	PHGblue	Mount Sinai Brain Bank	Parahippocampal gyrus	RANBP1	ENSMUSG00000005732	Ranbp1	0.0406	0.7148	ortholog_one2one	6.64848	-0.161717	0.161717
ENSG00000099901	STGbrown	Mount Sinai Brain Bank	Superior temporal gyrus	RANBP1	ENSMUSG00000005732	Ranbp1	0.0406	0.7148	ortholog_one2one	6.64848	0.166269	0.166269
ENSG00000099940	CBEblue	Mayo	Cerebellum	SNAP29	ENSMUSG00000022765	Snap29	0.0913	0.6197	ortholog_one2one	4.66993	0.152862	0.152862
ENSG00000099940	PHGblue	Mount Sinai Brain Bank	Parahippocampal gyrus	SNAP29	ENSMUSG00000022765	Snap29	0.0913	0.6197	ortholog_one2one	4.66993	-0.0383572	0.0383572
ENSG00000099940	FPblue	Mount Sinai Brain Bank	Frontal pole	SNAP29	ENSMUSG00000022765	Snap29	0.0913	0.6197	ortholog_one2one	4.66993	0.0202327	0.0202327
ENSG00000100242	DLPFCbrown	ROSMAP	Dorsolateral prefrontal cortex	SUN2	ENSMUSG00000042524	Sun2	0.0921	0.7723	ortholog_one2one	5.48862	-0.241946	0.241946
ENSG00000100242	STGyellow	Mount Sinai Brain Bank	Superior temporal gyrus	SUN2	ENSMUSG00000042524	Sun2	0.0921	0.7723	ortholog_one2one	5.48862	-0.245561	0.245561
ENSG00000100242	FPblue	Mount Sinai Brain Bank	Frontal pole	SUN2	ENSMUSG00000042524	Sun2	0.0921	0.7723	ortholog_one2one	5.48862	0.125558	0.125558
ENSG00000100242	TCXyellow	Mayo	Temporal Cortex	SUN2	ENSMUSG00000042524	Sun2	0.0921	0.7723	ortholog_one2one	5.48862	-0.385021	0.385021
ENSG00000100242	IFGblue	Mount Sinai Brain Bank	Inferior frontal gyrus	SUN2	ENSMUSG00000042524	Sun2	0.0921	0.7723	ortholog_one2one	5.48862	-0.0668252	0.0668252
ENSG00000100242	PHGgreen	Mount Sinai Brain Bank	Parahippocampal gyrus	SUN2	ENSMUSG00000042524	Sun2	0.0921	0.7723	ortholog_one2one	5.48862	0.357222	0.357222
ENSG00000100300	IFGturquoise	Mount Sinai Brain Bank	Inferior frontal gyrus	TSPO	ENSMUSG00000041736	Tspo	0.1209	0.7895	ortholog_one2one	3.43697	-0.250637	0.250637
ENSG00000100300	PHGturquoise	Mount Sinai Brain Bank	Parahippocampal gyrus	TSPO	ENSMUSG00000041736	Tspo	0.1209	0.7895	ortholog_one2one	3.43697	0.210282	0.210282
ENSG00000100300	CBEturquoise	Mayo	Cerebellum	TSPO	ENSMUSG00000041736	Tspo	0.1209	0.7895	ortholog_one2one	3.43697	0.139328	0.139328
ENSG00000100300	STGblue	Mount Sinai Brain Bank	Superior temporal gyrus	TSPO	ENSMUSG00000041736	Tspo	0.1209	0.7895	ortholog_one2one	3.43697	-0.28685	0.28685
ENSG00000100300	DLPFCblue	ROSMAP	Dorsolateral prefrontal cortex	TSPO	ENSMUSG00000041736	Tspo	0.1209	0.7895	ortholog_one2one	3.43697	0.252793	0.252793
ENSG00000100300	TCXturquoise	Mayo	Temporal Cortex	TSPO	ENSMUSG00000041736	Tspo	0.1209	0.7895	ortholog_one2one	3.43697	0.219832	0.219832
ENSG00000100300	FPturquoise	Mount Sinai Brain Bank	Frontal pole	TSPO	ENSMUSG00000041736	Tspo	0.1209	0.7895	ortholog_one2one	3.43697	0.268938	0.268938
ENSG00000100320	IFGbrown	Mount Sinai Brain Bank	Inferior frontal gyrus	RBFOX2	ENSMUSG00000033565	Rbfox2	0.0275	0.2479	ortholog_one2one	6.84751	0.264147	0.264147
ENSG00000100320	STGbrown	Mount Sinai Brain Bank	Superior temporal gyrus	RBFOX2	ENSMUSG00000033565	Rbfox2	0.0275	0.2479	ortholog_one2one	6.84751	0.327073	0.327073
ENSG00000100320	FPyellow	Mount Sinai Brain Bank	Frontal pole	RBFOX2	ENSMUSG00000033565	Rbfox2	0.0275	0.2479	ortholog_one2one	6.84751	-0.237769	0.237769
ENSG00000100320	CBEyellow	Mayo	Cerebellum	RBFOX2	ENSMUSG00000033565	Rbfox2	0.0275	0.2479	ortholog_one2one	6.84751	-0.23466	0.23466
ENSG00000100320	PHGbrown	Mount Sinai Brain Bank	Parahippocampal gyrus	RBFOX2	ENSMUSG00000033565	Rbfox2	0.0275	0.2479	ortholog_one2one	6.84751	-0.416062	0.416062
ENSG00000100320	DLPFCyellow	ROSMAP	Dorsolateral prefrontal cortex	RBFOX2	ENSMUSG00000033565	Rbfox2	0.0275	0.2479	ortholog_one2one	6.84751	0.282934	0.282934
ENSG00000100320	TCXgreen	Mayo	Temporal Cortex	RBFOX2	ENSMUSG00000033565	Rbfox2	0.0275	0.2479	ortholog_one2one	6.84751	0.410328	0.410328
ENSG00000100321	PHGbrown	Mount Sinai Brain Bank	Parahippocampal gyrus	SYNGR1	ENSMUSG00000022415	Syngr1	0.0246	0.714	ortholog_one2one	8.4326	-0.401738	0.401738
ENSG00000100321	STGbrown	Mount Sinai Brain Bank	Superior temporal gyrus	SYNGR1	ENSMUSG00000022415	Syngr1	0.0246	0.714	ortholog_one2one	8.4326	0.318609	0.318609
ENSG00000100321	FPyellow	Mount Sinai Brain Bank	Frontal pole	SYNGR1	ENSMUSG00000022415	Syngr1	0.0246	0.714	ortholog_one2one	8.4326	-0.230252	0.230252
ENSG00000100321	DLPFCyellow	ROSMAP	Dorsolateral prefrontal cortex	SYNGR1	ENSMUSG00000022415	Syngr1	0.0246	0.714	ortholog_one2one	8.4326	0.314809	0.314809
ENSG00000100321	IFGbrown	Mount Sinai Brain Bank	Inferior frontal gyrus	SYNGR1	ENSMUSG00000022415	Syngr1	0.0246	0.714	ortholog_one2one	8.4326	0.25437	0.25437
ENSG00000100321	TCXgreen	Mayo	Temporal Cortex	SYNGR1	ENSMUSG00000022415	Syngr1	0.0246	0.714	ortholog_one2one	8.4326	0.450612	0.450612
ENSG00000100345	DLPFCblue	ROSMAP	Dorsolateral prefrontal cortex	MYH9	ENSMUSG00000022443	Myh9	NA	NA	ortholog_one2one	5.3554	0.222766	0.222766
ENSG00000100345	CBEturquoise	Mayo	Cerebellum	MYH9	ENSMUSG00000022443	Myh9	NA	NA	ortholog_one2one	5.3554	0.110503	0.110503
ENSG00000100345	STGblue	Mount Sinai Brain Bank	Superior temporal gyrus	MYH9	ENSMUSG00000022443	Myh9	NA	NA	ortholog_one2one	5.3554	-0.306246	0.306246
ENSG00000100345	PHGturquoise	Mount Sinai Brain Bank	Parahippocampal gyrus	MYH9	ENSMUSG00000022443	Myh9	NA	NA	ortholog_one2one	5.3554	0.243062	0.243062
ENSG00000100345	IFGturquoise	Mount Sinai Brain Bank	Inferior frontal gyrus	MYH9	ENSMUSG00000022443	Myh9	NA	NA	ortholog_one2one	5.3554	-0.219519	0.219519
ENSG00000100345	FPturquoise	Mount Sinai Brain Bank	Frontal pole	MYH9	ENSMUSG00000022443	Myh9	NA	NA	ortholog_one2one	5.3554	0.216647	0.216647
ENSG00000100345	TCXturquoise	Mayo	Temporal Cortex	MYH9	ENSMUSG00000022443	Myh9	NA	NA	ortholog_one2one	5.3554	0.260089	0.260089
ENSG00000100360	STGturquoise	Mount Sinai Brain Bank	Superior temporal gyrus	IFT27	ENSMUSG00000016637	Ift27	0.0912	0.4799	ortholog_one2one	5.01455	-0.139912	0.139912
ENSG00000100360	CBEblue	Mayo	Cerebellum	IFT27	ENSMUSG00000016637	Ift27	0.0912	0.4799	ortholog_one2one	5.01455	-0.310058	0.310058
ENSG00000100360	FPblue	Mount Sinai Brain Bank	Frontal pole	IFT27	ENSMUSG00000016637	Ift27	0.0912	0.4799	ortholog_one2one	5.01455	0.116355	0.116355
ENSG00000100360	IFGblue	Mount Sinai Brain Bank	Inferior frontal gyrus	IFT27	ENSMUSG00000016637	Ift27	0.0912	0.4799	ortholog_one2one	5.01455	-0.137772	0.137772
ENSG00000100360	DLPFCturquoise	ROSMAP	Dorsolateral prefrontal cortex	IFT27	ENSMUSG00000016637	Ift27	0.0912	0.4799	ortholog_one2one	5.01455	0.22846	0.22846
ENSG00000100360	TCXbrown	Mayo	Temporal Cortex	IFT27	ENSMUSG00000016637	Ift27	0.0912	0.4799	ortholog_one2one	5.01455	-0.27213	0.27213
ENSG00000100360	PHGblue	Mount Sinai Brain Bank	Parahippocampal gyrus	IFT27	ENSMUSG00000016637	Ift27	0.0912	0.4799	ortholog_one2one	5.01455	-0.0514663	0.0514663
ENSG00000100362	STGbrown	Mount Sinai Brain Bank	Superior temporal gyrus	PVALB	ENSMUSG00000005716	Pvalb	0.0655	0.3523	ortholog_one2one	8.21298	0.17633	0.17633
ENSG00000100362	TCXgreen	Mayo	Temporal Cortex	PVALB	ENSMUSG00000005716	Pvalb	0.0655	0.3523	ortholog_one2one	8.21298	0.267864	0.267864
ENSG00000100362	IFGbrown	Mount Sinai Brain Bank	Inferior frontal gyrus	PVALB	ENSMUSG00000005716	Pvalb	0.0655	0.3523	ortholog_one2one	8.21298	0.0667177	0.0667177
ENSG00000100362	CBEyellow	Mayo	Cerebellum	PVALB	ENSMUSG00000005716	Pvalb	0.0655	0.3523	ortholog_one2one	8.21298	0.0283274	0.0283274
ENSG00000100362	FPyellow	Mount Sinai Brain Bank	Frontal pole	PVALB	ENSMUSG00000005716	Pvalb	0.0655	0.3523	ortholog_one2one	8.21298	-0.151342	0.151342
ENSG00000100362	DLPFCyellow	ROSMAP	Dorsolateral prefrontal cortex	PVALB	ENSMUSG00000005716	Pvalb	0.0655	0.3523	ortholog_one2one	8.21298	0.175951	0.175951
ENSG00000100393	FPbrown	Mount Sinai Brain Bank	Frontal pole	EP300	ENSMUSG00000055024	Ep300	0.031	0.3714	ortholog_one2one	4.94108	-0.229251	0.229251
ENSG00000100393	PHGblue	Mount Sinai Brain Bank	Parahippocampal gyrus	EP300	ENSMUSG00000055024	Ep300	0.031	0.3714	ortholog_one2one	4.94108	0.157088	0.157088
ENSG00000100393	STGturquoise	Mount Sinai Brain Bank	Superior temporal gyrus	EP300	ENSMUSG00000055024	Ep300	0.031	0.3714	ortholog_one2one	4.94108	0.0377744	0.0377744
ENSG00000100393	IFGblue	Mount Sinai Brain Bank	Inferior frontal gyrus	EP300	ENSMUSG00000055024	Ep300	0.031	0.3714	ortholog_one2one	4.94108	-0.00122035	0.00122035
ENSG00000100427	DLPFCblue	ROSMAP	Dorsolateral prefrontal cortex	MLC1	ENSMUSG00000035805	Mlc1	0.0604	0.8498	ortholog_one2one	7.35187	0.151388	0.151388
ENSG00000100427	IFGyellow	Mount Sinai Brain Bank	Inferior frontal gyrus	MLC1	ENSMUSG00000035805	Mlc1	0.0604	0.8498	ortholog_one2one	7.35187	-0.252724	0.252724
ENSG00000100427	PHGyellow	Mount Sinai Brain Bank	Parahippocampal gyrus	MLC1	ENSMUSG00000035805	Mlc1	0.0604	0.8498	ortholog_one2one	7.35187	0.317385	0.317385
ENSG00000100427	CBEturquoise	Mayo	Cerebellum	MLC1	ENSMUSG00000035805	Mlc1	0.0604	0.8498	ortholog_one2one	7.35187	0.204285	0.204285
ENSG00000100427	STGyellow	Mount Sinai Brain Bank	Superior temporal gyrus	MLC1	ENSMUSG00000035805	Mlc1	0.0604	0.8498	ortholog_one2one	7.35187	-0.112222	0.112222
ENSG00000100427	TCXblue	Mayo	Temporal Cortex	MLC1	ENSMUSG00000035805	Mlc1	0.0604	0.8498	ortholog_one2one	7.35187	0.321583	0.321583
ENSG00000100519	PHGblue	Mount Sinai Brain Bank	Parahippocampal gyrus	PSMC6	ENSMUSG00000021832	Psmc6	0	0	ortholog_one2one	6.97483	-0.147015	0.147015
ENSG00000100519	TCXbrown	Mayo	Temporal Cortex	PSMC6	ENSMUSG00000021832	Psmc6	0	0	ortholog_one2one	6.97483	-0.164352	0.164352
ENSG00000100519	FPbrown	Mount Sinai Brain Bank	Frontal pole	PSMC6	ENSMUSG00000021832	Psmc6	0	0	ortholog_one2one	6.97483	0.246985	0.246985
ENSG00000100577	STGturquoise	Mount Sinai Brain Bank	Superior temporal gyrus	GSTZ1	ENSMUSG00000021033	Gstz1	0.0896	0.5691	ortholog_one2one	5.42053	-0.115826	0.115826
ENSG00000100577	PHGblue	Mount Sinai Brain Bank	Parahippocampal gyrus	GSTZ1	ENSMUSG00000021033	Gstz1	0.0896	0.5691	ortholog_one2one	5.42053	-0.0508344	0.0508344
ENSG00000100577	CBEblue	Mayo	Cerebellum	GSTZ1	ENSMUSG00000021033	Gstz1	0.0896	0.5691	ortholog_one2one	5.42053	-0.329374	0.329374
ENSG00000100577	IFGblue	Mount Sinai Brain Bank	Inferior frontal gyrus	GSTZ1	ENSMUSG00000021033	Gstz1	0.0896	0.5691	ortholog_one2one	5.42053	-0.16758	0.16758
ENSG00000100577	FPbrown	Mount Sinai Brain Bank	Frontal pole	GSTZ1	ENSMUSG00000021033	Gstz1	0.0896	0.5691	ortholog_one2one	5.42053	0.165799	0.165799
ENSG00000100577	TCXbrown	Mayo	Temporal Cortex	GSTZ1	ENSMUSG00000021033	Gstz1	0.0896	0.5691	ortholog_one2one	5.42053	-0.287796	0.287796
ENSG00000100577	DLPFCturquoise	ROSMAP	Dorsolateral prefrontal cortex	GSTZ1	ENSMUSG00000021033	Gstz1	0.0896	0.5691	ortholog_one2one	5.42053	0.225655	0.225655
ENSG00000100591	TCXbrown	Mayo	Temporal Cortex	AHSA1	ENSMUSG00000021037	Ahsa1	0.0249	0.3649	ortholog_one2one	7.63361	0.308065	0.308065
ENSG00000100591	DLPFCturquoise	ROSMAP	Dorsolateral prefrontal cortex	AHSA1	ENSMUSG00000021037	Ahsa1	0.0249	0.3649	ortholog_one2one	7.63361	-0.198875	0.198875
ENSG00000100591	CBEblue	Mayo	Cerebellum	AHSA1	ENSMUSG00000021037	Ahsa1	0.0249	0.3649	ortholog_one2one	7.63361	0.325904	0.325904
ENSG00000100591	STGturquoise	Mount Sinai Brain Bank	Superior temporal gyrus	AHSA1	ENSMUSG00000021037	Ahsa1	0.0249	0.3649	ortholog_one2one	7.63361	0.141742	0.141742
ENSG00000100591	FPblue	Mount Sinai Brain Bank	Frontal pole	AHSA1	ENSMUSG00000021037	Ahsa1	0.0249	0.3649	ortholog_one2one	7.63361	-0.115943	0.115943
ENSG00000100591	PHGblue	Mount Sinai Brain Bank	Parahippocampal gyrus	AHSA1	ENSMUSG00000021037	Ahsa1	0.0249	0.3649	ortholog_one2one	7.63361	-0.0236121	0.0236121
ENSG00000100596	IFGblue	Mount Sinai Brain Bank	Inferior frontal gyrus	SPTLC2	ENSMUSG00000021036	Sptlc2	0.0175	0.3802	ortholog_one2one	4.75569	-0.0865674	0.0865674
ENSG00000100596	DLPFCbrown	ROSMAP	Dorsolateral prefrontal cortex	SPTLC2	ENSMUSG00000021036	Sptlc2	0.0175	0.3802	ortholog_one2one	4.75569	-0.259594	0.259594
ENSG00000100596	CBEbrown	Mayo	Cerebellum	SPTLC2	ENSMUSG00000021036	Sptlc2	0.0175	0.3802	ortholog_one2one	4.75569	-0.274301	0.274301
ENSG00000100596	FPblue	Mount Sinai Brain Bank	Frontal pole	SPTLC2	ENSMUSG00000021036	Sptlc2	0.0175	0.3802	ortholog_one2one	4.75569	0.17077	0.17077
ENSG00000100596	STGyellow	Mount Sinai Brain Bank	Superior temporal gyrus	SPTLC2	ENSMUSG00000021036	Sptlc2	0.0175	0.3802	ortholog_one2one	4.75569	-0.249446	0.249446
ENSG00000100596	PHGgreen	Mount Sinai Brain Bank	Parahippocampal gyrus	SPTLC2	ENSMUSG00000021036	Sptlc2	0.0175	0.3802	ortholog_one2one	4.75569	0.364057	0.364057
ENSG00000100596	TCXyellow	Mayo	Temporal Cortex	SPTLC2	ENSMUSG00000021036	Sptlc2	0.0175	0.3802	ortholog_one2one	4.75569	-0.388768	0.388768
ENSG00000100764	DLPFCturquoise	ROSMAP	Dorsolateral prefrontal cortex	PSMC1	ENSMUSG00000021178	Psmc1	0	0	ortholog_one2one	7.76669	0.0996893	0.0996893
ENSG00000100764	IFGbrown	Mount Sinai Brain Bank	Inferior frontal gyrus	PSMC1	ENSMUSG00000021178	Psmc1	0	0	ortholog_one2one	7.76669	0.0854438	0.0854438
ENSG00000100764	STGbrown	Mount Sinai Brain Bank	Superior temporal gyrus	PSMC1	ENSMUSG00000021178	Psmc1	0	0	ortholog_one2one	7.76669	0.157006	0.157006
ENSG00000100764	PHGblue	Mount Sinai Brain Bank	Parahippocampal gyrus	PSMC1	ENSMUSG00000021178	Psmc1	0	0	ortholog_one2one	7.76669	-0.14653	0.14653
ENSG00000100764	FPbrown	Mount Sinai Brain Bank	Frontal pole	PSMC1	ENSMUSG00000021178	Psmc1	0	0	ortholog_one2one	7.76669	0.232467	0.232467
ENSG00000100852	TCXblue	Mayo	Temporal Cortex	ARHGAP5	ENSMUSG00000035133	Arhgap5	0.0122	0.3117	ortholog_one2one	6.41502	0.242333	0.242333
ENSG00000100852	FPblue	Mount Sinai Brain Bank	Frontal pole	ARHGAP5	ENSMUSG00000035133	Arhgap5	0.0122	0.3117	ortholog_one2one	6.41502	0.0258565	0.0258565
ENSG00000100852	IFGyellow	Mount Sinai Brain Bank	Inferior frontal gyrus	ARHGAP5	ENSMUSG00000035133	Arhgap5	0.0122	0.3117	ortholog_one2one	6.41502	-0.281694	0.281694
ENSG00000100852	PHGyellow	Mount Sinai Brain Bank	Parahippocampal gyrus	ARHGAP5	ENSMUSG00000035133	Arhgap5	0.0122	0.3117	ortholog_one2one	6.41502	0.326199	0.326199
ENSG00000100983	IFGbrown	Mount Sinai Brain Bank	Inferior frontal gyrus	GSS	ENSMUSG00000027610	Gss	0.0645	0.3463	ortholog_one2one	4.93772	0.0473756	0.0473756
ENSG00000100983	CBEblue	Mayo	Cerebellum	GSS	ENSMUSG00000027610	Gss	0.0645	0.3463	ortholog_one2one	4.93772	-0.379589	0.379589
ENSG00000100983	TCXbrown	Mayo	Temporal Cortex	GSS	ENSMUSG00000027610	Gss	0.0645	0.3463	ortholog_one2one	4.93772	-0.27495	0.27495
ENSG00000100983	PHGblue	Mount Sinai Brain Bank	Parahippocampal gyrus	GSS	ENSMUSG00000027610	Gss	0.0645	0.3463	ortholog_one2one	4.93772	-0.0280742	0.0280742
ENSG00000100983	DLPFCturquoise	ROSMAP	Dorsolateral prefrontal cortex	GSS	ENSMUSG00000027610	Gss	0.0645	0.3463	ortholog_one2one	4.93772	0.237848	0.237848
ENSG00000100983	STGturquoise	Mount Sinai Brain Bank	Superior temporal gyrus	GSS	ENSMUSG00000027610	Gss	0.0645	0.3463	ortholog_one2one	4.93772	-0.126269	0.126269
ENSG00000101191	IFGblue	Mount Sinai Brain Bank	Inferior frontal gyrus	DIDO1	ENSMUSG00000038914	Dido1	0.1547	0.858	ortholog_one2one	5.30734	0.0993788	0.0993788
ENSG00000101191	TCXbrown	Mayo	Temporal Cortex	DIDO1	ENSMUSG00000038914	Dido1	0.1547	0.858	ortholog_one2one	5.30734	0.207355	0.207355
ENSG00000101191	CBEblue	Mayo	Cerebellum	DIDO1	ENSMUSG00000038914	Dido1	0.1547	0.858	ortholog_one2one	5.30734	0.374023	0.374023
ENSG00000101191	FPblue	Mount Sinai Brain Bank	Frontal pole	DIDO1	ENSMUSG00000038914	Dido1	0.1547	0.858	ortholog_one2one	5.30734	-0.0694698	0.0694698
ENSG00000101191	STGturquoise	Mount Sinai Brain Bank	Superior temporal gyrus	DIDO1	ENSMUSG00000038914	Dido1	0.1547	0.858	ortholog_one2one	5.30734	0.0959933	0.0959933
ENSG00000101542	DLPFCblue	ROSMAP	Dorsolateral prefrontal cortex	CDH20	ENSMUSG00000050840	Cdh20	0.0178	0.4998	ortholog_one2one	4.22242	0.109856	0.109856
ENSG00000101542	FPblue	Mount Sinai Brain Bank	Frontal pole	CDH20	ENSMUSG00000050840	Cdh20	0.0178	0.4998	ortholog_one2one	4.22242	0.0660741	0.0660741
ENSG00000101542	CBEturquoise	Mayo	Cerebellum	CDH20	ENSMUSG00000050840	Cdh20	0.0178	0.4998	ortholog_one2one	4.22242	0.248376	0.248376
ENSG00000101542	TCXblue	Mayo	Temporal Cortex	CDH20	ENSMUSG00000050840	Cdh20	0.0178	0.4998	ortholog_one2one	4.22242	0.262762	0.262762
ENSG00000101542	PHGyellow	Mount Sinai Brain Bank	Parahippocampal gyrus	CDH20	ENSMUSG00000050840	Cdh20	0.0178	0.4998	ortholog_one2one	4.22242	0.306981	0.306981
ENSG00000101542	IFGyellow	Mount Sinai Brain Bank	Inferior frontal gyrus	CDH20	ENSMUSG00000050840	Cdh20	0.0178	0.4998	ortholog_one2one	4.22242	-0.259915	0.259915
ENSG00000101608	CBEturquoise	Mayo	Cerebellum	MYL12A			NA	NA	ortholog_one2one	5.44812	0.103396	0.103396
ENSG00000101608	FPturquoise	Mount Sinai Brain Bank	Frontal pole	MYL12A			NA	NA	ortholog_one2one	5.44812	0.285017	0.285017
ENSG00000101608	STGblue	Mount Sinai Brain Bank	Superior temporal gyrus	MYL12A			NA	NA	ortholog_one2one	5.44812	-0.331619	0.331619
ENSG00000101608	DLPFCblue	ROSMAP	Dorsolateral prefrontal cortex	MYL12A			NA	NA	ortholog_one2one	5.44812	0.246601	0.246601
ENSG00000101608	IFGturquoise	Mount Sinai Brain Bank	Inferior frontal gyrus	MYL12A			NA	NA	ortholog_one2one	5.44812	-0.260792	0.260792
ENSG00000101608	TCXturquoise	Mayo	Temporal Cortex	MYL12A			NA	NA	ortholog_one2one	5.44812	0.280887	0.280887
ENSG00000101608	PHGturquoise	Mount Sinai Brain Bank	Parahippocampal gyrus	MYL12A			NA	NA	ortholog_one2one	5.44812	0.246336	0.246336
ENSG00000102003	CBEyellow	Mayo	Cerebellum	SYP	ENSMUSG00000031144	Syp	0.0216	0.5	ortholog_one2one	10.0795	-0.21654	0.21654
ENSG00000102003	TCXgreen	Mayo	Temporal Cortex	SYP	ENSMUSG00000031144	Syp	0.0216	0.5	ortholog_one2one	10.0795	0.44027	0.44027
ENSG00000102003	STGbrown	Mount Sinai Brain Bank	Superior temporal gyrus	SYP	ENSMUSG00000031144	Syp	0.0216	0.5	ortholog_one2one	10.0795	0.319226	0.319226
ENSG00000102003	DLPFCyellow	ROSMAP	Dorsolateral prefrontal cortex	SYP	ENSMUSG00000031144	Syp	0.0216	0.5	ortholog_one2one	10.0795	0.327439	0.327439
ENSG00000102003	PHGbrown	Mount Sinai Brain Bank	Parahippocampal gyrus	SYP	ENSMUSG00000031144	Syp	0.0216	0.5	ortholog_one2one	10.0795	-0.377493	0.377493
ENSG00000102003	IFGbrown	Mount Sinai Brain Bank	Inferior frontal gyrus	SYP	ENSMUSG00000031144	Syp	0.0216	0.5	ortholog_one2one	10.0795	0.243991	0.243991
ENSG00000102595	TCXbrown	Mayo	Temporal Cortex	UGGT2	ENSMUSG00000042104	Uggt2	0.1196	0.5285	ortholog_one2one	5.14372	-0.291659	0.291659
ENSG00000102595	PHGblue	Mount Sinai Brain Bank	Parahippocampal gyrus	UGGT2	ENSMUSG00000042104	Uggt2	0.1196	0.5285	ortholog_one2one	5.14372	-0.0413159	0.0413159
ENSG00000102595	DLPFCturquoise	ROSMAP	Dorsolateral prefrontal cortex	UGGT2	ENSMUSG00000042104	Uggt2	0.1196	0.5285	ortholog_one2one	5.14372	0.18293	0.18293
ENSG00000102595	FPblue	Mount Sinai Brain Bank	Frontal pole	UGGT2	ENSMUSG00000042104	Uggt2	0.1196	0.5285	ortholog_one2one	5.14372	0.0616641	0.0616641
ENSG00000102595	STGturquoise	Mount Sinai Brain Bank	Superior temporal gyrus	UGGT2	ENSMUSG00000042104	Uggt2	0.1196	0.5285	ortholog_one2one	5.14372	-0.0811397	0.0811397
ENSG00000102595	CBEblue	Mayo	Cerebellum	UGGT2	ENSMUSG00000042104	Uggt2	0.1196	0.5285	ortholog_one2one	5.14372	-0.220844	0.220844
ENSG00000102755	IFGturquoise	Mount Sinai Brain Bank	Inferior frontal gyrus	FLT1	ENSMUSG00000029648	Flt1	0.1113	0.6567	ortholog_one2one	4.94065	-0.147845	0.147845
ENSG00000102755	TCXturquoise	Mayo	Temporal Cortex	FLT1	ENSMUSG00000029648	Flt1	0.1113	0.6567	ortholog_one2one	4.94065	0.254682	0.254682
ENSG00000102755	DLPFCblue	ROSMAP	Dorsolateral prefrontal cortex	FLT1	ENSMUSG00000029648	Flt1	0.1113	0.6567	ortholog_one2one	4.94065	0.184647	0.184647
ENSG00000102755	STGblue	Mount Sinai Brain Bank	Superior temporal gyrus	FLT1	ENSMUSG00000029648	Flt1	0.1113	0.6567	ortholog_one2one	4.94065	-0.286202	0.286202
ENSG00000102755	CBEturquoise	Mayo	Cerebellum	FLT1	ENSMUSG00000029648	Flt1	0.1113	0.6567	ortholog_one2one	4.94065	0.0881317	0.0881317
ENSG00000102755	FPturquoise	Mount Sinai Brain Bank	Frontal pole	FLT1	ENSMUSG00000029648	Flt1	0.1113	0.6567	ortholog_one2one	4.94065	0.195731	0.195731
ENSG00000102755	PHGturquoise	Mount Sinai Brain Bank	Parahippocampal gyrus	FLT1	ENSMUSG00000029648	Flt1	0.1113	0.6567	ortholog_one2one	4.94065	0.202761	0.202761
ENSG00000102924	IFGbrown	Mount Sinai Brain Bank	Inferior frontal gyrus	CBLN1	ENSMUSG00000031654	Cbln1	0.0044	0.3502	ortholog_one2one	7.03995	0.200739	0.200739
ENSG00000102924	CBEyellow	Mayo	Cerebellum	CBLN1	ENSMUSG00000031654	Cbln1	0.0044	0.3502	ortholog_one2one	7.03995	-0.231378	0.231378
ENSG00000102924	FPyellow	Mount Sinai Brain Bank	Frontal pole	CBLN1	ENSMUSG00000031654	Cbln1	0.0044	0.3502	ortholog_one2one	7.03995	-0.0960984	0.0960984
ENSG00000102924	PHGbrown	Mount Sinai Brain Bank	Parahippocampal gyrus	CBLN1	ENSMUSG00000031654	Cbln1	0.0044	0.3502	ortholog_one2one	7.03995	-0.23533	0.23533
ENSG00000102924	TCXgreen	Mayo	Temporal Cortex	CBLN1	ENSMUSG00000031654	Cbln1	0.0044	0.3502	ortholog_one2one	7.03995	0.320912	0.320912
ENSG00000102924	STGbrown	Mount Sinai Brain Bank	Superior temporal gyrus	CBLN1	ENSMUSG00000031654	Cbln1	0.0044	0.3502	ortholog_one2one	7.03995	0.172939	0.172939
ENSG00000102924	DLPFCyellow	ROSMAP	Dorsolateral prefrontal cortex	CBLN1	ENSMUSG00000031654	Cbln1	0.0044	0.3502	ortholog_one2one	7.03995	0.218202	0.218202
ENSG00000102934	FPblue	Mount Sinai Brain Bank	Frontal pole	PLLP	ENSMUSG00000031775	Pllp	0.0572	0.5859	ortholog_one2one	5.90345	0.23939	0.23939
ENSG00000102934	DLPFCbrown	ROSMAP	Dorsolateral prefrontal cortex	PLLP	ENSMUSG00000031775	Pllp	0.0572	0.5859	ortholog_one2one	5.90345	-0.270605	0.270605
ENSG00000102934	IFGblue	Mount Sinai Brain Bank	Inferior frontal gyrus	PLLP	ENSMUSG00000031775	Pllp	0.0572	0.5859	ortholog_one2one	5.90345	-0.196848	0.196848
ENSG00000102934	PHGgreen	Mount Sinai Brain Bank	Parahippocampal gyrus	PLLP	ENSMUSG00000031775	Pllp	0.0572	0.5859	ortholog_one2one	5.90345	0.348962	0.348962
ENSG00000102934	CBEbrown	Mayo	Cerebellum	PLLP	ENSMUSG00000031775	Pllp	0.0572	0.5859	ortholog_one2one	5.90345	-0.281767	0.281767
ENSG00000102934	STGyellow	Mount Sinai Brain Bank	Superior temporal gyrus	PLLP	ENSMUSG00000031775	Pllp	0.0572	0.5859	ortholog_one2one	5.90345	-0.18857	0.18857
ENSG00000103089	STGyellow	Mount Sinai Brain Bank	Superior temporal gyrus	FA2H	ENSMUSG00000033579	Fa2h	0.0859	0.6922	ortholog_one2one	5.50729	-0.242363	0.242363
ENSG00000103089	DLPFCbrown	ROSMAP	Dorsolateral prefrontal cortex	FA2H	ENSMUSG00000033579	Fa2h	0.0859	0.6922	ortholog_one2one	5.50729	-0.316106	0.316106
ENSG00000103089	CBEbrown	Mayo	Cerebellum	FA2H	ENSMUSG00000033579	Fa2h	0.0859	0.6922	ortholog_one2one	5.50729	-0.330849	0.330849
ENSG00000103089	TCXyellow	Mayo	Temporal Cortex	FA2H	ENSMUSG00000033579	Fa2h	0.0859	0.6922	ortholog_one2one	5.50729	-0.347492	0.347492
ENSG00000103089	IFGblue	Mount Sinai Brain Bank	Inferior frontal gyrus	FA2H	ENSMUSG00000033579	Fa2h	0.0859	0.6922	ortholog_one2one	5.50729	-0.133175	0.133175
ENSG00000103089	FPblue	Mount Sinai Brain Bank	Frontal pole	FA2H	ENSMUSG00000033579	Fa2h	0.0859	0.6922	ortholog_one2one	5.50729	0.202292	0.202292
ENSG00000103089	PHGgreen	Mount Sinai Brain Bank	Parahippocampal gyrus	FA2H	ENSMUSG00000033579	Fa2h	0.0859	0.6922	ortholog_one2one	5.50729	0.380827	0.380827
ENSG00000103404	STGturquoise	Mount Sinai Brain Bank	Superior temporal gyrus	USP31	ENSMUSG00000063317	Usp31	0.0452	0.4525	ortholog_one2one	5.4915	0.130008	0.130008
ENSG00000103404	PHGblue	Mount Sinai Brain Bank	Parahippocampal gyrus	USP31	ENSMUSG00000063317	Usp31	0.0452	0.4525	ortholog_one2one	5.4915	0.0476189	0.0476189
ENSG00000103404	CBEblue	Mayo	Cerebellum	USP31	ENSMUSG00000063317	Usp31	0.0452	0.4525	ortholog_one2one	5.4915	0.31322	0.31322
ENSG00000103404	IFGblue	Mount Sinai Brain Bank	Inferior frontal gyrus	USP31	ENSMUSG00000063317	Usp31	0.0452	0.4525	ortholog_one2one	5.4915	0.130529	0.130529
ENSG00000103496	TCXyellow	Mayo	Temporal Cortex	STX4	ENSMUSG00000030805	Stx4a	0.0473	0.7404	ortholog_one2one	6.73719	-0.269379	0.269379	AMP-AD drug discovery target
ENSG00000103496	IFGblue	Mount Sinai Brain Bank	Inferior frontal gyrus	STX4	ENSMUSG00000030805	Stx4a	0.0473	0.7404	ortholog_one2one	6.73719	-0.00537632	0.00537632	AMP-AD drug discovery target
ENSG00000103496	DLPFCbrown	ROSMAP	Dorsolateral prefrontal cortex	STX4	ENSMUSG00000030805	Stx4a	0.0473	0.7404	ortholog_one2one	6.73719	-0.130841	0.130841	AMP-AD drug discovery target
ENSG00000103496	FPblue	Mount Sinai Brain Bank	Frontal pole	STX4	ENSMUSG00000030805	Stx4a	0.0473	0.7404	ortholog_one2one	6.73719	0.0586821	0.0586821	AMP-AD drug discovery target
ENSG00000103723	FPyellow	Mount Sinai Brain Bank	Frontal pole	AP3B2	ENSMUSG00000062444	Ap3b2	0.0256	0.5403	ortholog_one2one	6.77682	-0.243023	0.243023
ENSG00000103723	PHGbrown	Mount Sinai Brain Bank	Parahippocampal gyrus	AP3B2	ENSMUSG00000062444	Ap3b2	0.0256	0.5403	ortholog_one2one	6.77682	-0.41542	0.41542
ENSG00000103723	STGbrown	Mount Sinai Brain Bank	Superior temporal gyrus	AP3B2	ENSMUSG00000062444	Ap3b2	0.0256	0.5403	ortholog_one2one	6.77682	0.320991	0.320991
ENSG00000103723	TCXgreen	Mayo	Temporal Cortex	AP3B2	ENSMUSG00000062444	Ap3b2	0.0256	0.5403	ortholog_one2one	6.77682	0.429426	0.429426
ENSG00000103723	IFGbrown	Mount Sinai Brain Bank	Inferior frontal gyrus	AP3B2	ENSMUSG00000062444	Ap3b2	0.0256	0.5403	ortholog_one2one	6.77682	0.249524	0.249524
ENSG00000103723	DLPFCyellow	ROSMAP	Dorsolateral prefrontal cortex	AP3B2	ENSMUSG00000062444	Ap3b2	0.0256	0.5403	ortholog_one2one	6.77682	0.286308	0.286308
ENSG00000104325	FPblue	Mount Sinai Brain Bank	Frontal pole	DECR1	ENSMUSG00000028223	Decr1	0.0973	0.6327	ortholog_one2one	4.29527	0.0307896	0.0307896
ENSG00000104325	DLPFCblue	ROSMAP	Dorsolateral prefrontal cortex	DECR1	ENSMUSG00000028223	Decr1	0.0973	0.6327	ortholog_one2one	4.29527	0.152748	0.152748
ENSG00000104325	IFGyellow	Mount Sinai Brain Bank	Inferior frontal gyrus	DECR1	ENSMUSG00000028223	Decr1	0.0973	0.6327	ortholog_one2one	4.29527	-0.17536	0.17536
ENSG00000104325	TCXblue	Mayo	Temporal Cortex	DECR1	ENSMUSG00000028223	Decr1	0.0973	0.6327	ortholog_one2one	4.29527	0.311092	0.311092
ENSG00000104325	CBEturquoise	Mayo	Cerebellum	DECR1	ENSMUSG00000028223	Decr1	0.0973	0.6327	ortholog_one2one	4.29527	0.141348	0.141348
ENSG00000104419	DLPFCbrown	ROSMAP	Dorsolateral prefrontal cortex	NDRG1	ENSMUSG00000005125	Ndrg1	0.0282	0.96	ortholog_one2one	6.92094	-0.23102	0.23102
ENSG00000104419	TCXyellow	Mayo	Temporal Cortex	NDRG1	ENSMUSG00000005125	Ndrg1	0.0282	0.96	ortholog_one2one	6.92094	-0.375972	0.375972
ENSG00000104419	CBEbrown	Mayo	Cerebellum	NDRG1	ENSMUSG00000005125	Ndrg1	0.0282	0.96	ortholog_one2one	6.92094	-0.320346	0.320346
ENSG00000104419	IFGblue	Mount Sinai Brain Bank	Inferior frontal gyrus	NDRG1	ENSMUSG00000005125	Ndrg1	0.0282	0.96	ortholog_one2one	6.92094	-0.0907567	0.0907567
ENSG00000104419	FPblue	Mount Sinai Brain Bank	Frontal pole	NDRG1	ENSMUSG00000005125	Ndrg1	0.0282	0.96	ortholog_one2one	6.92094	0.166343	0.166343
ENSG00000104419	STGyellow	Mount Sinai Brain Bank	Superior temporal gyrus	NDRG1	ENSMUSG00000005125	Ndrg1	0.0282	0.96	ortholog_one2one	6.92094	-0.258431	0.258431
ENSG00000104419	PHGgreen	Mount Sinai Brain Bank	Parahippocampal gyrus	NDRG1	ENSMUSG00000005125	Ndrg1	0.0282	0.96	ortholog_one2one	6.92094	0.343688	0.343688
ENSG00000104435	FPyellow	Mount Sinai Brain Bank	Frontal pole	STMN2	ENSMUSG00000027500	Stmn2	0.0404	0.4562	ortholog_one2one	8.87088	-0.230347	0.230347
ENSG00000104435	PHGbrown	Mount Sinai Brain Bank	Parahippocampal gyrus	STMN2	ENSMUSG00000027500	Stmn2	0.0404	0.4562	ortholog_one2one	8.87088	-0.398826	0.398826
ENSG00000104435	TCXgreen	Mayo	Temporal Cortex	STMN2	ENSMUSG00000027500	Stmn2	0.0404	0.4562	ortholog_one2one	8.87088	0.447383	0.447383
ENSG00000104435	DLPFCyellow	ROSMAP	Dorsolateral prefrontal cortex	STMN2	ENSMUSG00000027500	Stmn2	0.0404	0.4562	ortholog_one2one	8.87088	0.273924	0.273924
ENSG00000104435	IFGbrown	Mount Sinai Brain Bank	Inferior frontal gyrus	STMN2	ENSMUSG00000027500	Stmn2	0.0404	0.4562	ortholog_one2one	8.87088	0.230285	0.230285
ENSG00000104435	CBEyellow	Mayo	Cerebellum	STMN2	ENSMUSG00000027500	Stmn2	0.0404	0.4562	ortholog_one2one	8.87088	-0.22628	0.22628
ENSG00000104435	STGbrown	Mount Sinai Brain Bank	Superior temporal gyrus	STMN2	ENSMUSG00000027500	Stmn2	0.0404	0.4562	ortholog_one2one	8.87088	0.3022	0.3022
ENSG00000104472	DLPFCbrown	ROSMAP	Dorsolateral prefrontal cortex	CHRAC1	ENSMUSG00000068391	Chrac1	0.1188	0.5522	ortholog_one2one	4.89948	-0.207033	0.207033
ENSG00000104472	PHGgreen	Mount Sinai Brain Bank	Parahippocampal gyrus	CHRAC1	ENSMUSG00000068391	Chrac1	0.1188	0.5522	ortholog_one2one	4.89948	0.292505	0.292505
ENSG00000104472	STGyellow	Mount Sinai Brain Bank	Superior temporal gyrus	CHRAC1	ENSMUSG00000068391	Chrac1	0.1188	0.5522	ortholog_one2one	4.89948	-0.204607	0.204607
ENSG00000104472	IFGblue	Mount Sinai Brain Bank	Inferior frontal gyrus	CHRAC1	ENSMUSG00000068391	Chrac1	0.1188	0.5522	ortholog_one2one	4.89948	-0.126416	0.126416
ENSG00000104472	CBEturquoise	Mayo	Cerebellum	CHRAC1	ENSMUSG00000068391	Chrac1	0.1188	0.5522	ortholog_one2one	4.89948	0.0868804	0.0868804
ENSG00000104472	TCXyellow	Mayo	Temporal Cortex	CHRAC1	ENSMUSG00000068391	Chrac1	0.1188	0.5522	ortholog_one2one	4.89948	-0.37122	0.37122
ENSG00000104490	STGbrown	Mount Sinai Brain Bank	Superior temporal gyrus	NCALD	ENSMUSG00000051359	Ncald	0	0	ortholog_one2one	8.55142	0.307808	0.307808
ENSG00000104490	PHGbrown	Mount Sinai Brain Bank	Parahippocampal gyrus	NCALD	ENSMUSG00000051359	Ncald	0	0	ortholog_one2one	8.55142	-0.408519	0.408519
ENSG00000104490	IFGbrown	Mount Sinai Brain Bank	Inferior frontal gyrus	NCALD	ENSMUSG00000051359	Ncald	0	0	ortholog_one2one	8.55142	0.238986	0.238986
ENSG00000104490	TCXgreen	Mayo	Temporal Cortex	NCALD	ENSMUSG00000051359	Ncald	0	0	ortholog_one2one	8.55142	0.458045	0.458045
ENSG00000104490	FPyellow	Mount Sinai Brain Bank	Frontal pole	NCALD	ENSMUSG00000051359	Ncald	0	0	ortholog_one2one	8.55142	-0.24527	0.24527
ENSG00000104490	DLPFCyellow	ROSMAP	Dorsolateral prefrontal cortex	NCALD	ENSMUSG00000051359	Ncald	0	0	ortholog_one2one	8.55142	0.341333	0.341333
ENSG00000104524	STGturquoise	Mount Sinai Brain Bank	Superior temporal gyrus	PYCR3	ENSMUSG00000022571	Pycrl	NA	NA	ortholog_one2one	4.74245	-0.133411	0.133411
ENSG00000104524	PHGblue	Mount Sinai Brain Bank	Parahippocampal gyrus	PYCR3	ENSMUSG00000022571	Pycrl	NA	NA	ortholog_one2one	4.74245	-0.0567926	0.0567926
ENSG00000104524	TCXbrown	Mayo	Temporal Cortex	PYCR3	ENSMUSG00000022571	Pycrl	NA	NA	ortholog_one2one	4.74245	-0.258493	0.258493
ENSG00000104524	CBEblue	Mayo	Cerebellum	PYCR3	ENSMUSG00000022571	Pycrl	NA	NA	ortholog_one2one	4.74245	-0.359466	0.359466
ENSG00000104524	DLPFCturquoise	ROSMAP	Dorsolateral prefrontal cortex	PYCR3	ENSMUSG00000022571	Pycrl	NA	NA	ortholog_one2one	4.74245	0.238985	0.238985
ENSG00000104524	FPblue	Mount Sinai Brain Bank	Frontal pole	PYCR3	ENSMUSG00000022571	Pycrl	NA	NA	ortholog_one2one	4.74245	0.0778969	0.0778969
ENSG00000105171	IFGblue	Mount Sinai Brain Bank	Inferior frontal gyrus	POP4	ENSMUSG00000030423	Pop4	0.1032	0.5931	ortholog_one2one	5.42837	0.040591	0.040591
ENSG00000105171	FPbrown	Mount Sinai Brain Bank	Frontal pole	POP4	ENSMUSG00000030423	Pop4	0.1032	0.5931	ortholog_one2one	5.42837	0.26609	0.26609
ENSG00000105171	PHGblue	Mount Sinai Brain Bank	Parahippocampal gyrus	POP4	ENSMUSG00000030423	Pop4	0.1032	0.5931	ortholog_one2one	5.42837	-0.145339	0.145339
ENSG00000105220	FPyellow	Mount Sinai Brain Bank	Frontal pole	GPI	ENSMUSG00000036427	Gpi1	0.0615	0.7189	ortholog_one2one	9.46287	-0.25014	0.25014
ENSG00000105220	DLPFCyellow	ROSMAP	Dorsolateral prefrontal cortex	GPI	ENSMUSG00000036427	Gpi1	0.0615	0.7189	ortholog_one2one	9.46287	0.263776	0.263776
ENSG00000105220	PHGbrown	Mount Sinai Brain Bank	Parahippocampal gyrus	GPI	ENSMUSG00000036427	Gpi1	0.0615	0.7189	ortholog_one2one	9.46287	-0.371418	0.371418
ENSG00000105220	TCXgreen	Mayo	Temporal Cortex	GPI	ENSMUSG00000036427	Gpi1	0.0615	0.7189	ortholog_one2one	9.46287	0.398583	0.398583
ENSG00000105220	STGbrown	Mount Sinai Brain Bank	Superior temporal gyrus	GPI	ENSMUSG00000036427	Gpi1	0.0615	0.7189	ortholog_one2one	9.46287	0.317228	0.317228
ENSG00000105220	CBEblue	Mayo	Cerebellum	GPI	ENSMUSG00000036427	Gpi1	0.0615	0.7189	ortholog_one2one	9.46287	-0.287079	0.287079
ENSG00000105220	IFGbrown	Mount Sinai Brain Bank	Inferior frontal gyrus	GPI	ENSMUSG00000036427	Gpi1	0.0615	0.7189	ortholog_one2one	9.46287	0.232028	0.232028
ENSG00000105409	IFGbrown	Mount Sinai Brain Bank	Inferior frontal gyrus	ATP1A3	ENSMUSG00000040907	Atp1a3	0.0037	0.7738	ortholog_one2many	10.6655	0.239218	0.239218
ENSG00000105409	FPyellow	Mount Sinai Brain Bank	Frontal pole	ATP1A3	ENSMUSG00000040907	Atp1a3	0.0037	0.7738	ortholog_one2many	10.6655	-0.251657	0.251657
ENSG00000105409	TCXgreen	Mayo	Temporal Cortex	ATP1A3	ENSMUSG00000040907	Atp1a3	0.0037	0.7738	ortholog_one2many	10.6655	0.454532	0.454532
ENSG00000105409	PHGbrown	Mount Sinai Brain Bank	Parahippocampal gyrus	ATP1A3	ENSMUSG00000040907	Atp1a3	0.0037	0.7738	ortholog_one2many	10.6655	-0.381397	0.381397
ENSG00000105409	DLPFCyellow	ROSMAP	Dorsolateral prefrontal cortex	ATP1A3	ENSMUSG00000040907	Atp1a3	0.0037	0.7738	ortholog_one2many	10.6655	0.317554	0.317554
ENSG00000105409	STGbrown	Mount Sinai Brain Bank	Superior temporal gyrus	ATP1A3	ENSMUSG00000040907	Atp1a3	0.0037	0.7738	ortholog_one2many	10.6655	0.307976	0.307976
ENSG00000105649	PHGbrown	Mount Sinai Brain Bank	Parahippocampal gyrus	RAB3A	ENSMUSG00000031840	Rab3a	NA	NA	ortholog_one2one	9.51882	-0.384286	0.384286
ENSG00000105649	IFGbrown	Mount Sinai Brain Bank	Inferior frontal gyrus	RAB3A	ENSMUSG00000031840	Rab3a	NA	NA	ortholog_one2one	9.51882	0.210847	0.210847
ENSG00000105649	FPyellow	Mount Sinai Brain Bank	Frontal pole	RAB3A	ENSMUSG00000031840	Rab3a	NA	NA	ortholog_one2one	9.51882	-0.251505	0.251505
ENSG00000105649	STGbrown	Mount Sinai Brain Bank	Superior temporal gyrus	RAB3A	ENSMUSG00000031840	Rab3a	NA	NA	ortholog_one2one	9.51882	0.294501	0.294501
ENSG00000105649	CBEyellow	Mayo	Cerebellum	RAB3A	ENSMUSG00000031840	Rab3a	NA	NA	ortholog_one2one	9.51882	-0.210266	0.210266
ENSG00000105649	DLPFCyellow	ROSMAP	Dorsolateral prefrontal cortex	RAB3A	ENSMUSG00000031840	Rab3a	NA	NA	ortholog_one2one	9.51882	0.326637	0.326637
ENSG00000105649	TCXgreen	Mayo	Temporal Cortex	RAB3A	ENSMUSG00000031840	Rab3a	NA	NA	ortholog_one2one	9.51882	0.453004	0.453004
ENSG00000105695	IFGblue	Mount Sinai Brain Bank	Inferior frontal gyrus	MAG	ENSMUSG00000036634	Mag	0.0358	0.9635	ortholog_one2one	7.7381	-0.184045	0.184045
ENSG00000105695	DLPFCbrown	ROSMAP	Dorsolateral prefrontal cortex	MAG	ENSMUSG00000036634	Mag	0.0358	0.9635	ortholog_one2one	7.7381	-0.286838	0.286838
ENSG00000105695	CBEbrown	Mayo	Cerebellum	MAG	ENSMUSG00000036634	Mag	0.0358	0.9635	ortholog_one2one	7.7381	-0.292485	0.292485
ENSG00000105695	FPblue	Mount Sinai Brain Bank	Frontal pole	MAG	ENSMUSG00000036634	Mag	0.0358	0.9635	ortholog_one2one	7.7381	0.245365	0.245365
ENSG00000105695	PHGgreen	Mount Sinai Brain Bank	Parahippocampal gyrus	MAG	ENSMUSG00000036634	Mag	0.0358	0.9635	ortholog_one2one	7.7381	0.387345	0.387345
ENSG00000105695	STGyellow	Mount Sinai Brain Bank	Superior temporal gyrus	MAG	ENSMUSG00000036634	Mag	0.0358	0.9635	ortholog_one2one	7.7381	-0.215237	0.215237
ENSG00000105695	TCXyellow	Mayo	Temporal Cortex	MAG	ENSMUSG00000036634	Mag	0.0358	0.9635	ortholog_one2one	7.7381	-0.301967	0.301967
ENSG00000105696	PHGbrown	Mount Sinai Brain Bank	Parahippocampal gyrus	TMEM59L	ENSMUSG00000035964	Tmem59l	0.1536	1.0409	ortholog_one2one	8.6505	-0.40635	0.40635
ENSG00000105696	FPyellow	Mount Sinai Brain Bank	Frontal pole	TMEM59L	ENSMUSG00000035964	Tmem59l	0.1536	1.0409	ortholog_one2one	8.6505	-0.248482	0.248482
ENSG00000105696	TCXgreen	Mayo	Temporal Cortex	TMEM59L	ENSMUSG00000035964	Tmem59l	0.1536	1.0409	ortholog_one2one	8.6505	0.401766	0.401766
ENSG00000105696	DLPFCyellow	ROSMAP	Dorsolateral prefrontal cortex	TMEM59L	ENSMUSG00000035964	Tmem59l	0.1536	1.0409	ortholog_one2one	8.6505	0.270914	0.270914
ENSG00000105696	IFGbrown	Mount Sinai Brain Bank	Inferior frontal gyrus	TMEM59L	ENSMUSG00000035964	Tmem59l	0.1536	1.0409	ortholog_one2one	8.6505	0.25654	0.25654
ENSG00000105696	CBEyellow	Mayo	Cerebellum	TMEM59L	ENSMUSG00000035964	Tmem59l	0.1536	1.0409	ortholog_one2one	8.6505	-0.1864	0.1864
ENSG00000105696	STGbrown	Mount Sinai Brain Bank	Superior temporal gyrus	TMEM59L	ENSMUSG00000035964	Tmem59l	0.1536	1.0409	ortholog_one2one	8.6505	0.291365	0.291365
ENSG00000105771	PHGblue	Mount Sinai Brain Bank	Parahippocampal gyrus	SMG9	ENSMUSG00000002210	Smg9	0.0141	0.6832	ortholog_one2one	5.29344	0.028387	0.028387
ENSG00000105771	DLPFCturquoise	ROSMAP	Dorsolateral prefrontal cortex	SMG9	ENSMUSG00000002210	Smg9	0.0141	0.6832	ortholog_one2one	5.29344	-0.184608	0.184608
ENSG00000105771	STGturquoise	Mount Sinai Brain Bank	Superior temporal gyrus	SMG9	ENSMUSG00000002210	Smg9	0.0141	0.6832	ortholog_one2one	5.29344	0.135232	0.135232
ENSG00000105771	FPblue	Mount Sinai Brain Bank	Frontal pole	SMG9	ENSMUSG00000002210	Smg9	0.0141	0.6832	ortholog_one2one	5.29344	-0.103695	0.103695
ENSG00000105771	IFGblue	Mount Sinai Brain Bank	Inferior frontal gyrus	SMG9	ENSMUSG00000002210	Smg9	0.0141	0.6832	ortholog_one2one	5.29344	0.140972	0.140972
ENSG00000105854	TCXblue	Mayo	Temporal Cortex	PON2	ENSMUSG00000032667	Pon2	0.0632	0.4541	ortholog_one2one	5.56809	0.314645	0.314645
ENSG00000105854	FPblue	Mount Sinai Brain Bank	Frontal pole	PON2	ENSMUSG00000032667	Pon2	0.0632	0.4541	ortholog_one2one	5.56809	0.0555457	0.0555457
ENSG00000105854	PHGyellow	Mount Sinai Brain Bank	Parahippocampal gyrus	PON2	ENSMUSG00000032667	Pon2	0.0632	0.4541	ortholog_one2one	5.56809	0.301314	0.301314
ENSG00000105854	CBEturquoise	Mayo	Cerebellum	PON2	ENSMUSG00000032667	Pon2	0.0632	0.4541	ortholog_one2one	5.56809	0.235799	0.235799
ENSG00000105854	DLPFCblue	ROSMAP	Dorsolateral prefrontal cortex	PON2	ENSMUSG00000032667	Pon2	0.0632	0.4541	ortholog_one2one	5.56809	0.19254	0.19254
ENSG00000105854	IFGyellow	Mount Sinai Brain Bank	Inferior frontal gyrus	PON2	ENSMUSG00000032667	Pon2	0.0632	0.4541	ortholog_one2one	5.56809	-0.264761	0.264761
ENSG00000105855	CBEturquoise	Mayo	Cerebellum	ITGB8	ENSMUSG00000025321	Itgb8	0.0668	0.4832	ortholog_one2one	5.08533	0.251337	0.251337
ENSG00000105855	STGblue	Mount Sinai Brain Bank	Superior temporal gyrus	ITGB8	ENSMUSG00000025321	Itgb8	0.0668	0.4832	ortholog_one2one	5.08533	-0.278548	0.278548
ENSG00000105855	FPblue	Mount Sinai Brain Bank	Frontal pole	ITGB8	ENSMUSG00000025321	Itgb8	0.0668	0.4832	ortholog_one2one	5.08533	0.0473905	0.0473905
ENSG00000105855	TCXyellow	Mayo	Temporal Cortex	ITGB8	ENSMUSG00000025321	Itgb8	0.0668	0.4832	ortholog_one2one	5.08533	-0.256329	0.256329
ENSG00000105855	IFGyellow	Mount Sinai Brain Bank	Inferior frontal gyrus	ITGB8	ENSMUSG00000025321	Itgb8	0.0668	0.4832	ortholog_one2one	5.08533	-0.248124	0.248124
ENSG00000105855	DLPFCblue	ROSMAP	Dorsolateral prefrontal cortex	ITGB8	ENSMUSG00000025321	Itgb8	0.0668	0.4832	ortholog_one2one	5.08533	0.17185	0.17185
ENSG00000105855	PHGyellow	Mount Sinai Brain Bank	Parahippocampal gyrus	ITGB8	ENSMUSG00000025321	Itgb8	0.0668	0.4832	ortholog_one2one	5.08533	0.308369	0.308369
ENSG00000105993	STGturquoise	Mount Sinai Brain Bank	Superior temporal gyrus	DNAJB6	ENSMUSG00000029131	Dnajb6	0.0887	0.4636	ortholog_one2one	7.80082	0.0950921	0.0950921
ENSG00000105993	PHGblue	Mount Sinai Brain Bank	Parahippocampal gyrus	DNAJB6	ENSMUSG00000029131	Dnajb6	0.0887	0.4636	ortholog_one2one	7.80082	-0.083021	0.083021
ENSG00000105993	DLPFCturquoise	ROSMAP	Dorsolateral prefrontal cortex	DNAJB6	ENSMUSG00000029131	Dnajb6	0.0887	0.4636	ortholog_one2one	7.80082	-0.174765	0.174765
ENSG00000105993	CBEblue	Mayo	Cerebellum	DNAJB6	ENSMUSG00000029131	Dnajb6	0.0887	0.4636	ortholog_one2one	7.80082	0.34216	0.34216
ENSG00000105993	IFGblue	Mount Sinai Brain Bank	Inferior frontal gyrus	DNAJB6	ENSMUSG00000029131	Dnajb6	0.0887	0.4636	ortholog_one2one	7.80082	0.158133	0.158133
ENSG00000105993	TCXbrown	Mayo	Temporal Cortex	DNAJB6	ENSMUSG00000029131	Dnajb6	0.0887	0.4636	ortholog_one2one	7.80082	0.27959	0.27959
ENSG00000106089	FPyellow	Mount Sinai Brain Bank	Frontal pole	STX1A	ENSMUSG00000007207	Stx1a	0.0097	0.9028	ortholog_one2one	7.34419	-0.210115	0.210115	AMP-AD drug discovery target
ENSG00000106089	DLPFCyellow	ROSMAP	Dorsolateral prefrontal cortex	STX1A	ENSMUSG00000007207	Stx1a	0.0097	0.9028	ortholog_one2one	7.34419	0.253861	0.253861	AMP-AD drug discovery target
ENSG00000106089	IFGbrown	Mount Sinai Brain Bank	Inferior frontal gyrus	STX1A	ENSMUSG00000007207	Stx1a	0.0097	0.9028	ortholog_one2one	7.34419	0.229466	0.229466	AMP-AD drug discovery target
ENSG00000106089	TCXgreen	Mayo	Temporal Cortex	STX1A	ENSMUSG00000007207	Stx1a	0.0097	0.9028	ortholog_one2one	7.34419	0.403569	0.403569	AMP-AD drug discovery target
ENSG00000106089	PHGbrown	Mount Sinai Brain Bank	Parahippocampal gyrus	STX1A	ENSMUSG00000007207	Stx1a	0.0097	0.9028	ortholog_one2one	7.34419	-0.355389	0.355389	AMP-AD drug discovery target
ENSG00000106089	STGbrown	Mount Sinai Brain Bank	Superior temporal gyrus	STX1A	ENSMUSG00000007207	Stx1a	0.0097	0.9028	ortholog_one2one	7.34419	0.25905	0.25905	AMP-AD drug discovery target
ENSG00000106236	DLPFCyellow	ROSMAP	Dorsolateral prefrontal cortex	NPTX2	ENSMUSG00000059991	Nptx2	NA	NA	ortholog_one2one	5.41167	0.154783	0.154783
ENSG00000106236	CBEblue	Mayo	Cerebellum	NPTX2	ENSMUSG00000059991	Nptx2	NA	NA	ortholog_one2one	5.41167	0.234871	0.234871
ENSG00000106236	FPyellow	Mount Sinai Brain Bank	Frontal pole	NPTX2	ENSMUSG00000059991	Nptx2	NA	NA	ortholog_one2one	5.41167	-0.0217978	0.0217978
ENSG00000106397	TCXyellow	Mayo	Temporal Cortex	PLOD3	ENSMUSG00000004846	Plod3	0.0424	0.8265	ortholog_one2one	4.77871	-0.292804	0.292804
ENSG00000106397	DLPFCturquoise	ROSMAP	Dorsolateral prefrontal cortex	PLOD3	ENSMUSG00000004846	Plod3	0.0424	0.8265	ortholog_one2one	4.77871	-0.219471	0.219471
ENSG00000106397	IFGblue	Mount Sinai Brain Bank	Inferior frontal gyrus	PLOD3	ENSMUSG00000004846	Plod3	0.0424	0.8265	ortholog_one2one	4.77871	0.0396448	0.0396448
ENSG00000106397	CBEblue	Mayo	Cerebellum	PLOD3	ENSMUSG00000004846	Plod3	0.0424	0.8265	ortholog_one2one	4.77871	0.319424	0.319424
ENSG00000106565	IFGturquoise	Mount Sinai Brain Bank	Inferior frontal gyrus	TMEM176B	ENSMUSG00000029810	Tmem176b	0.4015	0.6859	ortholog_one2one	5.60709	-0.246394	0.246394
ENSG00000106565	STGblue	Mount Sinai Brain Bank	Superior temporal gyrus	TMEM176B	ENSMUSG00000029810	Tmem176b	0.4015	0.6859	ortholog_one2one	5.60709	-0.277637	0.277637
ENSG00000106565	CBEturquoise	Mayo	Cerebellum	TMEM176B	ENSMUSG00000029810	Tmem176b	0.4015	0.6859	ortholog_one2one	5.60709	0.131698	0.131698
ENSG00000106565	DLPFCblue	ROSMAP	Dorsolateral prefrontal cortex	TMEM176B	ENSMUSG00000029810	Tmem176b	0.4015	0.6859	ortholog_one2one	5.60709	0.263764	0.263764
ENSG00000106565	FPturquoise	Mount Sinai Brain Bank	Frontal pole	TMEM176B	ENSMUSG00000029810	Tmem176b	0.4015	0.6859	ortholog_one2one	5.60709	0.246517	0.246517
ENSG00000106565	PHGturquoise	Mount Sinai Brain Bank	Parahippocampal gyrus	TMEM176B	ENSMUSG00000029810	Tmem176b	0.4015	0.6859	ortholog_one2one	5.60709	0.197927	0.197927
ENSG00000106565	TCXblue	Mayo	Temporal Cortex	TMEM176B	ENSMUSG00000029810	Tmem176b	0.4015	0.6859	ortholog_one2one	5.60709	0.221092	0.221092
ENSG00000106789	PHGbrown	Mount Sinai Brain Bank	Parahippocampal gyrus	CORO2A	ENSMUSG00000028337	Coro2a	0.0762	0.685	ortholog_one2one	4.49512	-0.276366	0.276366
ENSG00000106789	DLPFCyellow	ROSMAP	Dorsolateral prefrontal cortex	CORO2A	ENSMUSG00000028337	Coro2a	0.0762	0.685	ortholog_one2one	4.49512	0.248556	0.248556
ENSG00000106789	TCXgreen	Mayo	Temporal Cortex	CORO2A	ENSMUSG00000028337	Coro2a	0.0762	0.685	ortholog_one2one	4.49512	0.432642	0.432642
ENSG00000106789	IFGbrown	Mount Sinai Brain Bank	Inferior frontal gyrus	CORO2A	ENSMUSG00000028337	Coro2a	0.0762	0.685	ortholog_one2one	4.49512	0.20701	0.20701
ENSG00000106789	STGbrown	Mount Sinai Brain Bank	Superior temporal gyrus	CORO2A	ENSMUSG00000028337	Coro2a	0.0762	0.685	ortholog_one2one	4.49512	0.26519	0.26519
ENSG00000106789	FPyellow	Mount Sinai Brain Bank	Frontal pole	CORO2A	ENSMUSG00000028337	Coro2a	0.0762	0.685	ortholog_one2one	4.49512	-0.205951	0.205951
ENSG00000106789	CBEyellow	Mayo	Cerebellum	CORO2A	ENSMUSG00000028337	Coro2a	0.0762	0.685	ortholog_one2one	4.49512	-0.234437	0.234437
ENSG00000106799	TCXturquoise	Mayo	Temporal Cortex	TGFBR1	ENSMUSG00000007613	Tgfbr1	0.0145	0.4179	ortholog_one2one	4.09546	0.196277	0.196277
ENSG00000106799	STGblue	Mount Sinai Brain Bank	Superior temporal gyrus	TGFBR1	ENSMUSG00000007613	Tgfbr1	0.0145	0.4179	ortholog_one2one	4.09546	-0.256258	0.256258
ENSG00000106799	PHGturquoise	Mount Sinai Brain Bank	Parahippocampal gyrus	TGFBR1	ENSMUSG00000007613	Tgfbr1	0.0145	0.4179	ortholog_one2one	4.09546	0.196338	0.196338
ENSG00000106799	DLPFCblue	ROSMAP	Dorsolateral prefrontal cortex	TGFBR1	ENSMUSG00000007613	Tgfbr1	0.0145	0.4179	ortholog_one2one	4.09546	0.221482	0.221482
ENSG00000106799	IFGturquoise	Mount Sinai Brain Bank	Inferior frontal gyrus	TGFBR1	ENSMUSG00000007613	Tgfbr1	0.0145	0.4179	ortholog_one2one	4.09546	-0.232072	0.232072
ENSG00000106799	FPturquoise	Mount Sinai Brain Bank	Frontal pole	TGFBR1	ENSMUSG00000007613	Tgfbr1	0.0145	0.4179	ortholog_one2one	4.09546	0.271713	0.271713
ENSG00000106976	STGbrown	Mount Sinai Brain Bank	Superior temporal gyrus	DNM1	ENSMUSG00000026825	Dnm1	0.0084	0.5868	ortholog_one2one	9.85235	0.333316	0.333316
ENSG00000106976	IFGbrown	Mount Sinai Brain Bank	Inferior frontal gyrus	DNM1	ENSMUSG00000026825	Dnm1	0.0084	0.5868	ortholog_one2one	9.85235	0.253731	0.253731
ENSG00000106976	DLPFCyellow	ROSMAP	Dorsolateral prefrontal cortex	DNM1	ENSMUSG00000026825	Dnm1	0.0084	0.5868	ortholog_one2one	9.85235	0.304238	0.304238
ENSG00000106976	FPyellow	Mount Sinai Brain Bank	Frontal pole	DNM1	ENSMUSG00000026825	Dnm1	0.0084	0.5868	ortholog_one2one	9.85235	-0.25169	0.25169
ENSG00000106976	PHGbrown	Mount Sinai Brain Bank	Parahippocampal gyrus	DNM1	ENSMUSG00000026825	Dnm1	0.0084	0.5868	ortholog_one2one	9.85235	-0.40255	0.40255
ENSG00000106976	CBEyellow	Mayo	Cerebellum	DNM1	ENSMUSG00000026825	Dnm1	0.0084	0.5868	ortholog_one2one	9.85235	-0.231182	0.231182
ENSG00000106976	TCXgreen	Mayo	Temporal Cortex	DNM1	ENSMUSG00000026825	Dnm1	0.0084	0.5868	ortholog_one2one	9.85235	0.434412	0.434412
ENSG00000107104	DLPFCblue	ROSMAP	Dorsolateral prefrontal cortex	KANK1	ENSMUSG00000032702	Kank1	0.0814	0.553	ortholog_one2one	3.83108	0.135313	0.135313
ENSG00000107104	FPblue	Mount Sinai Brain Bank	Frontal pole	KANK1	ENSMUSG00000032702	Kank1	0.0814	0.553	ortholog_one2one	3.83108	0.105336	0.105336
ENSG00000107104	PHGyellow	Mount Sinai Brain Bank	Parahippocampal gyrus	KANK1	ENSMUSG00000032702	Kank1	0.0814	0.553	ortholog_one2one	3.83108	0.316094	0.316094
ENSG00000107164	CBEblue	Mayo	Cerebellum	FUBP3	ENSMUSG00000026843	Fubp3	0.0364	0.4307	ortholog_one2one	4.90127	-0.199938	0.199938
ENSG00000107164	IFGblue	Mount Sinai Brain Bank	Inferior frontal gyrus	FUBP3	ENSMUSG00000026843	Fubp3	0.0364	0.4307	ortholog_one2one	4.90127	-0.186519	0.186519
ENSG00000107295	IFGbrown	Mount Sinai Brain Bank	Inferior frontal gyrus	SH3GL2	ENSMUSG00000028488	Sh3gl2	0.0051	0.5276	ortholog_one2one	8.27682	0.225433	0.225433
ENSG00000107295	TCXgreen	Mayo	Temporal Cortex	SH3GL2	ENSMUSG00000028488	Sh3gl2	0.0051	0.5276	ortholog_one2one	8.27682	0.433442	0.433442
ENSG00000107295	PHGbrown	Mount Sinai Brain Bank	Parahippocampal gyrus	SH3GL2	ENSMUSG00000028488	Sh3gl2	0.0051	0.5276	ortholog_one2one	8.27682	-0.416122	0.416122
ENSG00000107295	FPyellow	Mount Sinai Brain Bank	Frontal pole	SH3GL2	ENSMUSG00000028488	Sh3gl2	0.0051	0.5276	ortholog_one2one	8.27682	-0.229831	0.229831
ENSG00000107295	CBEyellow	Mayo	Cerebellum	SH3GL2	ENSMUSG00000028488	Sh3gl2	0.0051	0.5276	ortholog_one2one	8.27682	-0.225417	0.225417
ENSG00000107295	DLPFCyellow	ROSMAP	Dorsolateral prefrontal cortex	SH3GL2	ENSMUSG00000028488	Sh3gl2	0.0051	0.5276	ortholog_one2one	8.27682	0.288746	0.288746
ENSG00000107295	STGbrown	Mount Sinai Brain Bank	Superior temporal gyrus	SH3GL2	ENSMUSG00000028488	Sh3gl2	0.0051	0.5276	ortholog_one2one	8.27682	0.303681	0.303681
ENSG00000107331	CBEbrown	Mayo	Cerebellum	ABCA2	ENSMUSG00000026944	Abca2	0.033	1.0896	ortholog_one2one	7.20528	-0.240023	0.240023
ENSG00000107331	DLPFCbrown	ROSMAP	Dorsolateral prefrontal cortex	ABCA2	ENSMUSG00000026944	Abca2	0.033	1.0896	ortholog_one2one	7.20528	-0.305103	0.305103
ENSG00000107331	FPblue	Mount Sinai Brain Bank	Frontal pole	ABCA2	ENSMUSG00000026944	Abca2	0.033	1.0896	ortholog_one2one	7.20528	0.196398	0.196398
ENSG00000107331	STGyellow	Mount Sinai Brain Bank	Superior temporal gyrus	ABCA2	ENSMUSG00000026944	Abca2	0.033	1.0896	ortholog_one2one	7.20528	-0.259628	0.259628
ENSG00000107331	PHGgreen	Mount Sinai Brain Bank	Parahippocampal gyrus	ABCA2	ENSMUSG00000026944	Abca2	0.033	1.0896	ortholog_one2one	7.20528	0.376988	0.376988
ENSG00000107331	TCXyellow	Mayo	Temporal Cortex	ABCA2	ENSMUSG00000026944	Abca2	0.033	1.0896	ortholog_one2one	7.20528	-0.337879	0.337879
ENSG00000107331	IFGblue	Mount Sinai Brain Bank	Inferior frontal gyrus	ABCA2	ENSMUSG00000026944	Abca2	0.033	1.0896	ortholog_one2one	7.20528	-0.135966	0.135966
ENSG00000107651	PHGblue	Mount Sinai Brain Bank	Parahippocampal gyrus	SEC23IP	ENSMUSG00000055319	Sec23ip	0.0692	0.5463	ortholog_one2one	4.84274	-0.0207633	0.0207633
ENSG00000107651	STGturquoise	Mount Sinai Brain Bank	Superior temporal gyrus	SEC23IP	ENSMUSG00000055319	Sec23ip	0.0692	0.5463	ortholog_one2one	4.84274	-0.115348	0.115348
ENSG00000107651	DLPFCturquoise	ROSMAP	Dorsolateral prefrontal cortex	SEC23IP	ENSMUSG00000055319	Sec23ip	0.0692	0.5463	ortholog_one2one	4.84274	0.21109	0.21109
ENSG00000107651	FPblue	Mount Sinai Brain Bank	Frontal pole	SEC23IP	ENSMUSG00000055319	Sec23ip	0.0692	0.5463	ortholog_one2one	4.84274	0.100943	0.100943
ENSG00000107651	TCXbrown	Mayo	Temporal Cortex	SEC23IP	ENSMUSG00000055319	Sec23ip	0.0692	0.5463	ortholog_one2one	4.84274	-0.277624	0.277624
ENSG00000107651	IFGblue	Mount Sinai Brain Bank	Inferior frontal gyrus	SEC23IP	ENSMUSG00000055319	Sec23ip	0.0692	0.5463	ortholog_one2one	4.84274	-0.14983	0.14983
ENSG00000107651	CBEblue	Mayo	Cerebellum	SEC23IP	ENSMUSG00000055319	Sec23ip	0.0692	0.5463	ortholog_one2one	4.84274	-0.338573	0.338573
ENSG00000107758	DLPFCyellow	ROSMAP	Dorsolateral prefrontal cortex	PPP3CB	ENSMUSG00000021816	Ppp3cb	0.0035	0.1603	ortholog_one2one	8.06427	0.319619	0.319619
ENSG00000107758	PHGbrown	Mount Sinai Brain Bank	Parahippocampal gyrus	PPP3CB	ENSMUSG00000021816	Ppp3cb	0.0035	0.1603	ortholog_one2one	8.06427	-0.405915	0.405915
ENSG00000107758	STGbrown	Mount Sinai Brain Bank	Superior temporal gyrus	PPP3CB	ENSMUSG00000021816	Ppp3cb	0.0035	0.1603	ortholog_one2one	8.06427	0.314684	0.314684
ENSG00000107758	TCXgreen	Mayo	Temporal Cortex	PPP3CB	ENSMUSG00000021816	Ppp3cb	0.0035	0.1603	ortholog_one2one	8.06427	0.436129	0.436129
ENSG00000107758	FPyellow	Mount Sinai Brain Bank	Frontal pole	PPP3CB	ENSMUSG00000021816	Ppp3cb	0.0035	0.1603	ortholog_one2one	8.06427	-0.236339	0.236339
ENSG00000107758	IFGbrown	Mount Sinai Brain Bank	Inferior frontal gyrus	PPP3CB	ENSMUSG00000021816	Ppp3cb	0.0035	0.1603	ortholog_one2one	8.06427	0.262807	0.262807
ENSG00000107758	CBEyellow	Mayo	Cerebellum	PPP3CB	ENSMUSG00000021816	Ppp3cb	0.0035	0.1603	ortholog_one2one	8.06427	-0.224839	0.224839
ENSG00000107937	DLPFCturquoise	ROSMAP	Dorsolateral prefrontal cortex	GTPBP4	ENSMUSG00000021149	Gtpbp4	0.025	0.5693	ortholog_one2one	5.13767	0.110126	0.110126
ENSG00000107937	PHGblue	Mount Sinai Brain Bank	Parahippocampal gyrus	GTPBP4	ENSMUSG00000021149	Gtpbp4	0.025	0.5693	ortholog_one2one	5.13767	-0.151327	0.151327
ENSG00000107937	FPbrown	Mount Sinai Brain Bank	Frontal pole	GTPBP4	ENSMUSG00000021149	Gtpbp4	0.025	0.5693	ortholog_one2one	5.13767	0.257469	0.257469
ENSG00000108256	DLPFCturquoise	ROSMAP	Dorsolateral prefrontal cortex	NUFIP2	ENSMUSG00000037857	Nufip2	0.0282	0.1934	ortholog_one2one	5.01751	-0.159263	0.159263
ENSG00000108256	TCXbrown	Mayo	Temporal Cortex	NUFIP2	ENSMUSG00000037857	Nufip2	0.0282	0.1934	ortholog_one2one	5.01751	0.276801	0.276801
ENSG00000108256	STGturquoise	Mount Sinai Brain Bank	Superior temporal gyrus	NUFIP2	ENSMUSG00000037857	Nufip2	0.0282	0.1934	ortholog_one2one	5.01751	0.0687565	0.0687565
ENSG00000108256	CBEblue	Mayo	Cerebellum	NUFIP2	ENSMUSG00000037857	Nufip2	0.0282	0.1934	ortholog_one2one	5.01751	0.356971	0.356971
ENSG00000108256	IFGblue	Mount Sinai Brain Bank	Inferior frontal gyrus	NUFIP2	ENSMUSG00000037857	Nufip2	0.0282	0.1934	ortholog_one2one	5.01751	0.0938206	0.0938206
ENSG00000108309	IFGbrown	Mount Sinai Brain Bank	Inferior frontal gyrus	RUNDC3A	ENSMUSG00000006575	Rundc3a	0.0162	0.5954	ortholog_one2one	8.28479	0.268932	0.268932
ENSG00000108309	PHGbrown	Mount Sinai Brain Bank	Parahippocampal gyrus	RUNDC3A	ENSMUSG00000006575	Rundc3a	0.0162	0.5954	ortholog_one2one	8.28479	-0.380887	0.380887
ENSG00000108309	STGbrown	Mount Sinai Brain Bank	Superior temporal gyrus	RUNDC3A	ENSMUSG00000006575	Rundc3a	0.0162	0.5954	ortholog_one2one	8.28479	0.256951	0.256951
ENSG00000108309	FPyellow	Mount Sinai Brain Bank	Frontal pole	RUNDC3A	ENSMUSG00000006575	Rundc3a	0.0162	0.5954	ortholog_one2one	8.28479	-0.187809	0.187809
ENSG00000108309	CBEyellow	Mayo	Cerebellum	RUNDC3A	ENSMUSG00000006575	Rundc3a	0.0162	0.5954	ortholog_one2one	8.28479	-0.196933	0.196933
ENSG00000108509	TCXgreen	Mayo	Temporal Cortex	CAMTA2	ENSMUSG00000040712	Camta2	0.0708	0.4123	ortholog_one2one	7.13663	0.408521	0.408521
ENSG00000108509	DLPFCyellow	ROSMAP	Dorsolateral prefrontal cortex	CAMTA2	ENSMUSG00000040712	Camta2	0.0708	0.4123	ortholog_one2one	7.13663	0.296563	0.296563
ENSG00000108509	FPyellow	Mount Sinai Brain Bank	Frontal pole	CAMTA2	ENSMUSG00000040712	Camta2	0.0708	0.4123	ortholog_one2one	7.13663	-0.21415	0.21415
ENSG00000108509	IFGbrown	Mount Sinai Brain Bank	Inferior frontal gyrus	CAMTA2	ENSMUSG00000040712	Camta2	0.0708	0.4123	ortholog_one2one	7.13663	0.212888	0.212888
ENSG00000108509	PHGbrown	Mount Sinai Brain Bank	Parahippocampal gyrus	CAMTA2	ENSMUSG00000040712	Camta2	0.0708	0.4123	ortholog_one2one	7.13663	-0.373458	0.373458
ENSG00000108509	STGbrown	Mount Sinai Brain Bank	Superior temporal gyrus	CAMTA2	ENSMUSG00000040712	Camta2	0.0708	0.4123	ortholog_one2one	7.13663	0.272777	0.272777
ENSG00000108509	CBEyellow	Mayo	Cerebellum	CAMTA2	ENSMUSG00000040712	Camta2	0.0708	0.4123	ortholog_one2one	7.13663	-0.224498	0.224498
ENSG00000108797	CBEyellow	Mayo	Cerebellum	CNTNAP1	ENSMUSG00000017167	Cntnap1	0.0339	0.5447	ortholog_one2one	7.0519	-0.196031	0.196031
ENSG00000108797	FPyellow	Mount Sinai Brain Bank	Frontal pole	CNTNAP1	ENSMUSG00000017167	Cntnap1	0.0339	0.5447	ortholog_one2one	7.0519	-0.254641	0.254641
ENSG00000108797	STGbrown	Mount Sinai Brain Bank	Superior temporal gyrus	CNTNAP1	ENSMUSG00000017167	Cntnap1	0.0339	0.5447	ortholog_one2one	7.0519	0.317757	0.317757
ENSG00000108797	IFGbrown	Mount Sinai Brain Bank	Inferior frontal gyrus	CNTNAP1	ENSMUSG00000017167	Cntnap1	0.0339	0.5447	ortholog_one2one	7.0519	0.241657	0.241657
ENSG00000108797	PHGbrown	Mount Sinai Brain Bank	Parahippocampal gyrus	CNTNAP1	ENSMUSG00000017167	Cntnap1	0.0339	0.5447	ortholog_one2one	7.0519	-0.390833	0.390833
ENSG00000108797	DLPFCyellow	ROSMAP	Dorsolateral prefrontal cortex	CNTNAP1	ENSMUSG00000017167	Cntnap1	0.0339	0.5447	ortholog_one2one	7.0519	0.303066	0.303066
ENSG00000108797	TCXgreen	Mayo	Temporal Cortex	CNTNAP1	ENSMUSG00000017167	Cntnap1	0.0339	0.5447	ortholog_one2one	7.0519	0.439093	0.439093
ENSG00000109103	STGturquoise	Mount Sinai Brain Bank	Superior temporal gyrus	UNC119	ENSMUSG00000002058	Unc119	0.0399	0.4906	ortholog_one2one	5.57563	0.137931	0.137931
ENSG00000109103	TCXbrown	Mayo	Temporal Cortex	UNC119	ENSMUSG00000002058	Unc119	0.0399	0.4906	ortholog_one2one	5.57563	0.241481	0.241481
ENSG00000109103	CBEblue	Mayo	Cerebellum	UNC119	ENSMUSG00000002058	Unc119	0.0399	0.4906	ortholog_one2one	5.57563	0.331157	0.331157
ENSG00000109103	FPblue	Mount Sinai Brain Bank	Frontal pole	UNC119	ENSMUSG00000002058	Unc119	0.0399	0.4906	ortholog_one2one	5.57563	-0.153921	0.153921
ENSG00000109103	DLPFCturquoise	ROSMAP	Dorsolateral prefrontal cortex	UNC119	ENSMUSG00000002058	Unc119	0.0399	0.4906	ortholog_one2one	5.57563	-0.156108	0.156108
ENSG00000109436	CBEyellow	Mayo	Cerebellum	TBC1D9	ENSMUSG00000031709	Tbc1d9	0.0197	0.7649	ortholog_one2one	6.36271	-0.153572	0.153572
ENSG00000109436	TCXgreen	Mayo	Temporal Cortex	TBC1D9	ENSMUSG00000031709	Tbc1d9	0.0197	0.7649	ortholog_one2one	6.36271	0.445915	0.445915
ENSG00000109436	IFGbrown	Mount Sinai Brain Bank	Inferior frontal gyrus	TBC1D9	ENSMUSG00000031709	Tbc1d9	0.0197	0.7649	ortholog_one2one	6.36271	0.257877	0.257877
ENSG00000109436	STGbrown	Mount Sinai Brain Bank	Superior temporal gyrus	TBC1D9	ENSMUSG00000031709	Tbc1d9	0.0197	0.7649	ortholog_one2one	6.36271	0.27982	0.27982
ENSG00000109436	PHGbrown	Mount Sinai Brain Bank	Parahippocampal gyrus	TBC1D9	ENSMUSG00000031709	Tbc1d9	0.0197	0.7649	ortholog_one2one	6.36271	-0.376135	0.376135
ENSG00000109436	DLPFCyellow	ROSMAP	Dorsolateral prefrontal cortex	TBC1D9	ENSMUSG00000031709	Tbc1d9	0.0197	0.7649	ortholog_one2one	6.36271	0.33098	0.33098
ENSG00000109458	FPblue	Mount Sinai Brain Bank	Frontal pole	GAB1	ENSMUSG00000031714	Gab1	0.0496	0.6555	ortholog_one2one	4.56328	0.174171	0.174171
ENSG00000109458	PHGgreen	Mount Sinai Brain Bank	Parahippocampal gyrus	GAB1	ENSMUSG00000031714	Gab1	0.0496	0.6555	ortholog_one2one	4.56328	0.37621	0.37621
ENSG00000109458	IFGblue	Mount Sinai Brain Bank	Inferior frontal gyrus	GAB1	ENSMUSG00000031714	Gab1	0.0496	0.6555	ortholog_one2one	4.56328	-0.113514	0.113514
ENSG00000109458	STGyellow	Mount Sinai Brain Bank	Superior temporal gyrus	GAB1	ENSMUSG00000031714	Gab1	0.0496	0.6555	ortholog_one2one	4.56328	-0.287682	0.287682
ENSG00000109458	DLPFCbrown	ROSMAP	Dorsolateral prefrontal cortex	GAB1	ENSMUSG00000031714	Gab1	0.0496	0.6555	ortholog_one2one	4.56328	-0.22126	0.22126
ENSG00000109458	TCXyellow	Mayo	Temporal Cortex	GAB1	ENSMUSG00000031714	Gab1	0.0496	0.6555	ortholog_one2one	4.56328	-0.398873	0.398873
ENSG00000110090	TCXblue	Mayo	Temporal Cortex	CPT1A	ENSMUSG00000024900	Cpt1a	NA	NA	ortholog_one2one	4.52087	0.28423	0.28423
ENSG00000110090	CBEturquoise	Mayo	Cerebellum	CPT1A	ENSMUSG00000024900	Cpt1a	NA	NA	ortholog_one2one	4.52087	0.237181	0.237181
ENSG00000110090	PHGyellow	Mount Sinai Brain Bank	Parahippocampal gyrus	CPT1A	ENSMUSG00000024900	Cpt1a	NA	NA	ortholog_one2one	4.52087	0.258982	0.258982
ENSG00000110090	IFGyellow	Mount Sinai Brain Bank	Inferior frontal gyrus	CPT1A	ENSMUSG00000024900	Cpt1a	NA	NA	ortholog_one2one	4.52087	-0.202784	0.202784
ENSG00000110090	FPblue	Mount Sinai Brain Bank	Frontal pole	CPT1A	ENSMUSG00000024900	Cpt1a	NA	NA	ortholog_one2one	4.52087	0.000734019	0.000734019
ENSG00000110172	DLPFCturquoise	ROSMAP	Dorsolateral prefrontal cortex	CHORDC1	ENSMUSG00000001774	Chordc1	0.0206	0.4405	ortholog_one2one	6.53887	-0.209681	0.209681
ENSG00000110172	PHGblue	Mount Sinai Brain Bank	Parahippocampal gyrus	CHORDC1	ENSMUSG00000001774	Chordc1	0.0206	0.4405	ortholog_one2one	6.53887	-0.0190725	0.0190725
ENSG00000110172	CBEblue	Mayo	Cerebellum	CHORDC1	ENSMUSG00000001774	Chordc1	0.0206	0.4405	ortholog_one2one	6.53887	0.345869	0.345869
ENSG00000110172	FPblue	Mount Sinai Brain Bank	Frontal pole	CHORDC1	ENSMUSG00000001774	Chordc1	0.0206	0.4405	ortholog_one2one	6.53887	-0.0970573	0.0970573
ENSG00000110172	TCXbrown	Mayo	Temporal Cortex	CHORDC1	ENSMUSG00000001774	Chordc1	0.0206	0.4405	ortholog_one2one	6.53887	0.306095	0.306095
ENSG00000110172	STGturquoise	Mount Sinai Brain Bank	Superior temporal gyrus	CHORDC1	ENSMUSG00000001774	Chordc1	0.0206	0.4405	ortholog_one2one	6.53887	0.124084	0.124084
ENSG00000110315	PHGgreen	Mount Sinai Brain Bank	Parahippocampal gyrus	RNF141	ENSMUSG00000030788	Rnf141	0.0041	0.3337	ortholog_one2one	6.02948	0.326951	0.326951
ENSG00000110315	TCXyellow	Mayo	Temporal Cortex	RNF141	ENSMUSG00000030788	Rnf141	0.0041	0.3337	ortholog_one2one	6.02948	-0.281182	0.281182
ENSG00000110315	CBEbrown	Mayo	Cerebellum	RNF141	ENSMUSG00000030788	Rnf141	0.0041	0.3337	ortholog_one2one	6.02948	-0.189663	0.189663
ENSG00000110315	IFGblue	Mount Sinai Brain Bank	Inferior frontal gyrus	RNF141	ENSMUSG00000030788	Rnf141	0.0041	0.3337	ortholog_one2one	6.02948	-0.184248	0.184248
ENSG00000110315	STGyellow	Mount Sinai Brain Bank	Superior temporal gyrus	RNF141	ENSMUSG00000030788	Rnf141	0.0041	0.3337	ortholog_one2one	6.02948	-0.204552	0.204552
ENSG00000110427	FPyellow	Mount Sinai Brain Bank	Frontal pole	KIAA1549L	ENSMUSG00000068373	D430041D05Rik	0.1112	0.6807	ortholog_one2one	5.9399	-0.238385	0.238385
ENSG00000110427	TCXgreen	Mayo	Temporal Cortex	KIAA1549L	ENSMUSG00000068373	D430041D05Rik	0.1112	0.6807	ortholog_one2one	5.9399	0.444908	0.444908
ENSG00000110427	PHGbrown	Mount Sinai Brain Bank	Parahippocampal gyrus	KIAA1549L	ENSMUSG00000068373	D430041D05Rik	0.1112	0.6807	ortholog_one2one	5.9399	-0.419249	0.419249
ENSG00000110427	STGbrown	Mount Sinai Brain Bank	Superior temporal gyrus	KIAA1549L	ENSMUSG00000068373	D430041D05Rik	0.1112	0.6807	ortholog_one2one	5.9399	0.319183	0.319183
ENSG00000110427	CBEyellow	Mayo	Cerebellum	KIAA1549L	ENSMUSG00000068373	D430041D05Rik	0.1112	0.6807	ortholog_one2one	5.9399	-0.114757	0.114757
ENSG00000110427	IFGbrown	Mount Sinai Brain Bank	Inferior frontal gyrus	KIAA1549L	ENSMUSG00000068373	D430041D05Rik	0.1112	0.6807	ortholog_one2one	5.9399	0.268016	0.268016
ENSG00000110427	DLPFCyellow	ROSMAP	Dorsolateral prefrontal cortex	KIAA1549L	ENSMUSG00000068373	D430041D05Rik	0.1112	0.6807	ortholog_one2one	5.9399	0.323685	0.323685
ENSG00000110514	CBEyellow	Mayo	Cerebellum	MADD	ENSMUSG00000040687	Madd	0.0213	0.4391	ortholog_one2one	7.02701	-0.181343	0.181343
ENSG00000110514	PHGbrown	Mount Sinai Brain Bank	Parahippocampal gyrus	MADD	ENSMUSG00000040687	Madd	0.0213	0.4391	ortholog_one2one	7.02701	-0.38401	0.38401
ENSG00000110514	DLPFCyellow	ROSMAP	Dorsolateral prefrontal cortex	MADD	ENSMUSG00000040687	Madd	0.0213	0.4391	ortholog_one2one	7.02701	0.288438	0.288438
ENSG00000110514	STGbrown	Mount Sinai Brain Bank	Superior temporal gyrus	MADD	ENSMUSG00000040687	Madd	0.0213	0.4391	ortholog_one2one	7.02701	0.319858	0.319858
ENSG00000110514	IFGbrown	Mount Sinai Brain Bank	Inferior frontal gyrus	MADD	ENSMUSG00000040687	Madd	0.0213	0.4391	ortholog_one2one	7.02701	0.241226	0.241226
ENSG00000110514	TCXgreen	Mayo	Temporal Cortex	MADD	ENSMUSG00000040687	Madd	0.0213	0.4391	ortholog_one2one	7.02701	0.412185	0.412185
ENSG00000110514	FPyellow	Mount Sinai Brain Bank	Frontal pole	MADD	ENSMUSG00000040687	Madd	0.0213	0.4391	ortholog_one2one	7.02701	-0.241616	0.241616
ENSG00000110651	CBEturquoise	Mayo	Cerebellum	CD81	ENSMUSG00000037706	Cd81	0.0397	0.8803	ortholog_one2one	8.92985	0.167905	0.167905
ENSG00000110651	TCXblue	Mayo	Temporal Cortex	CD81	ENSMUSG00000037706	Cd81	0.0397	0.8803	ortholog_one2one	8.92985	0.276296	0.276296
ENSG00000110651	IFGturquoise	Mount Sinai Brain Bank	Inferior frontal gyrus	CD81	ENSMUSG00000037706	Cd81	0.0397	0.8803	ortholog_one2one	8.92985	-0.241724	0.241724
ENSG00000110651	DLPFCblue	ROSMAP	Dorsolateral prefrontal cortex	CD81	ENSMUSG00000037706	Cd81	0.0397	0.8803	ortholog_one2one	8.92985	0.256793	0.256793
ENSG00000110651	PHGyellow	Mount Sinai Brain Bank	Parahippocampal gyrus	CD81	ENSMUSG00000037706	Cd81	0.0397	0.8803	ortholog_one2one	8.92985	0.225121	0.225121
ENSG00000110719	CBEturquoise	Mayo	Cerebellum	TCIRG1	ENSMUSG00000001750	Tcirg1	0.0852	1.1378	ortholog_one2one	4.25525	0.0598487	0.0598487
ENSG00000110719	FPturquoise	Mount Sinai Brain Bank	Frontal pole	TCIRG1	ENSMUSG00000001750	Tcirg1	0.0852	1.1378	ortholog_one2one	4.25525	0.254674	0.254674
ENSG00000110719	TCXturquoise	Mayo	Temporal Cortex	TCIRG1	ENSMUSG00000001750	Tcirg1	0.0852	1.1378	ortholog_one2one	4.25525	0.22985	0.22985
ENSG00000110719	PHGturquoise	Mount Sinai Brain Bank	Parahippocampal gyrus	TCIRG1	ENSMUSG00000001750	Tcirg1	0.0852	1.1378	ortholog_one2one	4.25525	0.263651	0.263651
ENSG00000110719	IFGturquoise	Mount Sinai Brain Bank	Inferior frontal gyrus	TCIRG1	ENSMUSG00000001750	Tcirg1	0.0852	1.1378	ortholog_one2one	4.25525	-0.216399	0.216399
ENSG00000110719	STGblue	Mount Sinai Brain Bank	Superior temporal gyrus	TCIRG1	ENSMUSG00000001750	Tcirg1	0.0852	1.1378	ortholog_one2one	4.25525	-0.292316	0.292316
ENSG00000110719	DLPFCblue	ROSMAP	Dorsolateral prefrontal cortex	TCIRG1	ENSMUSG00000001750	Tcirg1	0.0852	1.1378	ortholog_one2one	4.25525	0.248272	0.248272
ENSG00000110786	CBEyellow	Mayo	Cerebellum	PTPN5	ENSMUSG00000030854	Ptpn5	0.0506	0.4767	ortholog_one2one	7.22048	-0.014051	0.014051
ENSG00000110786	DLPFCyellow	ROSMAP	Dorsolateral prefrontal cortex	PTPN5	ENSMUSG00000030854	Ptpn5	0.0506	0.4767	ortholog_one2one	7.22048	0.329678	0.329678
ENSG00000110786	FPyellow	Mount Sinai Brain Bank	Frontal pole	PTPN5	ENSMUSG00000030854	Ptpn5	0.0506	0.4767	ortholog_one2one	7.22048	-0.224379	0.224379
ENSG00000110786	STGbrown	Mount Sinai Brain Bank	Superior temporal gyrus	PTPN5	ENSMUSG00000030854	Ptpn5	0.0506	0.4767	ortholog_one2one	7.22048	0.303106	0.303106
ENSG00000110786	IFGbrown	Mount Sinai Brain Bank	Inferior frontal gyrus	PTPN5	ENSMUSG00000030854	Ptpn5	0.0506	0.4767	ortholog_one2one	7.22048	0.232789	0.232789
ENSG00000110786	PHGbrown	Mount Sinai Brain Bank	Parahippocampal gyrus	PTPN5	ENSMUSG00000030854	Ptpn5	0.0506	0.4767	ortholog_one2one	7.22048	-0.351327	0.351327
ENSG00000110786	TCXgreen	Mayo	Temporal Cortex	PTPN5	ENSMUSG00000030854	Ptpn5	0.0506	0.4767	ortholog_one2one	7.22048	0.392036	0.392036
ENSG00000111275	TCXblue	Mayo	Temporal Cortex	ALDH2	ENSMUSG00000029455	Aldh2	0.0291	0.8833	ortholog_one2one	6.45552	0.30695	0.30695
ENSG00000111275	CBEturquoise	Mayo	Cerebellum	ALDH2	ENSMUSG00000029455	Aldh2	0.0291	0.8833	ortholog_one2one	6.45552	0.217288	0.217288
ENSG00000111275	DLPFCblue	ROSMAP	Dorsolateral prefrontal cortex	ALDH2	ENSMUSG00000029455	Aldh2	0.0291	0.8833	ortholog_one2one	6.45552	0.155215	0.155215
ENSG00000111275	FPyellow	Mount Sinai Brain Bank	Frontal pole	ALDH2	ENSMUSG00000029455	Aldh2	0.0291	0.8833	ortholog_one2one	6.45552	0.137513	0.137513
ENSG00000111275	IFGyellow	Mount Sinai Brain Bank	Inferior frontal gyrus	ALDH2	ENSMUSG00000029455	Aldh2	0.0291	0.8833	ortholog_one2one	6.45552	-0.220532	0.220532
ENSG00000111348	STGblue	Mount Sinai Brain Bank	Superior temporal gyrus	ARHGDIB	ENSMUSG00000030220	Arhgdib	0.0621	0.8227	ortholog_one2one	3.85285	-0.258636	0.258636
ENSG00000111348	FPturquoise	Mount Sinai Brain Bank	Frontal pole	ARHGDIB	ENSMUSG00000030220	Arhgdib	0.0621	0.8227	ortholog_one2one	3.85285	0.269944	0.269944
ENSG00000111348	CBEturquoise	Mayo	Cerebellum	ARHGDIB	ENSMUSG00000030220	Arhgdib	0.0621	0.8227	ortholog_one2one	3.85285	0.0100566	0.0100566
ENSG00000111348	IFGturquoise	Mount Sinai Brain Bank	Inferior frontal gyrus	ARHGDIB	ENSMUSG00000030220	Arhgdib	0.0621	0.8227	ortholog_one2one	3.85285	-0.246057	0.246057
ENSG00000111348	DLPFCblue	ROSMAP	Dorsolateral prefrontal cortex	ARHGDIB	ENSMUSG00000030220	Arhgdib	0.0621	0.8227	ortholog_one2one	3.85285	0.208796	0.208796
ENSG00000111348	TCXturquoise	Mayo	Temporal Cortex	ARHGDIB	ENSMUSG00000030220	Arhgdib	0.0621	0.8227	ortholog_one2one	3.85285	0.235591	0.235591
ENSG00000111348	PHGturquoise	Mount Sinai Brain Bank	Parahippocampal gyrus	ARHGDIB	ENSMUSG00000030220	Arhgdib	0.0621	0.8227	ortholog_one2one	3.85285	0.209127	0.209127
ENSG00000111358	FPblue	Mount Sinai Brain Bank	Frontal pole	GTF2H3	ENSMUSG00000029387	Gtf2h3	0.0344	0.8104	ortholog_one2one	4.51317	0.116081	0.116081
ENSG00000111358	DLPFCturquoise	ROSMAP	Dorsolateral prefrontal cortex	GTF2H3	ENSMUSG00000029387	Gtf2h3	0.0344	0.8104	ortholog_one2one	4.51317	0.149475	0.149475
ENSG00000111358	CBEblue	Mayo	Cerebellum	GTF2H3	ENSMUSG00000029387	Gtf2h3	0.0344	0.8104	ortholog_one2one	4.51317	-0.335607	0.335607
ENSG00000111358	IFGblue	Mount Sinai Brain Bank	Inferior frontal gyrus	GTF2H3	ENSMUSG00000029387	Gtf2h3	0.0344	0.8104	ortholog_one2one	4.51317	-0.144615	0.144615
ENSG00000111358	PHGblue	Mount Sinai Brain Bank	Parahippocampal gyrus	GTF2H3	ENSMUSG00000029387	Gtf2h3	0.0344	0.8104	ortholog_one2one	4.51317	-0.0470488	0.0470488
ENSG00000111358	TCXbrown	Mayo	Temporal Cortex	GTF2H3	ENSMUSG00000029387	Gtf2h3	0.0344	0.8104	ortholog_one2one	4.51317	-0.221129	0.221129
ENSG00000111358	STGturquoise	Mount Sinai Brain Bank	Superior temporal gyrus	GTF2H3	ENSMUSG00000029387	Gtf2h3	0.0344	0.8104	ortholog_one2one	4.51317	-0.134837	0.134837
ENSG00000111490	TCXgreen	Mayo	Temporal Cortex	TBC1D30	ENSMUSG00000052302	Tbc1d30	0.0451	0.7389	ortholog_one2one	5.57865	0.431573	0.431573
ENSG00000111490	CBEyellow	Mayo	Cerebellum	TBC1D30	ENSMUSG00000052302	Tbc1d30	0.0451	0.7389	ortholog_one2one	5.57865	-0.23063	0.23063
ENSG00000111490	STGbrown	Mount Sinai Brain Bank	Superior temporal gyrus	TBC1D30	ENSMUSG00000052302	Tbc1d30	0.0451	0.7389	ortholog_one2one	5.57865	0.295908	0.295908
ENSG00000111490	FPyellow	Mount Sinai Brain Bank	Frontal pole	TBC1D30	ENSMUSG00000052302	Tbc1d30	0.0451	0.7389	ortholog_one2one	5.57865	-0.234481	0.234481
ENSG00000111490	PHGbrown	Mount Sinai Brain Bank	Parahippocampal gyrus	TBC1D30	ENSMUSG00000052302	Tbc1d30	0.0451	0.7389	ortholog_one2one	5.57865	-0.35933	0.35933
ENSG00000111490	DLPFCyellow	ROSMAP	Dorsolateral prefrontal cortex	TBC1D30	ENSMUSG00000052302	Tbc1d30	0.0451	0.7389	ortholog_one2one	5.57865	0.311053	0.311053
ENSG00000111490	IFGbrown	Mount Sinai Brain Bank	Inferior frontal gyrus	TBC1D30	ENSMUSG00000052302	Tbc1d30	0.0451	0.7389	ortholog_one2one	5.57865	0.222418	0.222418
ENSG00000111669	TCXgreen	Mayo	Temporal Cortex	TPI1	ENSMUSG00000023456	Tpi1	0.0522	0.6174	ortholog_one2one	9.71442	0.358371	0.358371
ENSG00000111669	STGbrown	Mount Sinai Brain Bank	Superior temporal gyrus	TPI1	ENSMUSG00000023456	Tpi1	0.0522	0.6174	ortholog_one2one	9.71442	0.225324	0.225324
ENSG00000111669	IFGbrown	Mount Sinai Brain Bank	Inferior frontal gyrus	TPI1	ENSMUSG00000023456	Tpi1	0.0522	0.6174	ortholog_one2one	9.71442	0.176766	0.176766
ENSG00000111669	DLPFCyellow	ROSMAP	Dorsolateral prefrontal cortex	TPI1	ENSMUSG00000023456	Tpi1	0.0522	0.6174	ortholog_one2one	9.71442	0.222254	0.222254
ENSG00000111669	FPbrown	Mount Sinai Brain Bank	Frontal pole	TPI1	ENSMUSG00000023456	Tpi1	0.0522	0.6174	ortholog_one2one	9.71442	0.247186	0.247186
ENSG00000111674	FPyellow	Mount Sinai Brain Bank	Frontal pole	ENO2	ENSMUSG00000004267	Eno2	0.0083	0.4236	ortholog_one2one	9.82374	-0.22163	0.22163
ENSG00000111674	DLPFCyellow	ROSMAP	Dorsolateral prefrontal cortex	ENO2	ENSMUSG00000004267	Eno2	0.0083	0.4236	ortholog_one2one	9.82374	0.328352	0.328352
ENSG00000111674	STGbrown	Mount Sinai Brain Bank	Superior temporal gyrus	ENO2	ENSMUSG00000004267	Eno2	0.0083	0.4236	ortholog_one2one	9.82374	0.313743	0.313743
ENSG00000111674	CBEyellow	Mayo	Cerebellum	ENO2	ENSMUSG00000004267	Eno2	0.0083	0.4236	ortholog_one2one	9.82374	-0.232278	0.232278
ENSG00000111674	PHGbrown	Mount Sinai Brain Bank	Parahippocampal gyrus	ENO2	ENSMUSG00000004267	Eno2	0.0083	0.4236	ortholog_one2one	9.82374	-0.362921	0.362921
ENSG00000111674	IFGbrown	Mount Sinai Brain Bank	Inferior frontal gyrus	ENO2	ENSMUSG00000004267	Eno2	0.0083	0.4236	ortholog_one2one	9.82374	0.227093	0.227093
ENSG00000111783	TCXblue	Mayo	Temporal Cortex	RFX4	ENSMUSG00000020037	Rfx4	0.0226	0.4644	ortholog_one2one	3.96512	0.278104	0.278104
ENSG00000111783	IFGturquoise	Mount Sinai Brain Bank	Inferior frontal gyrus	RFX4	ENSMUSG00000020037	Rfx4	0.0226	0.4644	ortholog_one2one	3.96512	-0.226212	0.226212
ENSG00000111783	DLPFCblue	ROSMAP	Dorsolateral prefrontal cortex	RFX4	ENSMUSG00000020037	Rfx4	0.0226	0.4644	ortholog_one2one	3.96512	0.241159	0.241159
ENSG00000111783	CBEturquoise	Mayo	Cerebellum	RFX4	ENSMUSG00000020037	Rfx4	0.0226	0.4644	ortholog_one2one	3.96512	0.183708	0.183708
ENSG00000111783	STGblue	Mount Sinai Brain Bank	Superior temporal gyrus	RFX4	ENSMUSG00000020037	Rfx4	0.0226	0.4644	ortholog_one2one	3.96512	-0.289712	0.289712
ENSG00000111783	PHGturquoise	Mount Sinai Brain Bank	Parahippocampal gyrus	RFX4	ENSMUSG00000020037	Rfx4	0.0226	0.4644	ortholog_one2one	3.96512	0.253137	0.253137
ENSG00000111961	CBEturquoise	Mayo	Cerebellum	SASH1	ENSMUSG00000015305	Sash1	0.0704	0.6735	ortholog_one2one	5.48693	0.25705	0.25705
ENSG00000111961	IFGyellow	Mount Sinai Brain Bank	Inferior frontal gyrus	SASH1	ENSMUSG00000015305	Sash1	0.0704	0.6735	ortholog_one2one	5.48693	-0.273645	0.273645
ENSG00000111961	FPblue	Mount Sinai Brain Bank	Frontal pole	SASH1	ENSMUSG00000015305	Sash1	0.0704	0.6735	ortholog_one2one	5.48693	0.00923361	0.00923361
ENSG00000111961	TCXblue	Mayo	Temporal Cortex	SASH1	ENSMUSG00000015305	Sash1	0.0704	0.6735	ortholog_one2one	5.48693	0.247218	0.247218
ENSG00000111961	PHGyellow	Mount Sinai Brain Bank	Parahippocampal gyrus	SASH1	ENSMUSG00000015305	Sash1	0.0704	0.6735	ortholog_one2one	5.48693	0.326807	0.326807
ENSG00000112208	FPblue	Mount Sinai Brain Bank	Frontal pole	BAG2	ENSMUSG00000042215	Bag2	0.0288	0.8393	ortholog_one2one	3.64079	-0.101716	0.101716
ENSG00000112208	DLPFCturquoise	ROSMAP	Dorsolateral prefrontal cortex	BAG2	ENSMUSG00000042215	Bag2	0.0288	0.8393	ortholog_one2one	3.64079	-0.142684	0.142684
ENSG00000112208	PHGblue	Mount Sinai Brain Bank	Parahippocampal gyrus	BAG2	ENSMUSG00000042215	Bag2	0.0288	0.8393	ortholog_one2one	3.64079	-0.0441856	0.0441856
ENSG00000112208	TCXbrown	Mayo	Temporal Cortex	BAG2	ENSMUSG00000042215	Bag2	0.0288	0.8393	ortholog_one2one	3.64079	0.2666	0.2666
ENSG00000112208	CBEblue	Mayo	Cerebellum	BAG2	ENSMUSG00000042215	Bag2	0.0288	0.8393	ortholog_one2one	3.64079	0.336729	0.336729
ENSG00000112208	IFGblue	Mount Sinai Brain Bank	Inferior frontal gyrus	BAG2	ENSMUSG00000042215	Bag2	0.0288	0.8393	ortholog_one2one	3.64079	0.190833	0.190833
ENSG00000112208	STGturquoise	Mount Sinai Brain Bank	Superior temporal gyrus	BAG2	ENSMUSG00000042215	Bag2	0.0288	0.8393	ortholog_one2one	3.64079	0.11125	0.11125
ENSG00000112335	STGturquoise	Mount Sinai Brain Bank	Superior temporal gyrus	SNX3	ENSMUSG00000019804	Snx3	0	0	ortholog_one2one	7.54624	0.0742762	0.0742762
ENSG00000112335	IFGblue	Mount Sinai Brain Bank	Inferior frontal gyrus	SNX3	ENSMUSG00000019804	Snx3	0	0	ortholog_one2one	7.54624	0.131595	0.131595
ENSG00000112335	CBEblue	Mayo	Cerebellum	SNX3	ENSMUSG00000019804	Snx3	0	0	ortholog_one2one	7.54624	0.30792	0.30792
ENSG00000112335	TCXbrown	Mayo	Temporal Cortex	SNX3	ENSMUSG00000019804	Snx3	0	0	ortholog_one2one	7.54624	0.301163	0.301163
ENSG00000112335	FPblue	Mount Sinai Brain Bank	Frontal pole	SNX3	ENSMUSG00000019804	Snx3	0	0	ortholog_one2one	7.54624	-0.0672943	0.0672943
ENSG00000112335	PHGblue	Mount Sinai Brain Bank	Parahippocampal gyrus	SNX3	ENSMUSG00000019804	Snx3	0	0	ortholog_one2one	7.54624	-0.0111465	0.0111465
ENSG00000112406	FPblue	Mount Sinai Brain Bank	Frontal pole	HECA	ENSMUSG00000039879	Heca	0.0203	0.7507	ortholog_one2one	4.42226	-0.0834611	0.0834611
ENSG00000112406	DLPFCturquoise	ROSMAP	Dorsolateral prefrontal cortex	HECA	ENSMUSG00000039879	Heca	0.0203	0.7507	ortholog_one2one	4.42226	-0.192059	0.192059
ENSG00000112406	STGturquoise	Mount Sinai Brain Bank	Superior temporal gyrus	HECA	ENSMUSG00000039879	Heca	0.0203	0.7507	ortholog_one2one	4.42226	0.131884	0.131884
ENSG00000112406	TCXbrown	Mayo	Temporal Cortex	HECA	ENSMUSG00000039879	Heca	0.0203	0.7507	ortholog_one2one	4.42226	0.23358	0.23358
ENSG00000112406	PHGblue	Mount Sinai Brain Bank	Parahippocampal gyrus	HECA	ENSMUSG00000039879	Heca	0.0203	0.7507	ortholog_one2one	4.42226	0.00459619	0.00459619
ENSG00000112406	IFGblue	Mount Sinai Brain Bank	Inferior frontal gyrus	HECA	ENSMUSG00000039879	Heca	0.0203	0.7507	ortholog_one2one	4.42226	0.154287	0.154287
ENSG00000112406	CBEblue	Mayo	Cerebellum	HECA	ENSMUSG00000039879	Heca	0.0203	0.7507	ortholog_one2one	4.42226	0.378724	0.378724
ENSG00000112531	PHGgreen	Mount Sinai Brain Bank	Parahippocampal gyrus	QKI	ENSMUSG00000062078	Qk	0	0	ortholog_one2one	7.34997	0.348013	0.348013
ENSG00000112531	STGyellow	Mount Sinai Brain Bank	Superior temporal gyrus	QKI	ENSMUSG00000062078	Qk	0	0	ortholog_one2one	7.34997	-0.282207	0.282207
ENSG00000112531	CBEturquoise	Mayo	Cerebellum	QKI	ENSMUSG00000062078	Qk	0	0	ortholog_one2one	7.34997	0.220269	0.220269
ENSG00000112531	DLPFCbrown	ROSMAP	Dorsolateral prefrontal cortex	QKI	ENSMUSG00000062078	Qk	0	0	ortholog_one2one	7.34997	-0.203945	0.203945
ENSG00000112531	FPblue	Mount Sinai Brain Bank	Frontal pole	QKI	ENSMUSG00000062078	Qk	0	0	ortholog_one2one	7.34997	0.164621	0.164621
ENSG00000112561	DLPFCbrown	ROSMAP	Dorsolateral prefrontal cortex	TFEB	ENSMUSG00000023990	Tfeb	0.04	0.6874	ortholog_one2one	3.61703	-0.205337	0.205337
ENSG00000112561	IFGblue	Mount Sinai Brain Bank	Inferior frontal gyrus	TFEB	ENSMUSG00000023990	Tfeb	0.04	0.6874	ortholog_one2one	3.61703	-0.0992044	0.0992044
ENSG00000112561	FPblue	Mount Sinai Brain Bank	Frontal pole	TFEB	ENSMUSG00000023990	Tfeb	0.04	0.6874	ortholog_one2one	3.61703	0.139587	0.139587
ENSG00000112561	CBEturquoise	Mayo	Cerebellum	TFEB	ENSMUSG00000023990	Tfeb	0.04	0.6874	ortholog_one2one	3.61703	0.0330536	0.0330536
ENSG00000112561	STGyellow	Mount Sinai Brain Bank	Superior temporal gyrus	TFEB	ENSMUSG00000023990	Tfeb	0.04	0.6874	ortholog_one2one	3.61703	-0.281856	0.281856
ENSG00000112561	PHGgreen	Mount Sinai Brain Bank	Parahippocampal gyrus	TFEB	ENSMUSG00000023990	Tfeb	0.04	0.6874	ortholog_one2one	3.61703	0.372446	0.372446
ENSG00000112561	TCXyellow	Mayo	Temporal Cortex	TFEB	ENSMUSG00000023990	Tfeb	0.04	0.6874	ortholog_one2one	3.61703	-0.357315	0.357315
ENSG00000112893	DLPFCbrown	ROSMAP	Dorsolateral prefrontal cortex	MAN2A1	ENSMUSG00000024085	Man2a1	0.1169	0.6329	ortholog_one2one	3.59137	-0.294267	0.294267
ENSG00000112893	STGyellow	Mount Sinai Brain Bank	Superior temporal gyrus	MAN2A1	ENSMUSG00000024085	Man2a1	0.1169	0.6329	ortholog_one2one	3.59137	-0.272742	0.272742
ENSG00000112893	PHGgreen	Mount Sinai Brain Bank	Parahippocampal gyrus	MAN2A1	ENSMUSG00000024085	Man2a1	0.1169	0.6329	ortholog_one2one	3.59137	0.350783	0.350783
ENSG00000112893	CBEbrown	Mayo	Cerebellum	MAN2A1	ENSMUSG00000024085	Man2a1	0.1169	0.6329	ortholog_one2one	3.59137	-0.352918	0.352918
ENSG00000112893	FPblue	Mount Sinai Brain Bank	Frontal pole	MAN2A1	ENSMUSG00000024085	Man2a1	0.1169	0.6329	ortholog_one2one	3.59137	0.184312	0.184312
ENSG00000112893	TCXyellow	Mayo	Temporal Cortex	MAN2A1	ENSMUSG00000024085	Man2a1	0.1169	0.6329	ortholog_one2one	3.59137	-0.383808	0.383808
ENSG00000112893	IFGblue	Mount Sinai Brain Bank	Inferior frontal gyrus	MAN2A1	ENSMUSG00000024085	Man2a1	0.1169	0.6329	ortholog_one2one	3.59137	-0.0716832	0.0716832
ENSG00000113387	FPbrown	Mount Sinai Brain Bank	Frontal pole	SUB1	ENSMUSG00000022205	Sub1	0.0315	0.7464	ortholog_one2one	7.87326	0.26439	0.26439
ENSG00000113387	IFGbrown	Mount Sinai Brain Bank	Inferior frontal gyrus	SUB1	ENSMUSG00000022205	Sub1	0.0315	0.7464	ortholog_one2one	7.87326	0.183723	0.183723
ENSG00000113387	STGbrown	Mount Sinai Brain Bank	Superior temporal gyrus	SUB1	ENSMUSG00000022205	Sub1	0.0315	0.7464	ortholog_one2one	7.87326	0.188515	0.188515
ENSG00000113387	TCXgreen	Mayo	Temporal Cortex	SUB1	ENSMUSG00000022205	Sub1	0.0315	0.7464	ortholog_one2one	7.87326	0.342035	0.342035
ENSG00000113387	PHGblue	Mount Sinai Brain Bank	Parahippocampal gyrus	SUB1	ENSMUSG00000022205	Sub1	0.0315	0.7464	ortholog_one2one	7.87326	-0.158385	0.158385
ENSG00000113387	DLPFCyellow	ROSMAP	Dorsolateral prefrontal cortex	SUB1	ENSMUSG00000022205	Sub1	0.0315	0.7464	ortholog_one2one	7.87326	0.266844	0.266844
ENSG00000113558	IFGbrown	Mount Sinai Brain Bank	Inferior frontal gyrus	SKP1	ENSMUSG00000036309	Skp1a	0.0027	0.2673	ortholog_one2one	9.18689	0.0557451	0.0557451
ENSG00000113558	CBEblue	Mayo	Cerebellum	SKP1	ENSMUSG00000036309	Skp1a	0.0027	0.2673	ortholog_one2one	9.18689	-0.341307	0.341307
ENSG00000113558	TCXbrown	Mayo	Temporal Cortex	SKP1	ENSMUSG00000036309	Skp1a	0.0027	0.2673	ortholog_one2one	9.18689	-0.236344	0.236344
ENSG00000113558	FPbrown	Mount Sinai Brain Bank	Frontal pole	SKP1	ENSMUSG00000036309	Skp1a	0.0027	0.2673	ortholog_one2one	9.18689	0.274651	0.274651
ENSG00000113558	PHGblue	Mount Sinai Brain Bank	Parahippocampal gyrus	SKP1	ENSMUSG00000036309	Skp1a	0.0027	0.2673	ortholog_one2one	9.18689	-0.16012	0.16012
ENSG00000113594	IFGyellow	Mount Sinai Brain Bank	Inferior frontal gyrus	LIFR	ENSMUSG00000054263	Lifr	0.1484	0.7598	ortholog_one2one	4.03783	-0.265821	0.265821
ENSG00000113594	CBEturquoise	Mayo	Cerebellum	LIFR	ENSMUSG00000054263	Lifr	0.1484	0.7598	ortholog_one2one	4.03783	0.231677	0.231677
ENSG00000113594	DLPFCblue	ROSMAP	Dorsolateral prefrontal cortex	LIFR	ENSMUSG00000054263	Lifr	0.1484	0.7598	ortholog_one2one	4.03783	0.145163	0.145163
ENSG00000113594	FPblue	Mount Sinai Brain Bank	Frontal pole	LIFR	ENSMUSG00000054263	Lifr	0.1484	0.7598	ortholog_one2one	4.03783	0.0883724	0.0883724
ENSG00000113594	STGblue	Mount Sinai Brain Bank	Superior temporal gyrus	LIFR	ENSMUSG00000054263	Lifr	0.1484	0.7598	ortholog_one2one	4.03783	-0.241586	0.241586
ENSG00000113645	PHGyellow	Mount Sinai Brain Bank	Parahippocampal gyrus	WWC1	ENSMUSG00000018849	Wwc1	0.0392	0.5573	ortholog_one2one	5.75982	0.270225	0.270225
ENSG00000113645	TCXblue	Mayo	Temporal Cortex	WWC1	ENSMUSG00000018849	Wwc1	0.0392	0.5573	ortholog_one2one	5.75982	0.266384	0.266384
ENSG00000113645	CBEturquoise	Mayo	Cerebellum	WWC1	ENSMUSG00000018849	Wwc1	0.0392	0.5573	ortholog_one2one	5.75982	0.245059	0.245059
ENSG00000113645	DLPFCblue	ROSMAP	Dorsolateral prefrontal cortex	WWC1	ENSMUSG00000018849	Wwc1	0.0392	0.5573	ortholog_one2one	5.75982	0.132279	0.132279
ENSG00000113645	FPblue	Mount Sinai Brain Bank	Frontal pole	WWC1	ENSMUSG00000018849	Wwc1	0.0392	0.5573	ortholog_one2one	5.75982	0.000231798	0.000231798
ENSG00000113645	IFGyellow	Mount Sinai Brain Bank	Inferior frontal gyrus	WWC1	ENSMUSG00000018849	Wwc1	0.0392	0.5573	ortholog_one2one	5.75982	-0.226373	0.226373
ENSG00000113658	IFGyellow	Mount Sinai Brain Bank	Inferior frontal gyrus	SMAD5	ENSMUSG00000021540	Smad5	0.005	0.3864	ortholog_one2one	4.56116	-0.25665	0.25665
ENSG00000113658	PHGyellow	Mount Sinai Brain Bank	Parahippocampal gyrus	SMAD5	ENSMUSG00000021540	Smad5	0.005	0.3864	ortholog_one2one	4.56116	0.296947	0.296947
ENSG00000113658	TCXyellow	Mayo	Temporal Cortex	SMAD5	ENSMUSG00000021540	Smad5	0.005	0.3864	ortholog_one2one	4.56116	-0.256028	0.256028
ENSG00000113916	DLPFCblue	ROSMAP	Dorsolateral prefrontal cortex	BCL6	ENSMUSG00000022508	Bcl6	0.0251	0.5447	ortholog_one2one	4.75419	0.256814	0.256814
ENSG00000113916	FPturquoise	Mount Sinai Brain Bank	Frontal pole	BCL6	ENSMUSG00000022508	Bcl6	0.0251	0.5447	ortholog_one2one	4.75419	0.216765	0.216765
ENSG00000113916	TCXturquoise	Mayo	Temporal Cortex	BCL6	ENSMUSG00000022508	Bcl6	0.0251	0.5447	ortholog_one2one	4.75419	0.172786	0.172786
ENSG00000113916	IFGturquoise	Mount Sinai Brain Bank	Inferior frontal gyrus	BCL6	ENSMUSG00000022508	Bcl6	0.0251	0.5447	ortholog_one2one	4.75419	-0.176939	0.176939
ENSG00000113916	STGblue	Mount Sinai Brain Bank	Superior temporal gyrus	BCL6	ENSMUSG00000022508	Bcl6	0.0251	0.5447	ortholog_one2one	4.75419	-0.285195	0.285195
ENSG00000113916	PHGturquoise	Mount Sinai Brain Bank	Parahippocampal gyrus	BCL6	ENSMUSG00000022508	Bcl6	0.0251	0.5447	ortholog_one2one	4.75419	0.266117	0.266117
ENSG00000114353	STGblue	Mount Sinai Brain Bank	Superior temporal gyrus	GNAI2	ENSMUSG00000032562	Gnai2	0.0083	0.6552	ortholog_one2one	7.45676	-0.279268	0.279268
ENSG00000114353	CBEturquoise	Mayo	Cerebellum	GNAI2	ENSMUSG00000032562	Gnai2	0.0083	0.6552	ortholog_one2one	7.45676	0.177723	0.177723
ENSG00000114353	PHGyellow	Mount Sinai Brain Bank	Parahippocampal gyrus	GNAI2	ENSMUSG00000032562	Gnai2	0.0083	0.6552	ortholog_one2one	7.45676	0.22403	0.22403
ENSG00000114353	FPturquoise	Mount Sinai Brain Bank	Frontal pole	GNAI2	ENSMUSG00000032562	Gnai2	0.0083	0.6552	ortholog_one2one	7.45676	0.251957	0.251957
ENSG00000114353	IFGturquoise	Mount Sinai Brain Bank	Inferior frontal gyrus	GNAI2	ENSMUSG00000032562	Gnai2	0.0083	0.6552	ortholog_one2one	7.45676	-0.252278	0.252278
ENSG00000114439	CBEblue	Mayo	Cerebellum	BBX	ENSMUSG00000022641	Bbx	0.0644	0.353	ortholog_one2one	4.1942	0.285175	0.285175
ENSG00000114439	TCXyellow	Mayo	Temporal Cortex	BBX	ENSMUSG00000022641	Bbx	0.0644	0.353	ortholog_one2one	4.1942	-0.390542	0.390542
ENSG00000114439	DLPFCyellow	ROSMAP	Dorsolateral prefrontal cortex	BBX	ENSMUSG00000022641	Bbx	0.0644	0.353	ortholog_one2one	4.1942	-0.296246	0.296246
ENSG00000114439	STGyellow	Mount Sinai Brain Bank	Superior temporal gyrus	BBX	ENSMUSG00000022641	Bbx	0.0644	0.353	ortholog_one2one	4.1942	-0.296528	0.296528
ENSG00000114439	PHGgreen	Mount Sinai Brain Bank	Parahippocampal gyrus	BBX	ENSMUSG00000022641	Bbx	0.0644	0.353	ortholog_one2one	4.1942	0.330023	0.330023
ENSG00000114520	TCXbrown	Mayo	Temporal Cortex	SNX4	ENSMUSG00000022808	Snx4	0.0365	0.4562	ortholog_one2one	5.34906	-0.262085	0.262085
ENSG00000114520	IFGblue	Mount Sinai Brain Bank	Inferior frontal gyrus	SNX4	ENSMUSG00000022808	Snx4	0.0365	0.4562	ortholog_one2one	5.34906	-0.183076	0.183076
ENSG00000114520	CBEblue	Mayo	Cerebellum	SNX4	ENSMUSG00000022808	Snx4	0.0365	0.4562	ortholog_one2one	5.34906	-0.261343	0.261343
ENSG00000114520	STGturquoise	Mount Sinai Brain Bank	Superior temporal gyrus	SNX4	ENSMUSG00000022808	Snx4	0.0365	0.4562	ortholog_one2one	5.34906	-0.130178	0.130178
ENSG00000114520	DLPFCturquoise	ROSMAP	Dorsolateral prefrontal cortex	SNX4	ENSMUSG00000022808	Snx4	0.0365	0.4562	ortholog_one2one	5.34906	0.175496	0.175496
ENSG00000114520	FPblue	Mount Sinai Brain Bank	Frontal pole	SNX4	ENSMUSG00000022808	Snx4	0.0365	0.4562	ortholog_one2one	5.34906	0.104521	0.104521
ENSG00000114520	PHGblue	Mount Sinai Brain Bank	Parahippocampal gyrus	SNX4	ENSMUSG00000022808	Snx4	0.0365	0.4562	ortholog_one2one	5.34906	-0.047818	0.047818
ENSG00000114541	STGyellow	Mount Sinai Brain Bank	Superior temporal gyrus	FRMD4B	ENSMUSG00000030064	Frmd4b	0.0315	0.5776	ortholog_one2one	4.23739	-0.280181	0.280181
ENSG00000114541	DLPFCbrown	ROSMAP	Dorsolateral prefrontal cortex	FRMD4B	ENSMUSG00000030064	Frmd4b	0.0315	0.5776	ortholog_one2one	4.23739	-0.315334	0.315334
ENSG00000114541	TCXyellow	Mayo	Temporal Cortex	FRMD4B	ENSMUSG00000030064	Frmd4b	0.0315	0.5776	ortholog_one2one	4.23739	-0.381233	0.381233
ENSG00000114541	CBEbrown	Mayo	Cerebellum	FRMD4B	ENSMUSG00000030064	Frmd4b	0.0315	0.5776	ortholog_one2one	4.23739	-0.345778	0.345778
ENSG00000114541	IFGblue	Mount Sinai Brain Bank	Inferior frontal gyrus	FRMD4B	ENSMUSG00000030064	Frmd4b	0.0315	0.5776	ortholog_one2one	4.23739	-0.136917	0.136917
ENSG00000114541	FPblue	Mount Sinai Brain Bank	Frontal pole	FRMD4B	ENSMUSG00000030064	Frmd4b	0.0315	0.5776	ortholog_one2one	4.23739	0.220079	0.220079
ENSG00000114541	PHGgreen	Mount Sinai Brain Bank	Parahippocampal gyrus	FRMD4B	ENSMUSG00000030064	Frmd4b	0.0315	0.5776	ortholog_one2one	4.23739	0.404996	0.404996
ENSG00000114790	DLPFCblue	ROSMAP	Dorsolateral prefrontal cortex	ARHGEF26	ENSMUSG00000036885	Arhgef26	0.066	0.6038	ortholog_one2one	4.30282	0.167208	0.167208
ENSG00000114790	FPblue	Mount Sinai Brain Bank	Frontal pole	ARHGEF26	ENSMUSG00000036885	Arhgef26	0.066	0.6038	ortholog_one2one	4.30282	0.0164038	0.0164038
ENSG00000114790	TCXblue	Mayo	Temporal Cortex	ARHGEF26	ENSMUSG00000036885	Arhgef26	0.066	0.6038	ortholog_one2one	4.30282	0.314057	0.314057
ENSG00000114790	PHGyellow	Mount Sinai Brain Bank	Parahippocampal gyrus	ARHGEF26	ENSMUSG00000036885	Arhgef26	0.066	0.6038	ortholog_one2one	4.30282	0.314362	0.314362
ENSG00000114790	IFGyellow	Mount Sinai Brain Bank	Inferior frontal gyrus	ARHGEF26	ENSMUSG00000036885	Arhgef26	0.066	0.6038	ortholog_one2one	4.30282	-0.258284	0.258284
ENSG00000114790	CBEturquoise	Mayo	Cerebellum	ARHGEF26	ENSMUSG00000036885	Arhgef26	0.066	0.6038	ortholog_one2one	4.30282	0.228854	0.228854
ENSG00000114978	STGblue	Mount Sinai Brain Bank	Superior temporal gyrus	MOB1A	ENSMUSG00000043131	Mob1a	0	0	ortholog_one2one	4.60696	-0.330331	0.330331
ENSG00000114978	PHGturquoise	Mount Sinai Brain Bank	Parahippocampal gyrus	MOB1A	ENSMUSG00000043131	Mob1a	0	0	ortholog_one2one	4.60696	0.243115	0.243115
ENSG00000114978	CBEblue	Mayo	Cerebellum	MOB1A	ENSMUSG00000043131	Mob1a	0	0	ortholog_one2one	4.60696	0.281974	0.281974
ENSG00000114978	FPturquoise	Mount Sinai Brain Bank	Frontal pole	MOB1A	ENSMUSG00000043131	Mob1a	0	0	ortholog_one2one	4.60696	0.296152	0.296152
ENSG00000114978	TCXturquoise	Mayo	Temporal Cortex	MOB1A	ENSMUSG00000043131	Mob1a	0	0	ortholog_one2one	4.60696	0.278229	0.278229
ENSG00000114978	IFGturquoise	Mount Sinai Brain Bank	Inferior frontal gyrus	MOB1A	ENSMUSG00000043131	Mob1a	0	0	ortholog_one2one	4.60696	-0.27258	0.27258
ENSG00000114993	DLPFCbrown	ROSMAP	Dorsolateral prefrontal cortex	RTKN	ENSMUSG00000034930	Rtkn	0.0673	0.4004	ortholog_one2one	5.81074	-0.28301	0.28301
ENSG00000114993	FPblue	Mount Sinai Brain Bank	Frontal pole	RTKN	ENSMUSG00000034930	Rtkn	0.0673	0.4004	ortholog_one2one	5.81074	0.204704	0.204704
ENSG00000114993	PHGgreen	Mount Sinai Brain Bank	Parahippocampal gyrus	RTKN	ENSMUSG00000034930	Rtkn	0.0673	0.4004	ortholog_one2one	5.81074	0.379066	0.379066
ENSG00000114993	CBEbrown	Mayo	Cerebellum	RTKN	ENSMUSG00000034930	Rtkn	0.0673	0.4004	ortholog_one2one	5.81074	-0.321711	0.321711
ENSG00000114993	STGyellow	Mount Sinai Brain Bank	Superior temporal gyrus	RTKN	ENSMUSG00000034930	Rtkn	0.0673	0.4004	ortholog_one2one	5.81074	-0.267139	0.267139
ENSG00000114993	IFGblue	Mount Sinai Brain Bank	Inferior frontal gyrus	RTKN	ENSMUSG00000034930	Rtkn	0.0673	0.4004	ortholog_one2one	5.81074	-0.14514	0.14514
ENSG00000114993	TCXyellow	Mayo	Temporal Cortex	RTKN	ENSMUSG00000034930	Rtkn	0.0673	0.4004	ortholog_one2one	5.81074	-0.354431	0.354431
ENSG00000115252	DLPFCyellow	ROSMAP	Dorsolateral prefrontal cortex	PDE1A	ENSMUSG00000059173	Pde1a	0.038	0.4982	ortholog_one2one	6.65155	0.202439	0.202439
ENSG00000115252	STGbrown	Mount Sinai Brain Bank	Superior temporal gyrus	PDE1A	ENSMUSG00000059173	Pde1a	0.038	0.4982	ortholog_one2one	6.65155	0.197337	0.197337
ENSG00000115252	IFGbrown	Mount Sinai Brain Bank	Inferior frontal gyrus	PDE1A	ENSMUSG00000059173	Pde1a	0.038	0.4982	ortholog_one2one	6.65155	0.180072	0.180072
ENSG00000115252	FPyellow	Mount Sinai Brain Bank	Frontal pole	PDE1A	ENSMUSG00000059173	Pde1a	0.038	0.4982	ortholog_one2one	6.65155	-0.151408	0.151408
ENSG00000115252	CBEyellow	Mayo	Cerebellum	PDE1A	ENSMUSG00000059173	Pde1a	0.038	0.4982	ortholog_one2one	6.65155	-0.219498	0.219498
ENSG00000115252	PHGbrown	Mount Sinai Brain Bank	Parahippocampal gyrus	PDE1A	ENSMUSG00000059173	Pde1a	0.038	0.4982	ortholog_one2one	6.65155	-0.27452	0.27452
ENSG00000115252	TCXgreen	Mayo	Temporal Cortex	PDE1A	ENSMUSG00000059173	Pde1a	0.038	0.4982	ortholog_one2one	6.65155	0.366147	0.366147
ENSG00000115414	PHGyellow	Mount Sinai Brain Bank	Parahippocampal gyrus	FN1	ENSMUSG00000026193	Fn1	0.0408	0.5044	ortholog_one2one	4.24695	0.194321	0.194321
ENSG00000115414	CBEturquoise	Mayo	Cerebellum	FN1	ENSMUSG00000026193	Fn1	0.0408	0.5044	ortholog_one2one	4.24695	0.0914164	0.0914164
ENSG00000115414	IFGturquoise	Mount Sinai Brain Bank	Inferior frontal gyrus	FN1	ENSMUSG00000026193	Fn1	0.0408	0.5044	ortholog_one2one	4.24695	-0.14615	0.14615
ENSG00000115414	TCXturquoise	Mayo	Temporal Cortex	FN1	ENSMUSG00000026193	Fn1	0.0408	0.5044	ortholog_one2one	4.24695	0.273844	0.273844
ENSG00000115414	DLPFCblue	ROSMAP	Dorsolateral prefrontal cortex	FN1	ENSMUSG00000026193	Fn1	0.0408	0.5044	ortholog_one2one	4.24695	0.175112	0.175112
ENSG00000115461	TCXblue	Mayo	Temporal Cortex	IGFBP5	ENSMUSG00000026185	Igfbp5	0.0236	0.5569	ortholog_one2one	6.35266	0.101909	0.101909	AMP-AD drug discovery target
ENSG00000115461	CBEblue	Mayo	Cerebellum	IGFBP5	ENSMUSG00000026185	Igfbp5	0.0236	0.5569	ortholog_one2one	6.35266	0.0234318	0.0234318	AMP-AD drug discovery target
ENSG00000115461	IFGyellow	Mount Sinai Brain Bank	Inferior frontal gyrus	IGFBP5	ENSMUSG00000026185	Igfbp5	0.0236	0.5569	ortholog_one2one	6.35266	-0.156122	0.156122	AMP-AD drug discovery target
ENSG00000115468	FPblue	Mount Sinai Brain Bank	Frontal pole	EFHD1	ENSMUSG00000026255	Efhd1	0.1161	1.0922	ortholog_one2one	5.43922	0.138022	0.138022
ENSG00000115468	DLPFCbrown	ROSMAP	Dorsolateral prefrontal cortex	EFHD1	ENSMUSG00000026255	Efhd1	0.1161	1.0922	ortholog_one2one	5.43922	-0.218038	0.218038
ENSG00000115468	STGyellow	Mount Sinai Brain Bank	Superior temporal gyrus	EFHD1	ENSMUSG00000026255	Efhd1	0.1161	1.0922	ortholog_one2one	5.43922	-0.271739	0.271739
ENSG00000115468	CBEbrown	Mayo	Cerebellum	EFHD1	ENSMUSG00000026255	Efhd1	0.1161	1.0922	ortholog_one2one	5.43922	-0.31351	0.31351
ENSG00000115468	TCXyellow	Mayo	Temporal Cortex	EFHD1	ENSMUSG00000026255	Efhd1	0.1161	1.0922	ortholog_one2one	5.43922	-0.379275	0.379275
ENSG00000115468	PHGgreen	Mount Sinai Brain Bank	Parahippocampal gyrus	EFHD1	ENSMUSG00000026255	Efhd1	0.1161	1.0922	ortholog_one2one	5.43922	0.357678	0.357678
ENSG00000115468	IFGblue	Mount Sinai Brain Bank	Inferior frontal gyrus	EFHD1	ENSMUSG00000026255	Efhd1	0.1161	1.0922	ortholog_one2one	5.43922	-0.0980181	0.0980181
ENSG00000115825	PHGyellow	Mount Sinai Brain Bank	Parahippocampal gyrus	PRKD3	ENSMUSG00000024070	Prkd3	0.0208	0.4455	ortholog_one2one	3.94143	0.275493	0.275493
ENSG00000115825	CBEturquoise	Mayo	Cerebellum	PRKD3	ENSMUSG00000024070	Prkd3	0.0208	0.4455	ortholog_one2one	3.94143	0.131955	0.131955
ENSG00000115825	FPturquoise	Mount Sinai Brain Bank	Frontal pole	PRKD3	ENSMUSG00000024070	Prkd3	0.0208	0.4455	ortholog_one2one	3.94143	0.267301	0.267301
ENSG00000115866	IFGyellow	Mount Sinai Brain Bank	Inferior frontal gyrus	DARS	ENSMUSG00000026356	Dars	0.0183	0.3647	ortholog_one2one	6.09614	-0.214388	0.214388
ENSG00000115866	PHGyellow	Mount Sinai Brain Bank	Parahippocampal gyrus	DARS	ENSMUSG00000026356	Dars	0.0183	0.3647	ortholog_one2one	6.09614	0.265171	0.265171
ENSG00000115866	TCXblue	Mayo	Temporal Cortex	DARS	ENSMUSG00000026356	Dars	0.0183	0.3647	ortholog_one2one	6.09614	0.309732	0.309732
ENSG00000115866	CBEturquoise	Mayo	Cerebellum	DARS	ENSMUSG00000026356	Dars	0.0183	0.3647	ortholog_one2one	6.09614	0.123342	0.123342
ENSG00000115866	FPblue	Mount Sinai Brain Bank	Frontal pole	DARS	ENSMUSG00000026356	Dars	0.0183	0.3647	ortholog_one2one	6.09614	0.0804186	0.0804186
ENSG00000115944	IFGbrown	Mount Sinai Brain Bank	Inferior frontal gyrus	COX7A2L	ENSMUSG00000024248	Cox7a2l	0.053	0.2682	ortholog_one2one	8.13515	0.168205	0.168205
ENSG00000115944	TCXgreen	Mayo	Temporal Cortex	COX7A2L	ENSMUSG00000024248	Cox7a2l	0.053	0.2682	ortholog_one2one	8.13515	0.315369	0.315369
ENSG00000115944	FPbrown	Mount Sinai Brain Bank	Frontal pole	COX7A2L	ENSMUSG00000024248	Cox7a2l	0.053	0.2682	ortholog_one2one	8.13515	0.282874	0.282874
ENSG00000115944	DLPFCyellow	ROSMAP	Dorsolateral prefrontal cortex	COX7A2L	ENSMUSG00000024248	Cox7a2l	0.053	0.2682	ortholog_one2one	8.13515	0.247085	0.247085
ENSG00000115944	PHGblue	Mount Sinai Brain Bank	Parahippocampal gyrus	COX7A2L	ENSMUSG00000024248	Cox7a2l	0.053	0.2682	ortholog_one2one	8.13515	-0.163874	0.163874
ENSG00000115944	STGbrown	Mount Sinai Brain Bank	Superior temporal gyrus	COX7A2L	ENSMUSG00000024248	Cox7a2l	0.053	0.2682	ortholog_one2one	8.13515	0.159389	0.159389
ENSG00000116016	STGblue	Mount Sinai Brain Bank	Superior temporal gyrus	EPAS1	ENSMUSG00000024140	Epas1	0.0593	0.7005	ortholog_one2one	6.07708	-0.269529	0.269529
ENSG00000116016	IFGturquoise	Mount Sinai Brain Bank	Inferior frontal gyrus	EPAS1	ENSMUSG00000024140	Epas1	0.0593	0.7005	ortholog_one2one	6.07708	-0.174997	0.174997
ENSG00000116016	TCXturquoise	Mayo	Temporal Cortex	EPAS1	ENSMUSG00000024140	Epas1	0.0593	0.7005	ortholog_one2one	6.07708	0.252945	0.252945
ENSG00000116016	CBEturquoise	Mayo	Cerebellum	EPAS1	ENSMUSG00000024140	Epas1	0.0593	0.7005	ortholog_one2one	6.07708	0.130176	0.130176
ENSG00000116044	TCXyellow	Mayo	Temporal Cortex	NFE2L2	ENSMUSG00000015839	Nfe2l2	0.1025	0.5492	ortholog_one2one	4.43042	-0.249154	0.249154
ENSG00000116044	DLPFCblue	ROSMAP	Dorsolateral prefrontal cortex	NFE2L2	ENSMUSG00000015839	Nfe2l2	0.1025	0.5492	ortholog_one2one	4.43042	0.255415	0.255415
ENSG00000116044	STGyellow	Mount Sinai Brain Bank	Superior temporal gyrus	NFE2L2	ENSMUSG00000015839	Nfe2l2	0.1025	0.5492	ortholog_one2one	4.43042	-0.235688	0.235688
ENSG00000116044	CBEblue	Mayo	Cerebellum	NFE2L2	ENSMUSG00000015839	Nfe2l2	0.1025	0.5492	ortholog_one2one	4.43042	0.304036	0.304036
ENSG00000116096	FPblue	Mount Sinai Brain Bank	Frontal pole	SPR	ENSMUSG00000033735	Spr	0.3522	1.1356	ortholog_one2one	5.79467	-0.113165	0.113165
ENSG00000116096	CBEblue	Mayo	Cerebellum	SPR	ENSMUSG00000033735	Spr	0.3522	1.1356	ortholog_one2one	5.79467	0.362729	0.362729
ENSG00000116096	PHGblue	Mount Sinai Brain Bank	Parahippocampal gyrus	SPR	ENSMUSG00000033735	Spr	0.3522	1.1356	ortholog_one2one	5.79467	-0.0024756	0.0024756
ENSG00000116096	STGturquoise	Mount Sinai Brain Bank	Superior temporal gyrus	SPR	ENSMUSG00000033735	Spr	0.3522	1.1356	ortholog_one2one	5.79467	0.114186	0.114186
ENSG00000116096	DLPFCturquoise	ROSMAP	Dorsolateral prefrontal cortex	SPR	ENSMUSG00000033735	Spr	0.3522	1.1356	ortholog_one2one	5.79467	-0.215063	0.215063
ENSG00000116096	TCXbrown	Mayo	Temporal Cortex	SPR	ENSMUSG00000033735	Spr	0.3522	1.1356	ortholog_one2one	5.79467	0.310975	0.310975
ENSG00000116106	IFGbrown	Mount Sinai Brain Bank	Inferior frontal gyrus	EPHA4	ENSMUSG00000026235	Epha4	0.0069	0.4754	ortholog_one2one	6.10329	0.257707	0.257707
ENSG00000116106	CBEyellow	Mayo	Cerebellum	EPHA4	ENSMUSG00000026235	Epha4	0.0069	0.4754	ortholog_one2one	6.10329	-0.186988	0.186988
ENSG00000116106	TCXgreen	Mayo	Temporal Cortex	EPHA4	ENSMUSG00000026235	Epha4	0.0069	0.4754	ortholog_one2one	6.10329	0.43135	0.43135
ENSG00000116106	FPyellow	Mount Sinai Brain Bank	Frontal pole	EPHA4	ENSMUSG00000026235	Epha4	0.0069	0.4754	ortholog_one2one	6.10329	-0.201429	0.201429
ENSG00000116106	STGbrown	Mount Sinai Brain Bank	Superior temporal gyrus	EPHA4	ENSMUSG00000026235	Epha4	0.0069	0.4754	ortholog_one2one	6.10329	0.321186	0.321186
ENSG00000116106	DLPFCyellow	ROSMAP	Dorsolateral prefrontal cortex	EPHA4	ENSMUSG00000026235	Epha4	0.0069	0.4754	ortholog_one2one	6.10329	0.288666	0.288666
ENSG00000116106	PHGbrown	Mount Sinai Brain Bank	Parahippocampal gyrus	EPHA4	ENSMUSG00000026235	Epha4	0.0069	0.4754	ortholog_one2one	6.10329	-0.382068	0.382068
ENSG00000116120	DLPFCturquoise	ROSMAP	Dorsolateral prefrontal cortex	FARSB	ENSMUSG00000026245	Farsb	0.036	0.5649	ortholog_one2one	6.21405	0.224828	0.224828
ENSG00000116120	FPyellow	Mount Sinai Brain Bank	Frontal pole	FARSB	ENSMUSG00000026245	Farsb	0.036	0.5649	ortholog_one2one	6.21405	-0.207176	0.207176
ENSG00000116120	CBEblue	Mayo	Cerebellum	FARSB	ENSMUSG00000026245	Farsb	0.036	0.5649	ortholog_one2one	6.21405	-0.361704	0.361704
ENSG00000116120	PHGblue	Mount Sinai Brain Bank	Parahippocampal gyrus	FARSB	ENSMUSG00000026245	Farsb	0.036	0.5649	ortholog_one2one	6.21405	-0.0509628	0.0509628
ENSG00000116120	IFGbrown	Mount Sinai Brain Bank	Inferior frontal gyrus	FARSB	ENSMUSG00000026245	Farsb	0.036	0.5649	ortholog_one2one	6.21405	0.113966	0.113966
ENSG00000116353	TCXbrown	Mayo	Temporal Cortex	MECR	ENSMUSG00000028910	Mecr	0.1122	0.5114	ortholog_one2one	4.99492	-0.235384	0.235384
ENSG00000116353	IFGbrown	Mount Sinai Brain Bank	Inferior frontal gyrus	MECR	ENSMUSG00000028910	Mecr	0.1122	0.5114	ortholog_one2one	4.99492	0.133259	0.133259
ENSG00000116353	DLPFCturquoise	ROSMAP	Dorsolateral prefrontal cortex	MECR	ENSMUSG00000028910	Mecr	0.1122	0.5114	ortholog_one2one	4.99492	0.228178	0.228178
ENSG00000116353	CBEblue	Mayo	Cerebellum	MECR	ENSMUSG00000028910	Mecr	0.1122	0.5114	ortholog_one2one	4.99492	-0.371018	0.371018
ENSG00000116353	FPyellow	Mount Sinai Brain Bank	Frontal pole	MECR	ENSMUSG00000028910	Mecr	0.1122	0.5114	ortholog_one2one	4.99492	-0.186518	0.186518
ENSG00000116574	CBEbrown	Mayo	Cerebellum	RHOU	ENSMUSG00000039960	Rhou	0.0533	0.8884	ortholog_one2one	5.28097	-0.251115	0.251115
ENSG00000116574	PHGgreen	Mount Sinai Brain Bank	Parahippocampal gyrus	RHOU	ENSMUSG00000039960	Rhou	0.0533	0.8884	ortholog_one2one	5.28097	0.367868	0.367868
ENSG00000116574	DLPFCbrown	ROSMAP	Dorsolateral prefrontal cortex	RHOU	ENSMUSG00000039960	Rhou	0.0533	0.8884	ortholog_one2one	5.28097	-0.266329	0.266329
ENSG00000116574	TCXyellow	Mayo	Temporal Cortex	RHOU	ENSMUSG00000039960	Rhou	0.0533	0.8884	ortholog_one2one	5.28097	-0.336661	0.336661
ENSG00000116574	IFGblue	Mount Sinai Brain Bank	Inferior frontal gyrus	RHOU	ENSMUSG00000039960	Rhou	0.0533	0.8884	ortholog_one2one	5.28097	-0.181543	0.181543
ENSG00000116574	FPblue	Mount Sinai Brain Bank	Frontal pole	RHOU	ENSMUSG00000039960	Rhou	0.0533	0.8884	ortholog_one2one	5.28097	0.198094	0.198094
ENSG00000116574	STGyellow	Mount Sinai Brain Bank	Superior temporal gyrus	RHOU	ENSMUSG00000039960	Rhou	0.0533	0.8884	ortholog_one2one	5.28097	-0.240242	0.240242
ENSG00000116661	CBEyellow	Mayo	Cerebellum	FBXO2	ENSMUSG00000041556	Fbxo2	0.0531	0.9232	ortholog_one2one	6.86191	-0.0220109	0.0220109
ENSG00000116661	FPblue	Mount Sinai Brain Bank	Frontal pole	FBXO2	ENSMUSG00000041556	Fbxo2	0.0531	0.9232	ortholog_one2one	6.86191	-0.0660904	0.0660904
ENSG00000116661	PHGyellow	Mount Sinai Brain Bank	Parahippocampal gyrus	FBXO2	ENSMUSG00000041556	Fbxo2	0.0531	0.9232	ortholog_one2one	6.86191	0.151724	0.151724
ENSG00000116661	TCXblue	Mayo	Temporal Cortex	FBXO2	ENSMUSG00000041556	Fbxo2	0.0531	0.9232	ortholog_one2one	6.86191	0.143629	0.143629
ENSG00000116661	STGblue	Mount Sinai Brain Bank	Superior temporal gyrus	FBXO2	ENSMUSG00000041556	Fbxo2	0.0531	0.9232	ortholog_one2one	6.86191	-0.104188	0.104188
ENSG00000116729	DLPFCblue	ROSMAP	Dorsolateral prefrontal cortex	WLS	ENSMUSG00000028173	Wls	0.0637	0.4994	ortholog_one2one	5.34675	0.217256	0.217256
ENSG00000116729	TCXblue	Mayo	Temporal Cortex	WLS	ENSMUSG00000028173	Wls	0.0637	0.4994	ortholog_one2one	5.34675	0.309038	0.309038
ENSG00000116729	CBEturquoise	Mayo	Cerebellum	WLS	ENSMUSG00000028173	Wls	0.0637	0.4994	ortholog_one2one	5.34675	0.249432	0.249432
ENSG00000116729	PHGyellow	Mount Sinai Brain Bank	Parahippocampal gyrus	WLS	ENSMUSG00000028173	Wls	0.0637	0.4994	ortholog_one2one	5.34675	0.290114	0.290114
ENSG00000116729	PHGturquoise	Mount Sinai Brain Bank	Parahippocampal gyrus	WLS	ENSMUSG00000028173	Wls	0.0637	0.4994	ortholog_one2one	5.34675	0.19992	0.19992
ENSG00000116918	CBEblue	Mayo	Cerebellum	TSNAX	ENSMUSG00000056820	Tsnax	0.0463	0.6701	ortholog_one2many	7.55624	-0.308528	0.308528
ENSG00000116918	FPblue	Mount Sinai Brain Bank	Frontal pole	TSNAX	ENSMUSG00000056820	Tsnax	0.0463	0.6701	ortholog_one2many	7.55624	0.0687746	0.0687746
ENSG00000116918	DLPFCturquoise	ROSMAP	Dorsolateral prefrontal cortex	TSNAX	ENSMUSG00000056820	Tsnax	0.0463	0.6701	ortholog_one2many	7.55624	0.204409	0.204409
ENSG00000116918	PHGblue	Mount Sinai Brain Bank	Parahippocampal gyrus	TSNAX	ENSMUSG00000056820	Tsnax	0.0463	0.6701	ortholog_one2many	7.55624	-0.0868247	0.0868247
ENSG00000116918	STGturquoise	Mount Sinai Brain Bank	Superior temporal gyrus	TSNAX	ENSMUSG00000056820	Tsnax	0.0463	0.6701	ortholog_one2many	7.55624	-0.124815	0.124815
ENSG00000116918	TCXbrown	Mayo	Temporal Cortex	TSNAX	ENSMUSG00000056820	Tsnax	0.0463	0.6701	ortholog_one2many	7.55624	-0.283215	0.283215
ENSG00000117069	IFGbrown	Mount Sinai Brain Bank	Inferior frontal gyrus	ST6GALNAC5	ENSMUSG00000039037	St6galnac5	0.0456	0.4597	ortholog_one2one	4.94489	0.264571	0.264571
ENSG00000117069	FPyellow	Mount Sinai Brain Bank	Frontal pole	ST6GALNAC5	ENSMUSG00000039037	St6galnac5	0.0456	0.4597	ortholog_one2one	4.94489	-0.240481	0.240481
ENSG00000117069	CBEturquoise	Mayo	Cerebellum	ST6GALNAC5	ENSMUSG00000039037	St6galnac5	0.0456	0.4597	ortholog_one2one	4.94489	-0.102056	0.102056
ENSG00000117069	STGbrown	Mount Sinai Brain Bank	Superior temporal gyrus	ST6GALNAC5	ENSMUSG00000039037	St6galnac5	0.0456	0.4597	ortholog_one2one	4.94489	0.271546	0.271546
ENSG00000117069	TCXgreen	Mayo	Temporal Cortex	ST6GALNAC5	ENSMUSG00000039037	St6galnac5	0.0456	0.4597	ortholog_one2one	4.94489	0.406745	0.406745
ENSG00000117069	PHGbrown	Mount Sinai Brain Bank	Parahippocampal gyrus	ST6GALNAC5	ENSMUSG00000039037	St6galnac5	0.0456	0.4597	ortholog_one2one	4.94489	-0.379554	0.379554
ENSG00000117069	DLPFCyellow	ROSMAP	Dorsolateral prefrontal cortex	ST6GALNAC5	ENSMUSG00000039037	St6galnac5	0.0456	0.4597	ortholog_one2one	4.94489	0.31524	0.31524
ENSG00000117115	STGyellow	Mount Sinai Brain Bank	Superior temporal gyrus	PADI2	ENSMUSG00000028927	Padi2	0.0347	0.8459	ortholog_one2one	4.45619	-0.20046	0.20046	AMP-AD drug discovery target
ENSG00000117115	CBEbrown	Mayo	Cerebellum	PADI2	ENSMUSG00000028927	Padi2	0.0347	0.8459	ortholog_one2one	4.45619	-0.195628	0.195628	AMP-AD drug discovery target
ENSG00000117115	FPblue	Mount Sinai Brain Bank	Frontal pole	PADI2	ENSMUSG00000028927	Padi2	0.0347	0.8459	ortholog_one2one	4.45619	0.144774	0.144774	AMP-AD drug discovery target
ENSG00000117115	TCXyellow	Mayo	Temporal Cortex	PADI2	ENSMUSG00000028927	Padi2	0.0347	0.8459	ortholog_one2one	4.45619	-0.256859	0.256859	AMP-AD drug discovery target
ENSG00000117115	IFGblue	Mount Sinai Brain Bank	Inferior frontal gyrus	PADI2	ENSMUSG00000028927	Padi2	0.0347	0.8459	ortholog_one2one	4.45619	-0.156129	0.156129	AMP-AD drug discovery target
ENSG00000117115	PHGgreen	Mount Sinai Brain Bank	Parahippocampal gyrus	PADI2	ENSMUSG00000028927	Padi2	0.0347	0.8459	ortholog_one2one	4.45619	0.29009	0.29009	AMP-AD drug discovery target
ENSG00000117115	DLPFCbrown	ROSMAP	Dorsolateral prefrontal cortex	PADI2	ENSMUSG00000028927	Padi2	0.0347	0.8459	ortholog_one2one	4.45619	-0.144649	0.144649	AMP-AD drug discovery target
ENSG00000117152	IFGbrown	Mount Sinai Brain Bank	Inferior frontal gyrus	RGS4	ENSMUSG00000038530	Rgs4	0.0231	0.443	ortholog_one2one	8.23472	0.247923	0.247923
ENSG00000117152	DLPFCyellow	ROSMAP	Dorsolateral prefrontal cortex	RGS4	ENSMUSG00000038530	Rgs4	0.0231	0.443	ortholog_one2one	8.23472	0.314849	0.314849
ENSG00000117152	STGbrown	Mount Sinai Brain Bank	Superior temporal gyrus	RGS4	ENSMUSG00000038530	Rgs4	0.0231	0.443	ortholog_one2one	8.23472	0.317205	0.317205
ENSG00000117152	PHGbrown	Mount Sinai Brain Bank	Parahippocampal gyrus	RGS4	ENSMUSG00000038530	Rgs4	0.0231	0.443	ortholog_one2one	8.23472	-0.388998	0.388998
ENSG00000117152	TCXgreen	Mayo	Temporal Cortex	RGS4	ENSMUSG00000038530	Rgs4	0.0231	0.443	ortholog_one2one	8.23472	0.459935	0.459935
ENSG00000117152	FPyellow	Mount Sinai Brain Bank	Frontal pole	RGS4	ENSMUSG00000038530	Rgs4	0.0231	0.443	ortholog_one2one	8.23472	-0.209885	0.209885
ENSG00000117152	CBEyellow	Mayo	Cerebellum	RGS4	ENSMUSG00000038530	Rgs4	0.0231	0.443	ortholog_one2one	8.23472	-0.00163985	0.00163985
ENSG00000117266	DLPFCbrown	ROSMAP	Dorsolateral prefrontal cortex	CDK18	ENSMUSG00000026437	Cdk18	0.0399	0.5729	ortholog_one2one	4.97719	-0.240804	0.240804
ENSG00000117266	STGyellow	Mount Sinai Brain Bank	Superior temporal gyrus	CDK18	ENSMUSG00000026437	Cdk18	0.0399	0.5729	ortholog_one2one	4.97719	-0.232191	0.232191
ENSG00000117266	IFGblue	Mount Sinai Brain Bank	Inferior frontal gyrus	CDK18	ENSMUSG00000026437	Cdk18	0.0399	0.5729	ortholog_one2one	4.97719	-0.0640526	0.0640526
ENSG00000117266	TCXyellow	Mayo	Temporal Cortex	CDK18	ENSMUSG00000026437	Cdk18	0.0399	0.5729	ortholog_one2one	4.97719	-0.358674	0.358674
ENSG00000117266	FPblue	Mount Sinai Brain Bank	Frontal pole	CDK18	ENSMUSG00000026437	Cdk18	0.0399	0.5729	ortholog_one2one	4.97719	0.112711	0.112711
ENSG00000117266	PHGgreen	Mount Sinai Brain Bank	Parahippocampal gyrus	CDK18	ENSMUSG00000026437	Cdk18	0.0399	0.5729	ortholog_one2one	4.97719	0.315529	0.315529
ENSG00000117266	CBEbrown	Mayo	Cerebellum	CDK18	ENSMUSG00000026437	Cdk18	0.0399	0.5729	ortholog_one2one	4.97719	-0.330559	0.330559
ENSG00000117362	CBEblue	Mayo	Cerebellum	APH1A	ENSMUSG00000015750	Aph1a	0.0036	0.1986	ortholog_one2one	5.69202	-0.306238	0.306238
ENSG00000117362	TCXbrown	Mayo	Temporal Cortex	APH1A	ENSMUSG00000015750	Aph1a	0.0036	0.1986	ortholog_one2one	5.69202	-0.198729	0.198729
ENSG00000117362	IFGblue	Mount Sinai Brain Bank	Inferior frontal gyrus	APH1A	ENSMUSG00000015750	Aph1a	0.0036	0.1986	ortholog_one2one	5.69202	-0.182926	0.182926
ENSG00000117394	PHGturquoise	Mount Sinai Brain Bank	Parahippocampal gyrus	SLC2A1	ENSMUSG00000028645	Slc2a1	0.0156	0.6669	ortholog_one2one	6.76354	0.183194	0.183194
ENSG00000117394	FPturquoise	Mount Sinai Brain Bank	Frontal pole	SLC2A1	ENSMUSG00000028645	Slc2a1	0.0156	0.6669	ortholog_one2one	6.76354	0.188545	0.188545
ENSG00000117394	STGblue	Mount Sinai Brain Bank	Superior temporal gyrus	SLC2A1	ENSMUSG00000028645	Slc2a1	0.0156	0.6669	ortholog_one2one	6.76354	-0.27512	0.27512
ENSG00000117394	CBEturquoise	Mayo	Cerebellum	SLC2A1	ENSMUSG00000028645	Slc2a1	0.0156	0.6669	ortholog_one2one	6.76354	0.0972109	0.0972109
ENSG00000117394	TCXturquoise	Mayo	Temporal Cortex	SLC2A1	ENSMUSG00000028645	Slc2a1	0.0156	0.6669	ortholog_one2one	6.76354	0.264297	0.264297
ENSG00000117394	IFGturquoise	Mount Sinai Brain Bank	Inferior frontal gyrus	SLC2A1	ENSMUSG00000028645	Slc2a1	0.0156	0.6669	ortholog_one2one	6.76354	-0.145578	0.145578
ENSG00000117410	STGbrown	Mount Sinai Brain Bank	Superior temporal gyrus	ATP6V0B	ENSMUSG00000033379	Atp6v0b	0.0573	0.5289	ortholog_one2one	8.71525	0.159304	0.159304
ENSG00000117410	FPbrown	Mount Sinai Brain Bank	Frontal pole	ATP6V0B	ENSMUSG00000033379	Atp6v0b	0.0573	0.5289	ortholog_one2one	8.71525	0.226938	0.226938
ENSG00000117410	IFGbrown	Mount Sinai Brain Bank	Inferior frontal gyrus	ATP6V0B	ENSMUSG00000033379	Atp6v0b	0.0573	0.5289	ortholog_one2one	8.71525	0.129877	0.129877
ENSG00000117410	TCXgreen	Mayo	Temporal Cortex	ATP6V0B	ENSMUSG00000033379	Atp6v0b	0.0573	0.5289	ortholog_one2one	8.71525	0.337947	0.337947
ENSG00000117410	DLPFCyellow	ROSMAP	Dorsolateral prefrontal cortex	ATP6V0B	ENSMUSG00000033379	Atp6v0b	0.0573	0.5289	ortholog_one2one	8.71525	0.187032	0.187032
ENSG00000117410	PHGblue	Mount Sinai Brain Bank	Parahippocampal gyrus	ATP6V0B	ENSMUSG00000033379	Atp6v0b	0.0573	0.5289	ortholog_one2one	8.71525	-0.146515	0.146515
ENSG00000117519	PHGturquoise	Mount Sinai Brain Bank	Parahippocampal gyrus	CNN3	ENSMUSG00000053931	Cnn3	0.0096	0.539	ortholog_one2one	6.73676	0.224168	0.224168
ENSG00000117519	IFGturquoise	Mount Sinai Brain Bank	Inferior frontal gyrus	CNN3	ENSMUSG00000053931	Cnn3	0.0096	0.539	ortholog_one2one	6.73676	-0.256166	0.256166
ENSG00000117519	FPturquoise	Mount Sinai Brain Bank	Frontal pole	CNN3	ENSMUSG00000053931	Cnn3	0.0096	0.539	ortholog_one2one	6.73676	0.23926	0.23926
ENSG00000117519	STGblue	Mount Sinai Brain Bank	Superior temporal gyrus	CNN3	ENSMUSG00000053931	Cnn3	0.0096	0.539	ortholog_one2one	6.73676	-0.30085	0.30085
ENSG00000117519	DLPFCblue	ROSMAP	Dorsolateral prefrontal cortex	CNN3	ENSMUSG00000053931	Cnn3	0.0096	0.539	ortholog_one2one	6.73676	0.268505	0.268505
ENSG00000117519	CBEturquoise	Mayo	Cerebellum	CNN3	ENSMUSG00000053931	Cnn3	0.0096	0.539	ortholog_one2one	6.73676	0.177408	0.177408
ENSG00000117519	TCXblue	Mayo	Temporal Cortex	CNN3	ENSMUSG00000053931	Cnn3	0.0096	0.539	ortholog_one2one	6.73676	0.234281	0.234281
ENSG00000118160	IFGbrown	Mount Sinai Brain Bank	Inferior frontal gyrus	SLC8A2	ENSMUSG00000030376	Slc8a2	0.0254	0.9112	ortholog_one2one	7.05481	0.237199	0.237199
ENSG00000118160	STGbrown	Mount Sinai Brain Bank	Superior temporal gyrus	SLC8A2	ENSMUSG00000030376	Slc8a2	0.0254	0.9112	ortholog_one2one	7.05481	0.293921	0.293921
ENSG00000118160	TCXgreen	Mayo	Temporal Cortex	SLC8A2	ENSMUSG00000030376	Slc8a2	0.0254	0.9112	ortholog_one2one	7.05481	0.3807	0.3807
ENSG00000118160	PHGbrown	Mount Sinai Brain Bank	Parahippocampal gyrus	SLC8A2	ENSMUSG00000030376	Slc8a2	0.0254	0.9112	ortholog_one2one	7.05481	-0.36115	0.36115
ENSG00000118160	CBEyellow	Mayo	Cerebellum	SLC8A2	ENSMUSG00000030376	Slc8a2	0.0254	0.9112	ortholog_one2one	7.05481	-0.243179	0.243179
ENSG00000118160	FPyellow	Mount Sinai Brain Bank	Frontal pole	SLC8A2	ENSMUSG00000030376	Slc8a2	0.0254	0.9112	ortholog_one2one	7.05481	-0.229725	0.229725
ENSG00000118160	DLPFCyellow	ROSMAP	Dorsolateral prefrontal cortex	SLC8A2	ENSMUSG00000030376	Slc8a2	0.0254	0.9112	ortholog_one2one	7.05481	0.281175	0.281175
ENSG00000118640	DLPFCblue	ROSMAP	Dorsolateral prefrontal cortex	VAMP8	ENSMUSG00000050732	Vamp8	0.0655	0.8259	ortholog_one2one	4.6653	0.24865	0.24865
ENSG00000118640	STGblue	Mount Sinai Brain Bank	Superior temporal gyrus	VAMP8	ENSMUSG00000050732	Vamp8	0.0655	0.8259	ortholog_one2one	4.6653	-0.244941	0.244941
ENSG00000118640	IFGturquoise	Mount Sinai Brain Bank	Inferior frontal gyrus	VAMP8	ENSMUSG00000050732	Vamp8	0.0655	0.8259	ortholog_one2one	4.6653	-0.233356	0.233356
ENSG00000118640	PHGturquoise	Mount Sinai Brain Bank	Parahippocampal gyrus	VAMP8	ENSMUSG00000050732	Vamp8	0.0655	0.8259	ortholog_one2one	4.6653	0.200698	0.200698
ENSG00000118640	TCXturquoise	Mayo	Temporal Cortex	VAMP8	ENSMUSG00000050732	Vamp8	0.0655	0.8259	ortholog_one2one	4.6653	0.242465	0.242465
ENSG00000118640	FPturquoise	Mount Sinai Brain Bank	Frontal pole	VAMP8	ENSMUSG00000050732	Vamp8	0.0655	0.8259	ortholog_one2one	4.6653	0.259794	0.259794
ENSG00000118640	CBEturquoise	Mayo	Cerebellum	VAMP8	ENSMUSG00000050732	Vamp8	0.0655	0.8259	ortholog_one2one	4.6653	0.0707492	0.0707492
ENSG00000118733	FPyellow	Mount Sinai Brain Bank	Frontal pole	OLFM3	ENSMUSG00000027965	Olfm3	0.0046	0.4852	ortholog_one2one	5.55776	-0.224689	0.224689
ENSG00000118733	DLPFCyellow	ROSMAP	Dorsolateral prefrontal cortex	OLFM3	ENSMUSG00000027965	Olfm3	0.0046	0.4852	ortholog_one2one	5.55776	0.345186	0.345186
ENSG00000118733	TCXgreen	Mayo	Temporal Cortex	OLFM3	ENSMUSG00000027965	Olfm3	0.0046	0.4852	ortholog_one2one	5.55776	0.445561	0.445561
ENSG00000118733	CBEyellow	Mayo	Cerebellum	OLFM3	ENSMUSG00000027965	Olfm3	0.0046	0.4852	ortholog_one2one	5.55776	-0.152279	0.152279
ENSG00000118733	IFGbrown	Mount Sinai Brain Bank	Inferior frontal gyrus	OLFM3	ENSMUSG00000027965	Olfm3	0.0046	0.4852	ortholog_one2one	5.55776	0.237698	0.237698
ENSG00000118733	PHGbrown	Mount Sinai Brain Bank	Parahippocampal gyrus	OLFM3	ENSMUSG00000027965	Olfm3	0.0046	0.4852	ortholog_one2one	5.55776	-0.391402	0.391402
ENSG00000118733	STGbrown	Mount Sinai Brain Bank	Superior temporal gyrus	OLFM3	ENSMUSG00000027965	Olfm3	0.0046	0.4852	ortholog_one2one	5.55776	0.305196	0.305196
ENSG00000119139	PHGgreen	Mount Sinai Brain Bank	Parahippocampal gyrus	TJP2	ENSMUSG00000024812	Tjp2	0.0699	0.6331	ortholog_one2many	4.68948	0.334379	0.334379
ENSG00000119139	TCXyellow	Mayo	Temporal Cortex	TJP2	ENSMUSG00000024812	Tjp2	0.0699	0.6331	ortholog_one2many	4.68948	-0.32096	0.32096
ENSG00000119139	IFGblue	Mount Sinai Brain Bank	Inferior frontal gyrus	TJP2	ENSMUSG00000024812	Tjp2	0.0699	0.6331	ortholog_one2many	4.68948	-0.11929	0.11929
ENSG00000119139	CBEturquoise	Mayo	Cerebellum	TJP2	ENSMUSG00000024812	Tjp2	0.0699	0.6331	ortholog_one2many	4.68948	0.236164	0.236164
ENSG00000119139	DLPFCbrown	ROSMAP	Dorsolateral prefrontal cortex	TJP2	ENSMUSG00000024812	Tjp2	0.0699	0.6331	ortholog_one2many	4.68948	-0.175361	0.175361
ENSG00000119139	FPblue	Mount Sinai Brain Bank	Frontal pole	TJP2	ENSMUSG00000024812	Tjp2	0.0699	0.6331	ortholog_one2many	4.68948	0.163286	0.163286
ENSG00000119139	STGyellow	Mount Sinai Brain Bank	Superior temporal gyrus	TJP2	ENSMUSG00000024812	Tjp2	0.0699	0.6331	ortholog_one2many	4.68948	-0.261893	0.261893
ENSG00000119471	DLPFCblue	ROSMAP	Dorsolateral prefrontal cortex	HSDL2	ENSMUSG00000028383	Hsdl2	0.0745	0.4857	ortholog_one2one	5.50506	0.159618	0.159618
ENSG00000119471	FPblue	Mount Sinai Brain Bank	Frontal pole	HSDL2	ENSMUSG00000028383	Hsdl2	0.0745	0.4857	ortholog_one2one	5.50506	0.063136	0.063136
ENSG00000119471	TCXblue	Mayo	Temporal Cortex	HSDL2	ENSMUSG00000028383	Hsdl2	0.0745	0.4857	ortholog_one2one	5.50506	0.332044	0.332044
ENSG00000119471	CBEturquoise	Mayo	Cerebellum	HSDL2	ENSMUSG00000028383	Hsdl2	0.0745	0.4857	ortholog_one2one	5.50506	0.141069	0.141069
ENSG00000119471	PHGyellow	Mount Sinai Brain Bank	Parahippocampal gyrus	HSDL2	ENSMUSG00000028383	Hsdl2	0.0745	0.4857	ortholog_one2one	5.50506	0.286739	0.286739
ENSG00000119471	IFGyellow	Mount Sinai Brain Bank	Inferior frontal gyrus	HSDL2	ENSMUSG00000028383	Hsdl2	0.0745	0.4857	ortholog_one2one	5.50506	-0.229738	0.229738
ENSG00000119523	PHGblue	Mount Sinai Brain Bank	Parahippocampal gyrus	ALG2	ENSMUSG00000039740	Alg2	0.12	0.5651	ortholog_one2one	7.08473	-0.0518421	0.0518421
ENSG00000119523	DLPFCturquoise	ROSMAP	Dorsolateral prefrontal cortex	ALG2	ENSMUSG00000039740	Alg2	0.12	0.5651	ortholog_one2one	7.08473	-0.118509	0.118509
ENSG00000119523	TCXbrown	Mayo	Temporal Cortex	ALG2	ENSMUSG00000039740	Alg2	0.12	0.5651	ortholog_one2one	7.08473	0.275397	0.275397
ENSG00000119523	CBEblue	Mayo	Cerebellum	ALG2	ENSMUSG00000039740	Alg2	0.12	0.5651	ortholog_one2one	7.08473	0.345843	0.345843
ENSG00000119655	PHGturquoise	Mount Sinai Brain Bank	Parahippocampal gyrus	NPC2	ENSMUSG00000021242	Npc2	0.1385	0.7445	ortholog_one2one	5.51024	0.205268	0.205268
ENSG00000119655	IFGturquoise	Mount Sinai Brain Bank	Inferior frontal gyrus	NPC2	ENSMUSG00000021242	Npc2	0.1385	0.7445	ortholog_one2one	5.51024	-0.258517	0.258517
ENSG00000119655	DLPFCblue	ROSMAP	Dorsolateral prefrontal cortex	NPC2	ENSMUSG00000021242	Npc2	0.1385	0.7445	ortholog_one2one	5.51024	0.249516	0.249516
ENSG00000119655	STGblue	Mount Sinai Brain Bank	Superior temporal gyrus	NPC2	ENSMUSG00000021242	Npc2	0.1385	0.7445	ortholog_one2one	5.51024	-0.28117	0.28117
ENSG00000119655	FPturquoise	Mount Sinai Brain Bank	Frontal pole	NPC2	ENSMUSG00000021242	Npc2	0.1385	0.7445	ortholog_one2one	5.51024	0.286611	0.286611
ENSG00000119711	CBEturquoise	Mayo	Cerebellum	ALDH6A1	ENSMUSG00000021238	Aldh6a1	0.0245	0.3419	ortholog_one2one	6.08853	0.203119	0.203119
ENSG00000119711	DLPFCblue	ROSMAP	Dorsolateral prefrontal cortex	ALDH6A1	ENSMUSG00000021238	Aldh6a1	0.0245	0.3419	ortholog_one2one	6.08853	0.157835	0.157835
ENSG00000119711	TCXblue	Mayo	Temporal Cortex	ALDH6A1	ENSMUSG00000021238	Aldh6a1	0.0245	0.3419	ortholog_one2one	6.08853	0.317353	0.317353
ENSG00000119711	IFGyellow	Mount Sinai Brain Bank	Inferior frontal gyrus	ALDH6A1	ENSMUSG00000021238	Aldh6a1	0.0245	0.3419	ortholog_one2one	6.08853	-0.229743	0.229743
ENSG00000119711	FPblue	Mount Sinai Brain Bank	Frontal pole	ALDH6A1	ENSMUSG00000021238	Aldh6a1	0.0245	0.3419	ortholog_one2one	6.08853	0.0540123	0.0540123
ENSG00000119711	PHGyellow	Mount Sinai Brain Bank	Parahippocampal gyrus	ALDH6A1	ENSMUSG00000021238	Aldh6a1	0.0245	0.3419	ortholog_one2one	6.08853	0.275249	0.275249
ENSG00000119729	STGblue	Mount Sinai Brain Bank	Superior temporal gyrus	RHOQ	ENSMUSG00000024143	Rhoq	0.0023	0.2542	ortholog_one2one	5.18778	-0.241072	0.241072
ENSG00000119729	TCXblue	Mayo	Temporal Cortex	RHOQ	ENSMUSG00000024143	Rhoq	0.0023	0.2542	ortholog_one2one	5.18778	0.232461	0.232461
ENSG00000119729	CBEturquoise	Mayo	Cerebellum	RHOQ	ENSMUSG00000024143	Rhoq	0.0023	0.2542	ortholog_one2one	5.18778	0.205359	0.205359
ENSG00000119729	DLPFCturquoise	ROSMAP	Dorsolateral prefrontal cortex	RHOQ	ENSMUSG00000024143	Rhoq	0.0023	0.2542	ortholog_one2one	5.18778	-0.203519	0.203519
ENSG00000119760	TCXgreen	Mayo	Temporal Cortex	SUPT7L	ENSMUSG00000053134	Supt7l	0.022	0.373	ortholog_one2one	4.19629	0.219961	0.219961	Internal Standard Reference (Housekeeping gene)
ENSG00000119760	FPyellow	Mount Sinai Brain Bank	Frontal pole	SUPT7L	ENSMUSG00000053134	Supt7l	0.022	0.373	ortholog_one2one	4.19629	-0.0870601	0.0870601	Internal Standard Reference (Housekeeping gene)
ENSG00000119760	STGyellow	Mount Sinai Brain Bank	Superior temporal gyrus	SUPT7L	ENSMUSG00000053134	Supt7l	0.022	0.373	ortholog_one2one	4.19629	0.0672206	0.0672206	Internal Standard Reference (Housekeeping gene)
ENSG00000120053	FPyellow	Mount Sinai Brain Bank	Frontal pole	GOT1	ENSMUSG00000025190	Got1	0.0468	0.5173	ortholog_one2one	8.90451	-0.243747	0.243747
ENSG00000120053	PHGbrown	Mount Sinai Brain Bank	Parahippocampal gyrus	GOT1	ENSMUSG00000025190	Got1	0.0468	0.5173	ortholog_one2one	8.90451	-0.384187	0.384187
ENSG00000120053	TCXgreen	Mayo	Temporal Cortex	GOT1	ENSMUSG00000025190	Got1	0.0468	0.5173	ortholog_one2one	8.90451	0.465805	0.465805
ENSG00000120053	STGbrown	Mount Sinai Brain Bank	Superior temporal gyrus	GOT1	ENSMUSG00000025190	Got1	0.0468	0.5173	ortholog_one2one	8.90451	0.292362	0.292362
ENSG00000120053	IFGbrown	Mount Sinai Brain Bank	Inferior frontal gyrus	GOT1	ENSMUSG00000025190	Got1	0.0468	0.5173	ortholog_one2one	8.90451	0.223359	0.223359
ENSG00000120053	CBEyellow	Mayo	Cerebellum	GOT1	ENSMUSG00000025190	Got1	0.0468	0.5173	ortholog_one2one	8.90451	-0.123337	0.123337
ENSG00000120063	IFGyellow	Mount Sinai Brain Bank	Inferior frontal gyrus	GNA13	ENSMUSG00000020611	Gna13	0.017	0.4358	ortholog_one2one	5.104	-0.263404	0.263404
ENSG00000120063	DLPFCbrown	ROSMAP	Dorsolateral prefrontal cortex	GNA13	ENSMUSG00000020611	Gna13	0.017	0.4358	ortholog_one2one	5.104	-0.0848694	0.0848694
ENSG00000120063	PHGyellow	Mount Sinai Brain Bank	Parahippocampal gyrus	GNA13	ENSMUSG00000020611	Gna13	0.017	0.4358	ortholog_one2one	5.104	0.309239	0.309239
ENSG00000120063	TCXblue	Mayo	Temporal Cortex	GNA13	ENSMUSG00000020611	Gna13	0.017	0.4358	ortholog_one2one	5.104	0.245594	0.245594
ENSG00000120063	FPblue	Mount Sinai Brain Bank	Frontal pole	GNA13	ENSMUSG00000020611	Gna13	0.017	0.4358	ortholog_one2one	5.104	0.0457267	0.0457267
ENSG00000120694	FPblue	Mount Sinai Brain Bank	Frontal pole	HSPH1	ENSMUSG00000029657	Hsph1	0.0592	0.7922	ortholog_one2one	7.86083	-0.143594	0.143594
ENSG00000120694	TCXbrown	Mayo	Temporal Cortex	HSPH1	ENSMUSG00000029657	Hsph1	0.0592	0.7922	ortholog_one2one	7.86083	0.25858	0.25858
ENSG00000120694	PHGblue	Mount Sinai Brain Bank	Parahippocampal gyrus	HSPH1	ENSMUSG00000029657	Hsph1	0.0592	0.7922	ortholog_one2one	7.86083	-0.0302441	0.0302441
ENSG00000120694	DLPFCturquoise	ROSMAP	Dorsolateral prefrontal cortex	HSPH1	ENSMUSG00000029657	Hsph1	0.0592	0.7922	ortholog_one2one	7.86083	-0.144073	0.144073
ENSG00000120694	CBEblue	Mayo	Cerebellum	HSPH1	ENSMUSG00000029657	Hsph1	0.0592	0.7922	ortholog_one2one	7.86083	0.337518	0.337518
ENSG00000120694	STGturquoise	Mount Sinai Brain Bank	Superior temporal gyrus	HSPH1	ENSMUSG00000029657	Hsph1	0.0592	0.7922	ortholog_one2one	7.86083	0.125307	0.125307
ENSG00000121680	DLPFCturquoise	ROSMAP	Dorsolateral prefrontal cortex	PEX16	ENSMUSG00000027222	Pex16	0.0809	0.7326	ortholog_one2one	5.11783	0.226795	0.226795
ENSG00000121680	TCXbrown	Mayo	Temporal Cortex	PEX16	ENSMUSG00000027222	Pex16	0.0809	0.7326	ortholog_one2one	5.11783	-0.28465	0.28465
ENSG00000121680	FPblue	Mount Sinai Brain Bank	Frontal pole	PEX16	ENSMUSG00000027222	Pex16	0.0809	0.7326	ortholog_one2one	5.11783	0.0993497	0.0993497
ENSG00000121680	PHGblue	Mount Sinai Brain Bank	Parahippocampal gyrus	PEX16	ENSMUSG00000027222	Pex16	0.0809	0.7326	ortholog_one2one	5.11783	-0.0668664	0.0668664
ENSG00000121680	CBEblue	Mayo	Cerebellum	PEX16	ENSMUSG00000027222	Pex16	0.0809	0.7326	ortholog_one2one	5.11783	-0.353192	0.353192
ENSG00000121680	STGturquoise	Mount Sinai Brain Bank	Superior temporal gyrus	PEX16	ENSMUSG00000027222	Pex16	0.0809	0.7326	ortholog_one2one	5.11783	-0.105059	0.105059
ENSG00000122378	TCXblue	Mayo	Temporal Cortex	FAM213A	ENSMUSG00000021792	Fam213a	0.0724	0.6074	ortholog_one2one	7.55273	0.192749	0.192749
ENSG00000122378	CBEturquoise	Mayo	Cerebellum	FAM213A	ENSMUSG00000021792	Fam213a	0.0724	0.6074	ortholog_one2one	7.55273	0.23962	0.23962
ENSG00000122515	FPyellow	Mount Sinai Brain Bank	Frontal pole	ZMIZ2	ENSMUSG00000041164	Zmiz2	0.0457	0.4419	ortholog_one2one	7.14651	-0.0987293	0.0987293
ENSG00000122515	STGbrown	Mount Sinai Brain Bank	Superior temporal gyrus	ZMIZ2	ENSMUSG00000041164	Zmiz2	0.0457	0.4419	ortholog_one2one	7.14651	0.141605	0.141605
ENSG00000122515	IFGbrown	Mount Sinai Brain Bank	Inferior frontal gyrus	ZMIZ2	ENSMUSG00000041164	Zmiz2	0.0457	0.4419	ortholog_one2one	7.14651	0.051529	0.051529
ENSG00000122515	CBEblue	Mayo	Cerebellum	ZMIZ2	ENSMUSG00000041164	Zmiz2	0.0457	0.4419	ortholog_one2one	7.14651	-0.381467	0.381467
ENSG00000122515	TCXgreen	Mayo	Temporal Cortex	ZMIZ2	ENSMUSG00000041164	Zmiz2	0.0457	0.4419	ortholog_one2one	7.14651	0.126308	0.126308
ENSG00000122557	IFGbrown	Mount Sinai Brain Bank	Inferior frontal gyrus	HERPUD2	ENSMUSG00000008429	Herpud2	0.0558	0.2865	ortholog_one2one	5.40886	-0.133693	0.133693
ENSG00000122557	TCXblue	Mayo	Temporal Cortex	HERPUD2	ENSMUSG00000008429	Herpud2	0.0558	0.2865	ortholog_one2one	5.40886	0.268864	0.268864
ENSG00000122557	PHGblue	Mount Sinai Brain Bank	Parahippocampal gyrus	HERPUD2	ENSMUSG00000008429	Herpud2	0.0558	0.2865	ortholog_one2one	5.40886	0.145859	0.145859
ENSG00000122557	FPbrown	Mount Sinai Brain Bank	Frontal pole	HERPUD2	ENSMUSG00000008429	Herpud2	0.0558	0.2865	ortholog_one2one	5.40886	-0.190322	0.190322
ENSG00000122557	DLPFCblue	ROSMAP	Dorsolateral prefrontal cortex	HERPUD2	ENSMUSG00000008429	Herpud2	0.0558	0.2865	ortholog_one2one	5.40886	0.134146	0.134146
ENSG00000122786	PHGyellow	Mount Sinai Brain Bank	Parahippocampal gyrus	CALD1	ENSMUSG00000029761	Cald1	0.0532	0.6906	ortholog_one2one	4.98443	0.238268	0.238268
ENSG00000122786	STGblue	Mount Sinai Brain Bank	Superior temporal gyrus	CALD1	ENSMUSG00000029761	Cald1	0.0532	0.6906	ortholog_one2one	4.98443	-0.296457	0.296457
ENSG00000122786	TCXturquoise	Mayo	Temporal Cortex	CALD1	ENSMUSG00000029761	Cald1	0.0532	0.6906	ortholog_one2one	4.98443	0.250414	0.250414
ENSG00000122862	PHGturquoise	Mount Sinai Brain Bank	Parahippocampal gyrus	SRGN	ENSMUSG00000020077	Srgn	0.3513	0.745	ortholog_one2one	4.03239	0.254527	0.254527
ENSG00000122862	CBEturquoise	Mayo	Cerebellum	SRGN	ENSMUSG00000020077	Srgn	0.3513	0.745	ortholog_one2one	4.03239	0.0945704	0.0945704
ENSG00000122862	STGblue	Mount Sinai Brain Bank	Superior temporal gyrus	SRGN	ENSMUSG00000020077	Srgn	0.3513	0.745	ortholog_one2one	4.03239	-0.325082	0.325082
ENSG00000122862	TCXturquoise	Mayo	Temporal Cortex	SRGN	ENSMUSG00000020077	Srgn	0.3513	0.745	ortholog_one2one	4.03239	0.263195	0.263195
ENSG00000122862	DLPFCblue	ROSMAP	Dorsolateral prefrontal cortex	SRGN	ENSMUSG00000020077	Srgn	0.3513	0.745	ortholog_one2one	4.03239	0.241079	0.241079
ENSG00000122862	IFGturquoise	Mount Sinai Brain Bank	Inferior frontal gyrus	SRGN	ENSMUSG00000020077	Srgn	0.3513	0.745	ortholog_one2one	4.03239	-0.221401	0.221401
ENSG00000122862	FPturquoise	Mount Sinai Brain Bank	Frontal pole	SRGN	ENSMUSG00000020077	Srgn	0.3513	0.745	ortholog_one2one	4.03239	0.271327	0.271327
ENSG00000123066	PHGblue	Mount Sinai Brain Bank	Parahippocampal gyrus	MED13L	ENSMUSG00000018076	Med13l	0.0379	0.4681	ortholog_one2one	5.08154	0.141967	0.141967
ENSG00000123066	FPbrown	Mount Sinai Brain Bank	Frontal pole	MED13L	ENSMUSG00000018076	Med13l	0.0379	0.4681	ortholog_one2one	5.08154	-0.252576	0.252576
ENSG00000123360	IFGbrown	Mount Sinai Brain Bank	Inferior frontal gyrus	PDE1B	ENSMUSG00000022489	Pde1b	0.0217	0.4152	ortholog_one2one	7.55923	0.267212	0.267212
ENSG00000123360	TCXgreen	Mayo	Temporal Cortex	PDE1B	ENSMUSG00000022489	Pde1b	0.0217	0.4152	ortholog_one2one	7.55923	0.370019	0.370019
ENSG00000123360	PHGbrown	Mount Sinai Brain Bank	Parahippocampal gyrus	PDE1B	ENSMUSG00000022489	Pde1b	0.0217	0.4152	ortholog_one2one	7.55923	-0.389339	0.389339
ENSG00000123360	DLPFCyellow	ROSMAP	Dorsolateral prefrontal cortex	PDE1B	ENSMUSG00000022489	Pde1b	0.0217	0.4152	ortholog_one2one	7.55923	0.245607	0.245607
ENSG00000123360	FPyellow	Mount Sinai Brain Bank	Frontal pole	PDE1B	ENSMUSG00000022489	Pde1b	0.0217	0.4152	ortholog_one2one	7.55923	-0.22485	0.22485
ENSG00000123360	STGbrown	Mount Sinai Brain Bank	Superior temporal gyrus	PDE1B	ENSMUSG00000022489	Pde1b	0.0217	0.4152	ortholog_one2one	7.55923	0.294249	0.294249
ENSG00000123360	CBEyellow	Mayo	Cerebellum	PDE1B	ENSMUSG00000022489	Pde1b	0.0217	0.4152	ortholog_one2one	7.55923	-0.00068218	0.00068218
ENSG00000123560	IFGblue	Mount Sinai Brain Bank	Inferior frontal gyrus	PLP1	ENSMUSG00000031425	Plp1	0	0	ortholog_one2one	10.6586	-0.130813	0.130813
ENSG00000123560	STGyellow	Mount Sinai Brain Bank	Superior temporal gyrus	PLP1	ENSMUSG00000031425	Plp1	0	0	ortholog_one2one	10.6586	-0.18089	0.18089
ENSG00000123560	FPblue	Mount Sinai Brain Bank	Frontal pole	PLP1	ENSMUSG00000031425	Plp1	0	0	ortholog_one2one	10.6586	0.194066	0.194066
ENSG00000123560	PHGgreen	Mount Sinai Brain Bank	Parahippocampal gyrus	PLP1	ENSMUSG00000031425	Plp1	0	0	ortholog_one2one	10.6586	0.344163	0.344163
ENSG00000123560	DLPFCbrown	ROSMAP	Dorsolateral prefrontal cortex	PLP1	ENSMUSG00000031425	Plp1	0	0	ortholog_one2one	10.6586	-0.309618	0.309618
ENSG00000123560	TCXyellow	Mayo	Temporal Cortex	PLP1	ENSMUSG00000031425	Plp1	0	0	ortholog_one2one	10.6586	-0.291283	0.291283
ENSG00000123560	CBEbrown	Mayo	Cerebellum	PLP1	ENSMUSG00000031425	Plp1	0	0	ortholog_one2one	10.6586	-0.28661	0.28661
ENSG00000123999	TCXbrown	Mayo	Temporal Cortex	INHA	ENSMUSG00000032968	Inha	0.1264	0.5028	ortholog_one2one	4.82742	-0.281788	0.281788
ENSG00000123999	CBEblue	Mayo	Cerebellum	INHA	ENSMUSG00000032968	Inha	0.1264	0.5028	ortholog_one2one	4.82742	-0.342393	0.342393
ENSG00000123999	DLPFCturquoise	ROSMAP	Dorsolateral prefrontal cortex	INHA	ENSMUSG00000032968	Inha	0.1264	0.5028	ortholog_one2one	4.82742	0.201241	0.201241
ENSG00000124126	PHGgreen	Mount Sinai Brain Bank	Parahippocampal gyrus	PREX1	ENSMUSG00000039621	Prex1	0.043	0.979	ortholog_one2one	5.95532	0.353384	0.353384
ENSG00000124126	DLPFCbrown	ROSMAP	Dorsolateral prefrontal cortex	PREX1	ENSMUSG00000039621	Prex1	0.043	0.979	ortholog_one2one	5.95532	-0.224472	0.224472
ENSG00000124126	IFGblue	Mount Sinai Brain Bank	Inferior frontal gyrus	PREX1	ENSMUSG00000039621	Prex1	0.043	0.979	ortholog_one2one	5.95532	-0.0837819	0.0837819
ENSG00000124126	FPblue	Mount Sinai Brain Bank	Frontal pole	PREX1	ENSMUSG00000039621	Prex1	0.043	0.979	ortholog_one2one	5.95532	0.130249	0.130249
ENSG00000124126	STGyellow	Mount Sinai Brain Bank	Superior temporal gyrus	PREX1	ENSMUSG00000039621	Prex1	0.043	0.979	ortholog_one2one	5.95532	-0.281824	0.281824
ENSG00000124126	CBEturquoise	Mayo	Cerebellum	PREX1	ENSMUSG00000039621	Prex1	0.043	0.979	ortholog_one2one	5.95532	0.211187	0.211187
ENSG00000124126	TCXyellow	Mayo	Temporal Cortex	PREX1	ENSMUSG00000039621	Prex1	0.043	0.979	ortholog_one2one	5.95532	-0.370704	0.370704
ENSG00000124140	DLPFCyellow	ROSMAP	Dorsolateral prefrontal cortex	SLC12A5	ENSMUSG00000017740	Slc12a5	0.0139	0.6018	ortholog_one2one	8.28315	0.319809	0.319809
ENSG00000124140	STGbrown	Mount Sinai Brain Bank	Superior temporal gyrus	SLC12A5	ENSMUSG00000017740	Slc12a5	0.0139	0.6018	ortholog_one2one	8.28315	0.323477	0.323477
ENSG00000124140	IFGbrown	Mount Sinai Brain Bank	Inferior frontal gyrus	SLC12A5	ENSMUSG00000017740	Slc12a5	0.0139	0.6018	ortholog_one2one	8.28315	0.256609	0.256609
ENSG00000124140	TCXgreen	Mayo	Temporal Cortex	SLC12A5	ENSMUSG00000017740	Slc12a5	0.0139	0.6018	ortholog_one2one	8.28315	0.443631	0.443631
ENSG00000124140	CBEyellow	Mayo	Cerebellum	SLC12A5	ENSMUSG00000017740	Slc12a5	0.0139	0.6018	ortholog_one2one	8.28315	-0.191416	0.191416
ENSG00000124140	PHGbrown	Mount Sinai Brain Bank	Parahippocampal gyrus	SLC12A5	ENSMUSG00000017740	Slc12a5	0.0139	0.6018	ortholog_one2one	8.28315	-0.408251	0.408251
ENSG00000124140	FPyellow	Mount Sinai Brain Bank	Frontal pole	SLC12A5	ENSMUSG00000017740	Slc12a5	0.0139	0.6018	ortholog_one2one	8.28315	-0.24691	0.24691
ENSG00000124164	CBEyellow	Mayo	Cerebellum	VAPB	ENSMUSG00000054455	Vapb	0.0488	0.4876	ortholog_one2one	6.50564	-0.0919855	0.0919855
ENSG00000124164	DLPFCyellow	ROSMAP	Dorsolateral prefrontal cortex	VAPB	ENSMUSG00000054455	Vapb	0.0488	0.4876	ortholog_one2one	6.50564	0.198932	0.198932
ENSG00000124164	STGbrown	Mount Sinai Brain Bank	Superior temporal gyrus	VAPB	ENSMUSG00000054455	Vapb	0.0488	0.4876	ortholog_one2one	6.50564	0.168739	0.168739
ENSG00000124164	IFGbrown	Mount Sinai Brain Bank	Inferior frontal gyrus	VAPB	ENSMUSG00000054455	Vapb	0.0488	0.4876	ortholog_one2one	6.50564	0.140859	0.140859
ENSG00000124194	PHGbrown	Mount Sinai Brain Bank	Parahippocampal gyrus	GDAP1L1	ENSMUSG00000017943	Gdap1l1	0.0093	0.5451	ortholog_one2one	6.10011	-0.392881	0.392881
ENSG00000124194	FPyellow	Mount Sinai Brain Bank	Frontal pole	GDAP1L1	ENSMUSG00000017943	Gdap1l1	0.0093	0.5451	ortholog_one2one	6.10011	-0.230494	0.230494
ENSG00000124194	CBEyellow	Mayo	Cerebellum	GDAP1L1	ENSMUSG00000017943	Gdap1l1	0.0093	0.5451	ortholog_one2one	6.10011	-0.17541	0.17541
ENSG00000124194	IFGbrown	Mount Sinai Brain Bank	Inferior frontal gyrus	GDAP1L1	ENSMUSG00000017943	Gdap1l1	0.0093	0.5451	ortholog_one2one	6.10011	0.266422	0.266422
ENSG00000124194	STGbrown	Mount Sinai Brain Bank	Superior temporal gyrus	GDAP1L1	ENSMUSG00000017943	Gdap1l1	0.0093	0.5451	ortholog_one2one	6.10011	0.307199	0.307199
ENSG00000124194	DLPFCyellow	ROSMAP	Dorsolateral prefrontal cortex	GDAP1L1	ENSMUSG00000017943	Gdap1l1	0.0093	0.5451	ortholog_one2one	6.10011	0.302291	0.302291
ENSG00000124194	TCXgreen	Mayo	Temporal Cortex	GDAP1L1	ENSMUSG00000017943	Gdap1l1	0.0093	0.5451	ortholog_one2one	6.10011	0.396599	0.396599
ENSG00000124733	FPbrown	Mount Sinai Brain Bank	Frontal pole	MEA1	ENSMUSG00000002768	Mea1	0.0316	0.286	ortholog_one2one	6.76796	0.263095	0.263095
ENSG00000124733	IFGbrown	Mount Sinai Brain Bank	Inferior frontal gyrus	MEA1	ENSMUSG00000002768	Mea1	0.0316	0.286	ortholog_one2one	6.76796	0.0394002	0.0394002
ENSG00000124733	PHGblue	Mount Sinai Brain Bank	Parahippocampal gyrus	MEA1	ENSMUSG00000002768	Mea1	0.0316	0.286	ortholog_one2one	6.76796	-0.148516	0.148516
ENSG00000124782	STGblue	Mount Sinai Brain Bank	Superior temporal gyrus	RREB1	ENSMUSG00000039087	Rreb1	0.1124	0.8231	ortholog_one2one	4.80612	-0.281185	0.281185
ENSG00000124782	IFGturquoise	Mount Sinai Brain Bank	Inferior frontal gyrus	RREB1	ENSMUSG00000039087	Rreb1	0.1124	0.8231	ortholog_one2one	4.80612	-0.242155	0.242155
ENSG00000124782	PHGturquoise	Mount Sinai Brain Bank	Parahippocampal gyrus	RREB1	ENSMUSG00000039087	Rreb1	0.1124	0.8231	ortholog_one2one	4.80612	0.261191	0.261191
ENSG00000124782	DLPFCblue	ROSMAP	Dorsolateral prefrontal cortex	RREB1	ENSMUSG00000039087	Rreb1	0.1124	0.8231	ortholog_one2one	4.80612	0.242436	0.242436
ENSG00000124782	TCXblue	Mayo	Temporal Cortex	RREB1	ENSMUSG00000039087	Rreb1	0.1124	0.8231	ortholog_one2one	4.80612	0.28407	0.28407
ENSG00000124782	FPturquoise	Mount Sinai Brain Bank	Frontal pole	RREB1	ENSMUSG00000039087	Rreb1	0.1124	0.8231	ortholog_one2one	4.80612	0.238079	0.238079
ENSG00000124782	CBEturquoise	Mayo	Cerebellum	RREB1	ENSMUSG00000039087	Rreb1	0.1124	0.8231	ortholog_one2one	4.80612	0.184602	0.184602
ENSG00000124920	TCXyellow	Mayo	Temporal Cortex	MYRF	ENSMUSG00000036098	Myrf	0.054	0.6904	ortholog_one2one	5.20173	-0.353855	0.353855
ENSG00000124920	STGyellow	Mount Sinai Brain Bank	Superior temporal gyrus	MYRF	ENSMUSG00000036098	Myrf	0.054	0.6904	ortholog_one2one	5.20173	-0.245528	0.245528
ENSG00000124920	PHGgreen	Mount Sinai Brain Bank	Parahippocampal gyrus	MYRF	ENSMUSG00000036098	Myrf	0.054	0.6904	ortholog_one2one	5.20173	0.39138	0.39138
ENSG00000124920	DLPFCbrown	ROSMAP	Dorsolateral prefrontal cortex	MYRF	ENSMUSG00000036098	Myrf	0.054	0.6904	ortholog_one2one	5.20173	-0.323413	0.323413
ENSG00000124920	CBEbrown	Mayo	Cerebellum	MYRF	ENSMUSG00000036098	Myrf	0.054	0.6904	ortholog_one2one	5.20173	-0.343907	0.343907
ENSG00000124920	IFGblue	Mount Sinai Brain Bank	Inferior frontal gyrus	MYRF	ENSMUSG00000036098	Myrf	0.054	0.6904	ortholog_one2one	5.20173	-0.15812	0.15812
ENSG00000124920	FPblue	Mount Sinai Brain Bank	Frontal pole	MYRF	ENSMUSG00000036098	Myrf	0.054	0.6904	ortholog_one2one	5.20173	0.217779	0.217779
ENSG00000124942	STGblue	Mount Sinai Brain Bank	Superior temporal gyrus	AHNAK	ENSMUSG00000069833	Ahnak	NA	NA	ortholog_one2one	3.37663	-0.285905	0.285905
ENSG00000124942	CBEturquoise	Mayo	Cerebellum	AHNAK	ENSMUSG00000069833	Ahnak	NA	NA	ortholog_one2one	3.37663	0.198661	0.198661
ENSG00000124942	DLPFCblue	ROSMAP	Dorsolateral prefrontal cortex	AHNAK	ENSMUSG00000069833	Ahnak	NA	NA	ortholog_one2one	3.37663	0.185717	0.185717
ENSG00000124942	PHGyellow	Mount Sinai Brain Bank	Parahippocampal gyrus	AHNAK	ENSMUSG00000069833	Ahnak	NA	NA	ortholog_one2one	3.37663	0.337778	0.337778
ENSG00000124942	FPblue	Mount Sinai Brain Bank	Frontal pole	AHNAK	ENSMUSG00000069833	Ahnak	NA	NA	ortholog_one2one	3.37663	0.0339109	0.0339109
ENSG00000124942	IFGyellow	Mount Sinai Brain Bank	Inferior frontal gyrus	AHNAK	ENSMUSG00000069833	Ahnak	NA	NA	ortholog_one2one	3.37663	-0.264365	0.264365
ENSG00000124942	TCXblue	Mayo	Temporal Cortex	AHNAK	ENSMUSG00000069833	Ahnak	NA	NA	ortholog_one2one	3.37663	0.298378	0.298378
ENSG00000125386	FPbrown	Mount Sinai Brain Bank	Frontal pole	FAM193A	ENSMUSG00000037210	Fam193a	0.0585	0.5007	ortholog_one2one	4.9011	-0.237506	0.237506
ENSG00000125386	PHGblue	Mount Sinai Brain Bank	Parahippocampal gyrus	FAM193A	ENSMUSG00000037210	Fam193a	0.0585	0.5007	ortholog_one2one	4.9011	0.147776	0.147776
ENSG00000125398	CBEturquoise	Mayo	Cerebellum	SOX9	ENSMUSG00000000567	Sox9	0.0192	0.8611	ortholog_one2one	4.18002	0.225537	0.225537
ENSG00000125398	IFGyellow	Mount Sinai Brain Bank	Inferior frontal gyrus	SOX9	ENSMUSG00000000567	Sox9	0.0192	0.8611	ortholog_one2one	4.18002	-0.203858	0.203858
ENSG00000125398	TCXblue	Mayo	Temporal Cortex	SOX9	ENSMUSG00000000567	Sox9	0.0192	0.8611	ortholog_one2one	4.18002	0.314866	0.314866
ENSG00000125398	STGyellow	Mount Sinai Brain Bank	Superior temporal gyrus	SOX9	ENSMUSG00000000567	Sox9	0.0192	0.8611	ortholog_one2one	4.18002	-0.164146	0.164146
ENSG00000125398	DLPFCblue	ROSMAP	Dorsolateral prefrontal cortex	SOX9	ENSMUSG00000000567	Sox9	0.0192	0.8611	ortholog_one2one	4.18002	0.197661	0.197661
ENSG00000125398	PHGyellow	Mount Sinai Brain Bank	Parahippocampal gyrus	SOX9	ENSMUSG00000000567	Sox9	0.0192	0.8611	ortholog_one2one	4.18002	0.288333	0.288333
ENSG00000125398	FPblue	Mount Sinai Brain Bank	Frontal pole	SOX9	ENSMUSG00000000567	Sox9	0.0192	0.8611	ortholog_one2one	4.18002	0.0382586	0.0382586
ENSG00000125445	IFGbrown	Mount Sinai Brain Bank	Inferior frontal gyrus	MRPS7	ENSMUSG00000046756	Mrps7	0.0808	0.8107	ortholog_one2one	5.6444	0.0745389	0.0745389
ENSG00000125445	STGbrown	Mount Sinai Brain Bank	Superior temporal gyrus	MRPS7	ENSMUSG00000046756	Mrps7	0.0808	0.8107	ortholog_one2one	5.6444	0.112502	0.112502
ENSG00000125445	FPbrown	Mount Sinai Brain Bank	Frontal pole	MRPS7	ENSMUSG00000046756	Mrps7	0.0808	0.8107	ortholog_one2one	5.6444	0.251488	0.251488
ENSG00000125675	IFGbrown	Mount Sinai Brain Bank	Inferior frontal gyrus	GRIA3	ENSMUSG00000001986	Gria3	0.0107	0.2321	ortholog_one2one	7.04966	0.242154	0.242154
ENSG00000125675	FPyellow	Mount Sinai Brain Bank	Frontal pole	GRIA3	ENSMUSG00000001986	Gria3	0.0107	0.2321	ortholog_one2one	7.04966	-0.247822	0.247822
ENSG00000125675	PHGbrown	Mount Sinai Brain Bank	Parahippocampal gyrus	GRIA3	ENSMUSG00000001986	Gria3	0.0107	0.2321	ortholog_one2one	7.04966	-0.393655	0.393655
ENSG00000125675	CBEyellow	Mayo	Cerebellum	GRIA3	ENSMUSG00000001986	Gria3	0.0107	0.2321	ortholog_one2one	7.04966	0.0304469	0.0304469
ENSG00000125675	DLPFCyellow	ROSMAP	Dorsolateral prefrontal cortex	GRIA3	ENSMUSG00000001986	Gria3	0.0107	0.2321	ortholog_one2one	7.04966	0.271094	0.271094
ENSG00000125675	STGbrown	Mount Sinai Brain Bank	Superior temporal gyrus	GRIA3	ENSMUSG00000001986	Gria3	0.0107	0.2321	ortholog_one2one	7.04966	0.319059	0.319059
ENSG00000125675	TCXgreen	Mayo	Temporal Cortex	GRIA3	ENSMUSG00000001986	Gria3	0.0107	0.2321	ortholog_one2one	7.04966	0.357907	0.357907
ENSG00000125703	DLPFCbrown	ROSMAP	Dorsolateral prefrontal cortex	ATG4C	ENSMUSG00000028550	Atg4c	0.0505	0.5006	ortholog_one2one	5.34467	-0.23963	0.23963
ENSG00000125703	TCXyellow	Mayo	Temporal Cortex	ATG4C	ENSMUSG00000028550	Atg4c	0.0505	0.5006	ortholog_one2one	5.34467	-0.369625	0.369625
ENSG00000125703	STGyellow	Mount Sinai Brain Bank	Superior temporal gyrus	ATG4C	ENSMUSG00000028550	Atg4c	0.0505	0.5006	ortholog_one2one	5.34467	-0.278928	0.278928
ENSG00000125703	PHGgreen	Mount Sinai Brain Bank	Parahippocampal gyrus	ATG4C	ENSMUSG00000028550	Atg4c	0.0505	0.5006	ortholog_one2one	5.34467	0.326766	0.326766
ENSG00000125703	FPblue	Mount Sinai Brain Bank	Frontal pole	ATG4C	ENSMUSG00000028550	Atg4c	0.0505	0.5006	ortholog_one2one	5.34467	0.117613	0.117613
ENSG00000125703	IFGblue	Mount Sinai Brain Bank	Inferior frontal gyrus	ATG4C	ENSMUSG00000028550	Atg4c	0.0505	0.5006	ortholog_one2one	5.34467	-0.0553711	0.0553711
ENSG00000125814	CBEyellow	Mayo	Cerebellum	NAPB	ENSMUSG00000027438	Napb	0	0	ortholog_one2one	8.42738	-0.226526	0.226526
ENSG00000125814	DLPFCyellow	ROSMAP	Dorsolateral prefrontal cortex	NAPB	ENSMUSG00000027438	Napb	0	0	ortholog_one2one	8.42738	0.336784	0.336784
ENSG00000125814	PHGbrown	Mount Sinai Brain Bank	Parahippocampal gyrus	NAPB	ENSMUSG00000027438	Napb	0	0	ortholog_one2one	8.42738	-0.390431	0.390431
ENSG00000125814	STGbrown	Mount Sinai Brain Bank	Superior temporal gyrus	NAPB	ENSMUSG00000027438	Napb	0	0	ortholog_one2one	8.42738	0.316525	0.316525
ENSG00000125814	FPyellow	Mount Sinai Brain Bank	Frontal pole	NAPB	ENSMUSG00000027438	Napb	0	0	ortholog_one2one	8.42738	-0.231167	0.231167
ENSG00000125814	TCXgreen	Mayo	Temporal Cortex	NAPB	ENSMUSG00000027438	Napb	0	0	ortholog_one2one	8.42738	0.441129	0.441129
ENSG00000125814	IFGbrown	Mount Sinai Brain Bank	Inferior frontal gyrus	NAPB	ENSMUSG00000027438	Napb	0	0	ortholog_one2one	8.42738	0.250561	0.250561
ENSG00000125821	PHGblue	Mount Sinai Brain Bank	Parahippocampal gyrus	DTD1	ENSMUSG00000027430	Dtd1	0.0216	0.6643	ortholog_one2many	6.47173	-0.057034	0.057034
ENSG00000125821	STGturquoise	Mount Sinai Brain Bank	Superior temporal gyrus	DTD1	ENSMUSG00000027430	Dtd1	0.0216	0.6643	ortholog_one2many	6.47173	-0.129792	0.129792
ENSG00000125821	DLPFCturquoise	ROSMAP	Dorsolateral prefrontal cortex	DTD1	ENSMUSG00000027430	Dtd1	0.0216	0.6643	ortholog_one2many	6.47173	0.202149	0.202149
ENSG00000125821	TCXbrown	Mayo	Temporal Cortex	DTD1	ENSMUSG00000027430	Dtd1	0.0216	0.6643	ortholog_one2many	6.47173	-0.26364	0.26364
ENSG00000125821	FPblue	Mount Sinai Brain Bank	Frontal pole	DTD1	ENSMUSG00000027430	Dtd1	0.0216	0.6643	ortholog_one2many	6.47173	0.0903948	0.0903948
ENSG00000125821	CBEblue	Mayo	Cerebellum	DTD1	ENSMUSG00000027430	Dtd1	0.0216	0.6643	ortholog_one2many	6.47173	-0.338892	0.338892
ENSG00000125851	IFGbrown	Mount Sinai Brain Bank	Inferior frontal gyrus	PCSK2	ENSMUSG00000027419	Pcsk2	0.015	0.548	ortholog_one2one	7.5746	0.250124	0.250124
ENSG00000125851	DLPFCyellow	ROSMAP	Dorsolateral prefrontal cortex	PCSK2	ENSMUSG00000027419	Pcsk2	0.015	0.548	ortholog_one2one	7.5746	0.272964	0.272964
ENSG00000125851	CBEyellow	Mayo	Cerebellum	PCSK2	ENSMUSG00000027419	Pcsk2	0.015	0.548	ortholog_one2one	7.5746	-0.194825	0.194825
ENSG00000125851	TCXgreen	Mayo	Temporal Cortex	PCSK2	ENSMUSG00000027419	Pcsk2	0.015	0.548	ortholog_one2one	7.5746	0.458314	0.458314
ENSG00000125851	STGbrown	Mount Sinai Brain Bank	Superior temporal gyrus	PCSK2	ENSMUSG00000027419	Pcsk2	0.015	0.548	ortholog_one2one	7.5746	0.306905	0.306905
ENSG00000125851	PHGbrown	Mount Sinai Brain Bank	Parahippocampal gyrus	PCSK2	ENSMUSG00000027419	Pcsk2	0.015	0.548	ortholog_one2one	7.5746	-0.400289	0.400289
ENSG00000125851	FPyellow	Mount Sinai Brain Bank	Frontal pole	PCSK2	ENSMUSG00000027419	Pcsk2	0.015	0.548	ortholog_one2one	7.5746	-0.245801	0.245801
ENSG00000125962	PHGblue	Mount Sinai Brain Bank	Parahippocampal gyrus	ARMCX5	ENSMUSG00000072969	Armcx5	0.2572	0.4922	ortholog_one2one	4.87	-0.138461	0.138461
ENSG00000125962	TCXbrown	Mayo	Temporal Cortex	ARMCX5	ENSMUSG00000072969	Armcx5	0.2572	0.4922	ortholog_one2one	4.87	-0.225989	0.225989
ENSG00000125962	DLPFCturquoise	ROSMAP	Dorsolateral prefrontal cortex	ARMCX5	ENSMUSG00000072969	Armcx5	0.2572	0.4922	ortholog_one2one	4.87	0.216896	0.216896
ENSG00000125962	CBEblue	Mayo	Cerebellum	ARMCX5	ENSMUSG00000072969	Armcx5	0.2572	0.4922	ortholog_one2one	4.87	-0.276624	0.276624
ENSG00000125962	IFGbrown	Mount Sinai Brain Bank	Inferior frontal gyrus	ARMCX5	ENSMUSG00000072969	Armcx5	0.2572	0.4922	ortholog_one2one	4.87	0.0995817	0.0995817
ENSG00000126016	TCXblue	Mayo	Temporal Cortex	AMOT	ENSMUSG00000041688	Amot	0.0653	0.4066	ortholog_one2one	4.22441	0.31744	0.31744
ENSG00000126016	STGyellow	Mount Sinai Brain Bank	Superior temporal gyrus	AMOT	ENSMUSG00000041688	Amot	0.0653	0.4066	ortholog_one2one	4.22441	-0.135872	0.135872
ENSG00000126016	CBEturquoise	Mayo	Cerebellum	AMOT	ENSMUSG00000041688	Amot	0.0653	0.4066	ortholog_one2one	4.22441	0.225486	0.225486
ENSG00000126016	PHGyellow	Mount Sinai Brain Bank	Parahippocampal gyrus	AMOT	ENSMUSG00000041688	Amot	0.0653	0.4066	ortholog_one2one	4.22441	0.333528	0.333528
ENSG00000126016	IFGyellow	Mount Sinai Brain Bank	Inferior frontal gyrus	AMOT	ENSMUSG00000041688	Amot	0.0653	0.4066	ortholog_one2one	4.22441	-0.272533	0.272533
ENSG00000126016	FPblue	Mount Sinai Brain Bank	Frontal pole	AMOT	ENSMUSG00000041688	Amot	0.0653	0.4066	ortholog_one2one	4.22441	0.0383634	0.0383634
ENSG00000126016	DLPFCblue	ROSMAP	Dorsolateral prefrontal cortex	AMOT	ENSMUSG00000041688	Amot	0.0653	0.4066	ortholog_one2one	4.22441	0.127792	0.127792
ENSG00000126067	IFGblue	Mount Sinai Brain Bank	Inferior frontal gyrus	PSMB2	ENSMUSG00000028837	Psmb2	0.017	0.3048	ortholog_one2one	6.94149	-0.118231	0.118231
ENSG00000126067	TCXbrown	Mayo	Temporal Cortex	PSMB2	ENSMUSG00000028837	Psmb2	0.017	0.3048	ortholog_one2one	6.94149	-0.275003	0.275003
ENSG00000126067	DLPFCturquoise	ROSMAP	Dorsolateral prefrontal cortex	PSMB2	ENSMUSG00000028837	Psmb2	0.017	0.3048	ortholog_one2one	6.94149	0.20861	0.20861
ENSG00000126067	PHGblue	Mount Sinai Brain Bank	Parahippocampal gyrus	PSMB2	ENSMUSG00000028837	Psmb2	0.017	0.3048	ortholog_one2one	6.94149	-0.034218	0.034218
ENSG00000126067	CBEblue	Mayo	Cerebellum	PSMB2	ENSMUSG00000028837	Psmb2	0.017	0.3048	ortholog_one2one	6.94149	-0.35549	0.35549
ENSG00000126067	STGturquoise	Mount Sinai Brain Bank	Superior temporal gyrus	PSMB2	ENSMUSG00000028837	Psmb2	0.017	0.3048	ortholog_one2one	6.94149	-0.081154	0.081154
ENSG00000126088	FPbrown	Mount Sinai Brain Bank	Frontal pole	UROD	ENSMUSG00000028684	Urod	0.038	0.3602	ortholog_one2one	5.97919	0.248187	0.248187
ENSG00000126088	CBEblue	Mayo	Cerebellum	UROD	ENSMUSG00000028684	Urod	0.038	0.3602	ortholog_one2one	5.97919	-0.31697	0.31697
ENSG00000126088	IFGbrown	Mount Sinai Brain Bank	Inferior frontal gyrus	UROD	ENSMUSG00000028684	Urod	0.038	0.3602	ortholog_one2one	5.97919	0.0777675	0.0777675
ENSG00000126088	TCXbrown	Mayo	Temporal Cortex	UROD	ENSMUSG00000028684	Urod	0.038	0.3602	ortholog_one2one	5.97919	-0.218087	0.218087
ENSG00000126088	DLPFCturquoise	ROSMAP	Dorsolateral prefrontal cortex	UROD	ENSMUSG00000028684	Urod	0.038	0.3602	ortholog_one2one	5.97919	0.175913	0.175913
ENSG00000126088	PHGblue	Mount Sinai Brain Bank	Parahippocampal gyrus	UROD	ENSMUSG00000028684	Urod	0.038	0.3602	ortholog_one2one	5.97919	-0.112358	0.112358
ENSG00000126091	CBEblue	Mayo	Cerebellum	ST3GAL3	ENSMUSG00000028538	St3gal3	0.0186	0.3548	ortholog_one2one	5.62627	-0.373375	0.373375
ENSG00000126091	IFGbrown	Mount Sinai Brain Bank	Inferior frontal gyrus	ST3GAL3	ENSMUSG00000028538	St3gal3	0.0186	0.3548	ortholog_one2one	5.62627	0.143797	0.143797
ENSG00000126091	FPyellow	Mount Sinai Brain Bank	Frontal pole	ST3GAL3	ENSMUSG00000028538	St3gal3	0.0186	0.3548	ortholog_one2one	5.62627	-0.146048	0.146048
ENSG00000126091	STGbrown	Mount Sinai Brain Bank	Superior temporal gyrus	ST3GAL3	ENSMUSG00000028538	St3gal3	0.0186	0.3548	ortholog_one2one	5.62627	0.137367	0.137367
ENSG00000126091	PHGblue	Mount Sinai Brain Bank	Parahippocampal gyrus	ST3GAL3	ENSMUSG00000028538	St3gal3	0.0186	0.3548	ortholog_one2one	5.62627	0.0651113	0.0651113
ENSG00000126457	TCXblue	Mayo	Temporal Cortex	PRMT1	ENSMUSG00000109324	Prmt1	0.0011	0.6923	ortholog_one2one	7.04569	-0.0857504	0.0857504
ENSG00000126457	FPbrown	Mount Sinai Brain Bank	Frontal pole	PRMT1	ENSMUSG00000109324	Prmt1	0.0011	0.6923	ortholog_one2one	7.04569	0.249842	0.249842
ENSG00000126458	DLPFCbrown	ROSMAP	Dorsolateral prefrontal cortex	RRAS	ENSMUSG00000038387	Rras	0.0264	0.7503	ortholog_one2one	4.22882	-0.105487	0.105487
ENSG00000126458	PHGyellow	Mount Sinai Brain Bank	Parahippocampal gyrus	RRAS	ENSMUSG00000038387	Rras	0.0264	0.7503	ortholog_one2one	4.22882	0.197916	0.197916
ENSG00000126458	TCXblue	Mayo	Temporal Cortex	RRAS	ENSMUSG00000038387	Rras	0.0264	0.7503	ortholog_one2one	4.22882	0.231344	0.231344
ENSG00000126458	STGblue	Mount Sinai Brain Bank	Superior temporal gyrus	RRAS	ENSMUSG00000038387	Rras	0.0264	0.7503	ortholog_one2one	4.22882	-0.218287	0.218287
ENSG00000126458	CBEturquoise	Mayo	Cerebellum	RRAS	ENSMUSG00000038387	Rras	0.0264	0.7503	ortholog_one2one	4.22882	0.113774	0.113774
ENSG00000126458	FPturquoise	Mount Sinai Brain Bank	Frontal pole	RRAS	ENSMUSG00000038387	Rras	0.0264	0.7503	ortholog_one2one	4.22882	0.170483	0.170483
ENSG00000126458	TCXturquoise	Mayo	Temporal Cortex	RRAS	ENSMUSG00000038387	Rras	0.0264	0.7503	ortholog_one2one	4.22882	0.266003	0.266003
ENSG00000126458	IFGturquoise	Mount Sinai Brain Bank	Inferior frontal gyrus	RRAS	ENSMUSG00000038387	Rras	0.0264	0.7503	ortholog_one2one	4.22882	-0.134208	0.134208
ENSG00000126775	FPblue	Mount Sinai Brain Bank	Frontal pole	ATG14	ENSMUSG00000037526	Atg14	0.0339	0.633	ortholog_one2one	4.27467	0.136872	0.136872
ENSG00000126775	PHGblue	Mount Sinai Brain Bank	Parahippocampal gyrus	ATG14	ENSMUSG00000037526	Atg14	0.0339	0.633	ortholog_one2one	4.27467	0.0115413	0.0115413
ENSG00000126775	IFGblue	Mount Sinai Brain Bank	Inferior frontal gyrus	ATG14	ENSMUSG00000037526	Atg14	0.0339	0.633	ortholog_one2one	4.27467	-0.162015	0.162015
ENSG00000126775	STGturquoise	Mount Sinai Brain Bank	Superior temporal gyrus	ATG14	ENSMUSG00000037526	Atg14	0.0339	0.633	ortholog_one2one	4.27467	-0.127446	0.127446
ENSG00000126775	TCXbrown	Mayo	Temporal Cortex	ATG14	ENSMUSG00000037526	Atg14	0.0339	0.633	ortholog_one2one	4.27467	-0.247913	0.247913
ENSG00000126775	DLPFCturquoise	ROSMAP	Dorsolateral prefrontal cortex	ATG14	ENSMUSG00000037526	Atg14	0.0339	0.633	ortholog_one2one	4.27467	0.181619	0.181619
ENSG00000126777	PHGyellow	Mount Sinai Brain Bank	Parahippocampal gyrus	KTN1	ENSMUSG00000021843	Ktn1	0.0903	0.4992	ortholog_one2one	5.96539	0.315323	0.315323
ENSG00000126777	CBEblue	Mayo	Cerebellum	KTN1	ENSMUSG00000021843	Ktn1	0.0903	0.4992	ortholog_one2one	5.96539	0.029367	0.029367
ENSG00000126777	DLPFCyellow	ROSMAP	Dorsolateral prefrontal cortex	KTN1	ENSMUSG00000021843	Ktn1	0.0903	0.4992	ortholog_one2one	5.96539	-0.312982	0.312982
ENSG00000126777	FPyellow	Mount Sinai Brain Bank	Frontal pole	KTN1	ENSMUSG00000021843	Ktn1	0.0903	0.4992	ortholog_one2one	5.96539	0.243842	0.243842
ENSG00000126803	FPblue	Mount Sinai Brain Bank	Frontal pole	HSPA2	ENSMUSG00000059970	Hspa2	0.0052	0.7411	ortholog_one2one	5.02371	0.170084	0.170084
ENSG00000126803	TCXyellow	Mayo	Temporal Cortex	HSPA2	ENSMUSG00000059970	Hspa2	0.0052	0.7411	ortholog_one2one	5.02371	-0.372478	0.372478
ENSG00000126803	CBEbrown	Mayo	Cerebellum	HSPA2	ENSMUSG00000059970	Hspa2	0.0052	0.7411	ortholog_one2one	5.02371	-0.337064	0.337064
ENSG00000126803	PHGgreen	Mount Sinai Brain Bank	Parahippocampal gyrus	HSPA2	ENSMUSG00000059970	Hspa2	0.0052	0.7411	ortholog_one2one	5.02371	0.389258	0.389258
ENSG00000126803	DLPFCbrown	ROSMAP	Dorsolateral prefrontal cortex	HSPA2	ENSMUSG00000059970	Hspa2	0.0052	0.7411	ortholog_one2one	5.02371	-0.258023	0.258023
ENSG00000126803	IFGblue	Mount Sinai Brain Bank	Inferior frontal gyrus	HSPA2	ENSMUSG00000059970	Hspa2	0.0052	0.7411	ortholog_one2one	5.02371	-0.126504	0.126504
ENSG00000126803	STGyellow	Mount Sinai Brain Bank	Superior temporal gyrus	HSPA2	ENSMUSG00000059970	Hspa2	0.0052	0.7411	ortholog_one2one	5.02371	-0.264258	0.264258
ENSG00000126822	CBEbrown	Mayo	Cerebellum	PLEKHG3	ENSMUSG00000052609	Plekhg3	0.1073	0.7087	ortholog_one2one	3.71215	-0.202695	0.202695
ENSG00000126822	DLPFCbrown	ROSMAP	Dorsolateral prefrontal cortex	PLEKHG3	ENSMUSG00000052609	Plekhg3	0.1073	0.7087	ortholog_one2one	3.71215	-0.290455	0.290455
ENSG00000126822	FPblue	Mount Sinai Brain Bank	Frontal pole	PLEKHG3	ENSMUSG00000052609	Plekhg3	0.1073	0.7087	ortholog_one2one	3.71215	0.23629	0.23629
ENSG00000126822	PHGgreen	Mount Sinai Brain Bank	Parahippocampal gyrus	PLEKHG3	ENSMUSG00000052609	Plekhg3	0.1073	0.7087	ortholog_one2one	3.71215	0.390934	0.390934
ENSG00000126822	TCXyellow	Mayo	Temporal Cortex	PLEKHG3	ENSMUSG00000052609	Plekhg3	0.1073	0.7087	ortholog_one2one	3.71215	-0.315548	0.315548
ENSG00000126822	IFGblue	Mount Sinai Brain Bank	Inferior frontal gyrus	PLEKHG3	ENSMUSG00000052609	Plekhg3	0.1073	0.7087	ortholog_one2one	3.71215	-0.177503	0.177503
ENSG00000126822	STGyellow	Mount Sinai Brain Bank	Superior temporal gyrus	PLEKHG3	ENSMUSG00000052609	Plekhg3	0.1073	0.7087	ortholog_one2one	3.71215	-0.234461	0.234461
ENSG00000126860	FPblue	Mount Sinai Brain Bank	Frontal pole	EVI2A	ENSMUSG00000078771	Evi2a	0.2069	0.6071	ortholog_one2many	5.73435	0.194714	0.194714
ENSG00000126860	PHGgreen	Mount Sinai Brain Bank	Parahippocampal gyrus	EVI2A	ENSMUSG00000078771	Evi2a	0.2069	0.6071	ortholog_one2many	5.73435	0.370937	0.370937
ENSG00000126860	DLPFCbrown	ROSMAP	Dorsolateral prefrontal cortex	EVI2A	ENSMUSG00000078771	Evi2a	0.2069	0.6071	ortholog_one2many	5.73435	-0.30653	0.30653
ENSG00000126860	CBEbrown	Mayo	Cerebellum	EVI2A	ENSMUSG00000078771	Evi2a	0.2069	0.6071	ortholog_one2many	5.73435	-0.345533	0.345533
ENSG00000126860	STGyellow	Mount Sinai Brain Bank	Superior temporal gyrus	EVI2A	ENSMUSG00000078771	Evi2a	0.2069	0.6071	ortholog_one2many	5.73435	-0.26027	0.26027
ENSG00000126860	IFGblue	Mount Sinai Brain Bank	Inferior frontal gyrus	EVI2A	ENSMUSG00000078771	Evi2a	0.2069	0.6071	ortholog_one2many	5.73435	-0.115683	0.115683
ENSG00000126860	TCXyellow	Mayo	Temporal Cortex	EVI2A	ENSMUSG00000078771	Evi2a	0.2069	0.6071	ortholog_one2many	5.73435	-0.376503	0.376503
ENSG00000127483	PHGblue	Mount Sinai Brain Bank	Parahippocampal gyrus	HP1BP3	ENSMUSG00000028759	Hp1bp3	0.0513	0.4198	ortholog_one2one	7.83326	0.106285	0.106285
ENSG00000127483	STGturquoise	Mount Sinai Brain Bank	Superior temporal gyrus	HP1BP3	ENSMUSG00000028759	Hp1bp3	0.0513	0.4198	ortholog_one2one	7.83326	0.0795402	0.0795402
ENSG00000127483	DLPFCturquoise	ROSMAP	Dorsolateral prefrontal cortex	HP1BP3	ENSMUSG00000028759	Hp1bp3	0.0513	0.4198	ortholog_one2one	7.83326	-0.222753	0.222753
ENSG00000127561	CBEyellow	Mayo	Cerebellum	SYNGR3	ENSMUSG00000007021	Syngr3	NA	NA	ortholog_one2one	7.46794	-0.157939	0.157939
ENSG00000127561	PHGbrown	Mount Sinai Brain Bank	Parahippocampal gyrus	SYNGR3	ENSMUSG00000007021	Syngr3	NA	NA	ortholog_one2one	7.46794	-0.394036	0.394036
ENSG00000127561	STGbrown	Mount Sinai Brain Bank	Superior temporal gyrus	SYNGR3	ENSMUSG00000007021	Syngr3	NA	NA	ortholog_one2one	7.46794	0.286912	0.286912
ENSG00000127561	IFGbrown	Mount Sinai Brain Bank	Inferior frontal gyrus	SYNGR3	ENSMUSG00000007021	Syngr3	NA	NA	ortholog_one2one	7.46794	0.26671	0.26671
ENSG00000127561	FPyellow	Mount Sinai Brain Bank	Frontal pole	SYNGR3	ENSMUSG00000007021	Syngr3	NA	NA	ortholog_one2one	7.46794	-0.238656	0.238656
ENSG00000127561	DLPFCyellow	ROSMAP	Dorsolateral prefrontal cortex	SYNGR3	ENSMUSG00000007021	Syngr3	NA	NA	ortholog_one2one	7.46794	0.305469	0.305469
ENSG00000127561	TCXgreen	Mayo	Temporal Cortex	SYNGR3	ENSMUSG00000007021	Syngr3	NA	NA	ortholog_one2one	7.46794	0.407685	0.407685
ENSG00000127920	CBEturquoise	Mayo	Cerebellum	GNG11	ENSMUSG00000032766	Gng11	0	0	ortholog_one2one	5.36628	0.143414	0.143414
ENSG00000127920	PHGyellow	Mount Sinai Brain Bank	Parahippocampal gyrus	GNG11	ENSMUSG00000032766	Gng11	0	0	ortholog_one2one	5.36628	0.193101	0.193101
ENSG00000127920	STGblue	Mount Sinai Brain Bank	Superior temporal gyrus	GNG11	ENSMUSG00000032766	Gng11	0	0	ortholog_one2one	5.36628	-0.277409	0.277409
ENSG00000127920	FPturquoise	Mount Sinai Brain Bank	Frontal pole	GNG11	ENSMUSG00000032766	Gng11	0	0	ortholog_one2one	5.36628	0.236791	0.236791
ENSG00000127920	IFGturquoise	Mount Sinai Brain Bank	Inferior frontal gyrus	GNG11	ENSMUSG00000032766	Gng11	0	0	ortholog_one2one	5.36628	-0.190352	0.190352
ENSG00000127920	TCXturquoise	Mayo	Temporal Cortex	GNG11	ENSMUSG00000032766	Gng11	0	0	ortholog_one2one	5.36628	0.253034	0.253034
ENSG00000127946	STGyellow	Mount Sinai Brain Bank	Superior temporal gyrus	HIP1	ENSMUSG00000039959	Hip1	0.0578	0.7663	ortholog_one2one	4.79039	-0.29294	0.29294
ENSG00000127946	DLPFCbrown	ROSMAP	Dorsolateral prefrontal cortex	HIP1	ENSMUSG00000039959	Hip1	0.0578	0.7663	ortholog_one2one	4.79039	-0.237457	0.237457
ENSG00000127946	FPblue	Mount Sinai Brain Bank	Frontal pole	HIP1	ENSMUSG00000039959	Hip1	0.0578	0.7663	ortholog_one2one	4.79039	0.162462	0.162462
ENSG00000127946	IFGblue	Mount Sinai Brain Bank	Inferior frontal gyrus	HIP1	ENSMUSG00000039959	Hip1	0.0578	0.7663	ortholog_one2one	4.79039	-0.0869438	0.0869438
ENSG00000127946	CBEbrown	Mayo	Cerebellum	HIP1	ENSMUSG00000039959	Hip1	0.0578	0.7663	ortholog_one2one	4.79039	-0.243103	0.243103
ENSG00000127946	PHGgreen	Mount Sinai Brain Bank	Parahippocampal gyrus	HIP1	ENSMUSG00000039959	Hip1	0.0578	0.7663	ortholog_one2one	4.79039	0.343446	0.343446
ENSG00000127946	TCXyellow	Mayo	Temporal Cortex	HIP1	ENSMUSG00000039959	Hip1	0.0578	0.7663	ortholog_one2one	4.79039	-0.390575	0.390575
ENSG00000127993	PHGblue	Mount Sinai Brain Bank	Parahippocampal gyrus	RBM48	ENSMUSG00000040302	Rbm48	0.1775	0.6386	ortholog_one2one	3.71431	0.0585094	0.0585094
ENSG00000127993	STGturquoise	Mount Sinai Brain Bank	Superior temporal gyrus	RBM48	ENSMUSG00000040302	Rbm48	0.1775	0.6386	ortholog_one2one	3.71431	0.134596	0.134596
ENSG00000127993	IFGblue	Mount Sinai Brain Bank	Inferior frontal gyrus	RBM48	ENSMUSG00000040302	Rbm48	0.1775	0.6386	ortholog_one2one	3.71431	0.129013	0.129013
ENSG00000127993	DLPFCturquoise	ROSMAP	Dorsolateral prefrontal cortex	RBM48	ENSMUSG00000040302	Rbm48	0.1775	0.6386	ortholog_one2one	3.71431	-0.212104	0.212104
ENSG00000128016	IFGturquoise	Mount Sinai Brain Bank	Inferior frontal gyrus	ZFP36	ENSMUSG00000044786	Zfp36	0.075	0.5736	ortholog_one2one	2.8016	-0.186651	0.186651
ENSG00000128016	CBEturquoise	Mayo	Cerebellum	ZFP36	ENSMUSG00000044786	Zfp36	0.075	0.5736	ortholog_one2one	2.8016	0.0634791	0.0634791
ENSG00000128016	FPturquoise	Mount Sinai Brain Bank	Frontal pole	ZFP36	ENSMUSG00000044786	Zfp36	0.075	0.5736	ortholog_one2one	2.8016	0.211544	0.211544
ENSG00000128016	STGblue	Mount Sinai Brain Bank	Superior temporal gyrus	ZFP36	ENSMUSG00000044786	Zfp36	0.075	0.5736	ortholog_one2one	2.8016	-0.265907	0.265907
ENSG00000128016	DLPFCblue	ROSMAP	Dorsolateral prefrontal cortex	ZFP36	ENSMUSG00000044786	Zfp36	0.075	0.5736	ortholog_one2one	2.8016	0.25727	0.25727
ENSG00000128016	TCXturquoise	Mayo	Temporal Cortex	ZFP36	ENSMUSG00000044786	Zfp36	0.075	0.5736	ortholog_one2one	2.8016	0.150435	0.150435
ENSG00000128016	PHGturquoise	Mount Sinai Brain Bank	Parahippocampal gyrus	ZFP36	ENSMUSG00000044786	Zfp36	0.075	0.5736	ortholog_one2one	2.8016	0.237329	0.237329
ENSG00000128271	TCXbrown	Mayo	Temporal Cortex	ADORA2A	ENSMUSG00000020178	Adora2a	0.0874	0.8566	ortholog_one2one	4.76939	0.262936	0.262936
ENSG00000128271	CBEblue	Mayo	Cerebellum	ADORA2A	ENSMUSG00000020178	Adora2a	0.0874	0.8566	ortholog_one2one	4.76939	0.374538	0.374538
ENSG00000128283	CBEbrown	Mayo	Cerebellum	CDC42EP1	ENSMUSG00000049521	Cdc42ep1	0.1336	0.6785	ortholog_one2one	4.85337	-0.299651	0.299651
ENSG00000128283	FPblue	Mount Sinai Brain Bank	Frontal pole	CDC42EP1	ENSMUSG00000049521	Cdc42ep1	0.1336	0.6785	ortholog_one2one	4.85337	0.206302	0.206302
ENSG00000128283	IFGblue	Mount Sinai Brain Bank	Inferior frontal gyrus	CDC42EP1	ENSMUSG00000049521	Cdc42ep1	0.1336	0.6785	ortholog_one2one	4.85337	-0.150782	0.150782
ENSG00000128283	TCXyellow	Mayo	Temporal Cortex	CDC42EP1	ENSMUSG00000049521	Cdc42ep1	0.1336	0.6785	ortholog_one2one	4.85337	-0.345095	0.345095
ENSG00000128283	PHGgreen	Mount Sinai Brain Bank	Parahippocampal gyrus	CDC42EP1	ENSMUSG00000049521	Cdc42ep1	0.1336	0.6785	ortholog_one2one	4.85337	0.384872	0.384872
ENSG00000128283	STGyellow	Mount Sinai Brain Bank	Superior temporal gyrus	CDC42EP1	ENSMUSG00000049521	Cdc42ep1	0.1336	0.6785	ortholog_one2one	4.85337	-0.27051	0.27051
ENSG00000128283	DLPFCbrown	ROSMAP	Dorsolateral prefrontal cortex	CDC42EP1	ENSMUSG00000049521	Cdc42ep1	0.1336	0.6785	ortholog_one2one	4.85337	-0.3023	0.3023
ENSG00000128524	DLPFCyellow	ROSMAP	Dorsolateral prefrontal cortex	ATP6V1F	ENSMUSG00000004285	Atp6v1f	0.0073	0.551	ortholog_one2one	7.90628	0.160927	0.160927
ENSG00000128524	FPbrown	Mount Sinai Brain Bank	Frontal pole	ATP6V1F	ENSMUSG00000004285	Atp6v1f	0.0073	0.551	ortholog_one2one	7.90628	0.250267	0.250267
ENSG00000128524	CBEblue	Mayo	Cerebellum	ATP6V1F	ENSMUSG00000004285	Atp6v1f	0.0073	0.551	ortholog_one2one	7.90628	-0.309914	0.309914
ENSG00000128524	IFGbrown	Mount Sinai Brain Bank	Inferior frontal gyrus	ATP6V1F	ENSMUSG00000004285	Atp6v1f	0.0073	0.551	ortholog_one2one	7.90628	0.126732	0.126732
ENSG00000128524	PHGblue	Mount Sinai Brain Bank	Parahippocampal gyrus	ATP6V1F	ENSMUSG00000004285	Atp6v1f	0.0073	0.551	ortholog_one2one	7.90628	-0.146538	0.146538
ENSG00000128564	FPyellow	Mount Sinai Brain Bank	Frontal pole	VGF	ENSMUSG00000037428	Vgf	0.0706	0.6138	ortholog_one2one	7.45691	-0.113735	0.113735	AMP-AD drug discovery target
ENSG00000128564	DLPFCyellow	ROSMAP	Dorsolateral prefrontal cortex	VGF	ENSMUSG00000037428	Vgf	0.0706	0.6138	ortholog_one2one	7.45691	0.232559	0.232559	AMP-AD drug discovery target
ENSG00000128564	PHGbrown	Mount Sinai Brain Bank	Parahippocampal gyrus	VGF	ENSMUSG00000037428	Vgf	0.0706	0.6138	ortholog_one2one	7.45691	-0.226516	0.226516	AMP-AD drug discovery target
ENSG00000128564	TCXgreen	Mayo	Temporal Cortex	VGF	ENSMUSG00000037428	Vgf	0.0706	0.6138	ortholog_one2one	7.45691	0.345937	0.345937	AMP-AD drug discovery target
ENSG00000128564	IFGbrown	Mount Sinai Brain Bank	Inferior frontal gyrus	VGF	ENSMUSG00000037428	Vgf	0.0706	0.6138	ortholog_one2one	7.45691	0.113639	0.113639	AMP-AD drug discovery target
ENSG00000128564	STGbrown	Mount Sinai Brain Bank	Superior temporal gyrus	VGF	ENSMUSG00000037428	Vgf	0.0706	0.6138	ortholog_one2one	7.45691	0.223543	0.223543	AMP-AD drug discovery target
ENSG00000128567	TCXturquoise	Mayo	Temporal Cortex	PODXL	ENSMUSG00000025608	Podxl	0.5931	1.1097	ortholog_one2one	4.37518	0.273685	0.273685
ENSG00000128567	DLPFCblue	ROSMAP	Dorsolateral prefrontal cortex	PODXL	ENSMUSG00000025608	Podxl	0.5931	1.1097	ortholog_one2one	4.37518	0.163799	0.163799
ENSG00000128567	CBEturquoise	Mayo	Cerebellum	PODXL	ENSMUSG00000025608	Podxl	0.5931	1.1097	ortholog_one2one	4.37518	0.12155	0.12155
ENSG00000128567	STGblue	Mount Sinai Brain Bank	Superior temporal gyrus	PODXL	ENSMUSG00000025608	Podxl	0.5931	1.1097	ortholog_one2one	4.37518	-0.249298	0.249298
ENSG00000128567	IFGturquoise	Mount Sinai Brain Bank	Inferior frontal gyrus	PODXL	ENSMUSG00000025608	Podxl	0.5931	1.1097	ortholog_one2one	4.37518	-0.143945	0.143945
ENSG00000128609	CBEblue	Mayo	Cerebellum	NDUFA5	ENSMUSG00000023089	Ndufa5	0.1333	0.6722	ortholog_one2one	7.53757	-0.318226	0.318226
ENSG00000128609	STGbrown	Mount Sinai Brain Bank	Superior temporal gyrus	NDUFA5	ENSMUSG00000023089	Ndufa5	0.1333	0.6722	ortholog_one2one	7.53757	0.196825	0.196825
ENSG00000128609	PHGblue	Mount Sinai Brain Bank	Parahippocampal gyrus	NDUFA5	ENSMUSG00000023089	Ndufa5	0.1333	0.6722	ortholog_one2one	7.53757	-0.154743	0.154743
ENSG00000128609	IFGbrown	Mount Sinai Brain Bank	Inferior frontal gyrus	NDUFA5	ENSMUSG00000023089	Ndufa5	0.1333	0.6722	ortholog_one2one	7.53757	0.126404	0.126404
ENSG00000128609	FPbrown	Mount Sinai Brain Bank	Frontal pole	NDUFA5	ENSMUSG00000023089	Ndufa5	0.1333	0.6722	ortholog_one2one	7.53757	0.25954	0.25954
ENSG00000128656	PHGbrown	Mount Sinai Brain Bank	Parahippocampal gyrus	CHN1	ENSMUSG00000056486	Chn1	0.0172	0.3134	ortholog_one2one	9.0534	-0.417414	0.417414
ENSG00000128656	DLPFCyellow	ROSMAP	Dorsolateral prefrontal cortex	CHN1	ENSMUSG00000056486	Chn1	0.0172	0.3134	ortholog_one2one	9.0534	0.263808	0.263808
ENSG00000128656	FPyellow	Mount Sinai Brain Bank	Frontal pole	CHN1	ENSMUSG00000056486	Chn1	0.0172	0.3134	ortholog_one2one	9.0534	-0.227275	0.227275
ENSG00000128656	CBEyellow	Mayo	Cerebellum	CHN1	ENSMUSG00000056486	Chn1	0.0172	0.3134	ortholog_one2one	9.0534	-0.0263007	0.0263007
ENSG00000128656	TCXgreen	Mayo	Temporal Cortex	CHN1	ENSMUSG00000056486	Chn1	0.0172	0.3134	ortholog_one2one	9.0534	0.388246	0.388246
ENSG00000128656	STGbrown	Mount Sinai Brain Bank	Superior temporal gyrus	CHN1	ENSMUSG00000056486	Chn1	0.0172	0.3134	ortholog_one2one	9.0534	0.296546	0.296546
ENSG00000128656	IFGbrown	Mount Sinai Brain Bank	Inferior frontal gyrus	CHN1	ENSMUSG00000056486	Chn1	0.0172	0.3134	ortholog_one2one	9.0534	0.245552	0.245552
ENSG00000129103	TCXbrown	Mayo	Temporal Cortex	SUMF2			NA	NA	ortholog_one2one	4.00334	-0.219931	0.219931
ENSG00000129103	STGturquoise	Mount Sinai Brain Bank	Superior temporal gyrus	SUMF2			NA	NA	ortholog_one2one	4.00334	-0.136498	0.136498
ENSG00000129103	FPblue	Mount Sinai Brain Bank	Frontal pole	SUMF2			NA	NA	ortholog_one2one	4.00334	0.124262	0.124262
ENSG00000129103	DLPFCturquoise	ROSMAP	Dorsolateral prefrontal cortex	SUMF2			NA	NA	ortholog_one2one	4.00334	0.178656	0.178656
ENSG00000129103	CBEblue	Mayo	Cerebellum	SUMF2			NA	NA	ortholog_one2one	4.00334	-0.321168	0.321168
ENSG00000129103	IFGblue	Mount Sinai Brain Bank	Inferior frontal gyrus	SUMF2			NA	NA	ortholog_one2one	4.00334	-0.1691	0.1691
ENSG00000129103	PHGblue	Mount Sinai Brain Bank	Parahippocampal gyrus	SUMF2			NA	NA	ortholog_one2one	4.00334	0.0139902	0.0139902
ENSG00000129250	CBEbrown	Mayo	Cerebellum	KIF1C	ENSMUSG00000020821	Kif1c	0.0316	0.5308	ortholog_one2one	6.08661	-0.259691	0.259691
ENSG00000129250	STGyellow	Mount Sinai Brain Bank	Superior temporal gyrus	KIF1C	ENSMUSG00000020821	Kif1c	0.0316	0.5308	ortholog_one2one	6.08661	-0.206807	0.206807
ENSG00000129250	TCXyellow	Mayo	Temporal Cortex	KIF1C	ENSMUSG00000020821	Kif1c	0.0316	0.5308	ortholog_one2one	6.08661	-0.343079	0.343079
ENSG00000129250	FPblue	Mount Sinai Brain Bank	Frontal pole	KIF1C	ENSMUSG00000020821	Kif1c	0.0316	0.5308	ortholog_one2one	6.08661	0.0727384	0.0727384
ENSG00000129250	DLPFCbrown	ROSMAP	Dorsolateral prefrontal cortex	KIF1C	ENSMUSG00000020821	Kif1c	0.0316	0.5308	ortholog_one2one	6.08661	-0.13945	0.13945
ENSG00000129353	TCXblue	Mayo	Temporal Cortex	SLC44A2	ENSMUSG00000057193	Slc44a2	0.0509	0.8317	ortholog_one2one	4.80511	0.30487	0.30487
ENSG00000129353	DLPFCblue	ROSMAP	Dorsolateral prefrontal cortex	SLC44A2	ENSMUSG00000057193	Slc44a2	0.0509	0.8317	ortholog_one2one	4.80511	0.174949	0.174949
ENSG00000129353	PHGyellow	Mount Sinai Brain Bank	Parahippocampal gyrus	SLC44A2	ENSMUSG00000057193	Slc44a2	0.0509	0.8317	ortholog_one2one	4.80511	0.292007	0.292007
ENSG00000129353	CBEturquoise	Mayo	Cerebellum	SLC44A2	ENSMUSG00000057193	Slc44a2	0.0509	0.8317	ortholog_one2one	4.80511	0.112572	0.112572
ENSG00000129353	FPblue	Mount Sinai Brain Bank	Frontal pole	SLC44A2	ENSMUSG00000057193	Slc44a2	0.0509	0.8317	ortholog_one2one	4.80511	0.109524	0.109524
ENSG00000129353	IFGyellow	Mount Sinai Brain Bank	Inferior frontal gyrus	SLC44A2	ENSMUSG00000057193	Slc44a2	0.0509	0.8317	ortholog_one2one	4.80511	-0.210538	0.210538
ENSG00000129559	IFGbrown	Mount Sinai Brain Bank	Inferior frontal gyrus	NEDD8	ENSMUSG00000010376	Nedd8	0.0057	0.3874	ortholog_one2one	7.83212	0.0445464	0.0445464
ENSG00000129559	TCXgreen	Mayo	Temporal Cortex	NEDD8	ENSMUSG00000010376	Nedd8	0.0057	0.3874	ortholog_one2one	7.83212	0.192611	0.192611
ENSG00000129559	PHGblue	Mount Sinai Brain Bank	Parahippocampal gyrus	NEDD8	ENSMUSG00000010376	Nedd8	0.0057	0.3874	ortholog_one2one	7.83212	-0.117223	0.117223
ENSG00000129559	FPbrown	Mount Sinai Brain Bank	Frontal pole	NEDD8	ENSMUSG00000010376	Nedd8	0.0057	0.3874	ortholog_one2one	7.83212	0.244796	0.244796
ENSG00000129675	TCXblue	Mayo	Temporal Cortex	ARHGEF6	ENSMUSG00000031133	Arhgef6	0.0412	0.3901	ortholog_one2one	4.34786	0.274432	0.274432
ENSG00000129675	PHGyellow	Mount Sinai Brain Bank	Parahippocampal gyrus	ARHGEF6	ENSMUSG00000031133	Arhgef6	0.0412	0.3901	ortholog_one2one	4.34786	0.329883	0.329883
ENSG00000129675	IFGyellow	Mount Sinai Brain Bank	Inferior frontal gyrus	ARHGEF6	ENSMUSG00000031133	Arhgef6	0.0412	0.3901	ortholog_one2one	4.34786	-0.227098	0.227098
ENSG00000129675	STGblue	Mount Sinai Brain Bank	Superior temporal gyrus	ARHGEF6	ENSMUSG00000031133	Arhgef6	0.0412	0.3901	ortholog_one2one	4.34786	-0.269809	0.269809
ENSG00000129675	DLPFCblue	ROSMAP	Dorsolateral prefrontal cortex	ARHGEF6	ENSMUSG00000031133	Arhgef6	0.0412	0.3901	ortholog_one2one	4.34786	0.200165	0.200165
ENSG00000129675	CBEturquoise	Mayo	Cerebellum	ARHGEF6	ENSMUSG00000031133	Arhgef6	0.0412	0.3901	ortholog_one2one	4.34786	0.246077	0.246077
ENSG00000130052	TCXturquoise	Mayo	Temporal Cortex	STARD8	ENSMUSG00000031216	Stard8	0.0751	0.5555	ortholog_one2one	4.31528	0.258905	0.258905
ENSG00000130052	CBEturquoise	Mayo	Cerebellum	STARD8	ENSMUSG00000031216	Stard8	0.0751	0.5555	ortholog_one2one	4.31528	0.100512	0.100512
ENSG00000130052	IFGturquoise	Mount Sinai Brain Bank	Inferior frontal gyrus	STARD8	ENSMUSG00000031216	Stard8	0.0751	0.5555	ortholog_one2one	4.31528	-0.169904	0.169904
ENSG00000130052	FPturquoise	Mount Sinai Brain Bank	Frontal pole	STARD8	ENSMUSG00000031216	Stard8	0.0751	0.5555	ortholog_one2one	4.31528	0.199674	0.199674
ENSG00000130052	DLPFCblue	ROSMAP	Dorsolateral prefrontal cortex	STARD8	ENSMUSG00000031216	Stard8	0.0751	0.5555	ortholog_one2one	4.31528	0.185493	0.185493
ENSG00000130052	PHGturquoise	Mount Sinai Brain Bank	Parahippocampal gyrus	STARD8	ENSMUSG00000031216	Stard8	0.0751	0.5555	ortholog_one2one	4.31528	0.218498	0.218498
ENSG00000130052	STGblue	Mount Sinai Brain Bank	Superior temporal gyrus	STARD8	ENSMUSG00000031216	Stard8	0.0751	0.5555	ortholog_one2one	4.31528	-0.291969	0.291969
ENSG00000130066	PHGturquoise	Mount Sinai Brain Bank	Parahippocampal gyrus	SAT1	ENSMUSG00000025283	Sat1	0.0182	0.4016	ortholog_one2one	6.5459	0.204443	0.204443
ENSG00000130066	STGblue	Mount Sinai Brain Bank	Superior temporal gyrus	SAT1	ENSMUSG00000025283	Sat1	0.0182	0.4016	ortholog_one2one	6.5459	-0.267985	0.267985
ENSG00000130066	TCXturquoise	Mayo	Temporal Cortex	SAT1	ENSMUSG00000025283	Sat1	0.0182	0.4016	ortholog_one2one	6.5459	0.206812	0.206812
ENSG00000130066	FPturquoise	Mount Sinai Brain Bank	Frontal pole	SAT1	ENSMUSG00000025283	Sat1	0.0182	0.4016	ortholog_one2one	6.5459	0.235653	0.235653
ENSG00000130066	DLPFCblue	ROSMAP	Dorsolateral prefrontal cortex	SAT1	ENSMUSG00000025283	Sat1	0.0182	0.4016	ortholog_one2one	6.5459	0.247715	0.247715
ENSG00000130066	IFGturquoise	Mount Sinai Brain Bank	Inferior frontal gyrus	SAT1	ENSMUSG00000025283	Sat1	0.0182	0.4016	ortholog_one2one	6.5459	-0.175403	0.175403
ENSG00000130203	CBEturquoise	Mayo	Cerebellum	APOE	ENSMUSG00000002985	Apoe	0.1635	1.1183	ortholog_one2one	11.643	0.117927	0.117927	AMP-AD drug discovery target
ENSG00000130203	STGblue	Mount Sinai Brain Bank	Superior temporal gyrus	APOE	ENSMUSG00000002985	Apoe	0.1635	1.1183	ortholog_one2one	11.643	-0.171138	0.171138	AMP-AD drug discovery target
ENSG00000130203	TCXblue	Mayo	Temporal Cortex	APOE	ENSMUSG00000002985	Apoe	0.1635	1.1183	ortholog_one2one	11.643	0.266283	0.266283	AMP-AD drug discovery target
ENSG00000130203	DLPFCblue	ROSMAP	Dorsolateral prefrontal cortex	APOE	ENSMUSG00000002985	Apoe	0.1635	1.1183	ortholog_one2one	11.643	0.134693	0.134693	AMP-AD drug discovery target
ENSG00000130203	IFGyellow	Mount Sinai Brain Bank	Inferior frontal gyrus	APOE	ENSMUSG00000002985	Apoe	0.1635	1.1183	ortholog_one2one	11.643	-0.198424	0.198424	AMP-AD drug discovery target
ENSG00000130429	IFGturquoise	Mount Sinai Brain Bank	Inferior frontal gyrus	ARPC1B	ENSMUSG00000029622	Arpc1b	NA	NA	ortholog_one2one	4.20997	-0.241995	0.241995
ENSG00000130429	TCXturquoise	Mayo	Temporal Cortex	ARPC1B	ENSMUSG00000029622	Arpc1b	NA	NA	ortholog_one2one	4.20997	0.268055	0.268055
ENSG00000130429	DLPFCblue	ROSMAP	Dorsolateral prefrontal cortex	ARPC1B	ENSMUSG00000029622	Arpc1b	NA	NA	ortholog_one2one	4.20997	0.216083	0.216083
ENSG00000130429	PHGturquoise	Mount Sinai Brain Bank	Parahippocampal gyrus	ARPC1B	ENSMUSG00000029622	Arpc1b	NA	NA	ortholog_one2one	4.20997	0.230137	0.230137
ENSG00000130429	FPturquoise	Mount Sinai Brain Bank	Frontal pole	ARPC1B	ENSMUSG00000029622	Arpc1b	NA	NA	ortholog_one2one	4.20997	0.29313	0.29313
ENSG00000130429	STGblue	Mount Sinai Brain Bank	Superior temporal gyrus	ARPC1B	ENSMUSG00000029622	Arpc1b	NA	NA	ortholog_one2one	4.20997	-0.298766	0.298766
ENSG00000130429	CBEturquoise	Mayo	Cerebellum	ARPC1B	ENSMUSG00000029622	Arpc1b	NA	NA	ortholog_one2one	4.20997	0.0376427	0.0376427
ENSG00000130520	CBEyellow	Mayo	Cerebellum	LSM4	ENSMUSG00000031848	Lsm4	0.0124	0.9228	ortholog_one2one	5.9917	-0.0752941	0.0752941
ENSG00000130520	IFGbrown	Mount Sinai Brain Bank	Inferior frontal gyrus	LSM4	ENSMUSG00000031848	Lsm4	0.0124	0.9228	ortholog_one2one	5.9917	0.129879	0.129879
ENSG00000130520	PHGblue	Mount Sinai Brain Bank	Parahippocampal gyrus	LSM4	ENSMUSG00000031848	Lsm4	0.0124	0.9228	ortholog_one2one	5.9917	-0.150302	0.150302
ENSG00000130520	DLPFCyellow	ROSMAP	Dorsolateral prefrontal cortex	LSM4	ENSMUSG00000031848	Lsm4	0.0124	0.9228	ortholog_one2one	5.9917	0.217703	0.217703
ENSG00000130520	FPbrown	Mount Sinai Brain Bank	Frontal pole	LSM4	ENSMUSG00000031848	Lsm4	0.0124	0.9228	ortholog_one2one	5.9917	0.26075	0.26075
ENSG00000130540	IFGbrown	Mount Sinai Brain Bank	Inferior frontal gyrus	SULT4A1	ENSMUSG00000018865	Sult4a1	0.0088	0.6336	ortholog_one2one	8.59315	0.244079	0.244079
ENSG00000130540	FPyellow	Mount Sinai Brain Bank	Frontal pole	SULT4A1	ENSMUSG00000018865	Sult4a1	0.0088	0.6336	ortholog_one2one	8.59315	-0.221876	0.221876
ENSG00000130540	DLPFCyellow	ROSMAP	Dorsolateral prefrontal cortex	SULT4A1	ENSMUSG00000018865	Sult4a1	0.0088	0.6336	ortholog_one2one	8.59315	0.315268	0.315268
ENSG00000130540	STGbrown	Mount Sinai Brain Bank	Superior temporal gyrus	SULT4A1	ENSMUSG00000018865	Sult4a1	0.0088	0.6336	ortholog_one2one	8.59315	0.322209	0.322209
ENSG00000130540	TCXgreen	Mayo	Temporal Cortex	SULT4A1	ENSMUSG00000018865	Sult4a1	0.0088	0.6336	ortholog_one2one	8.59315	0.457057	0.457057
ENSG00000130540	PHGbrown	Mount Sinai Brain Bank	Parahippocampal gyrus	SULT4A1	ENSMUSG00000018865	Sult4a1	0.0088	0.6336	ortholog_one2one	8.59315	-0.386447	0.386447
ENSG00000130540	CBEyellow	Mayo	Cerebellum	SULT4A1	ENSMUSG00000018865	Sult4a1	0.0088	0.6336	ortholog_one2one	8.59315	-0.190506	0.190506
ENSG00000131089	DLPFCyellow	ROSMAP	Dorsolateral prefrontal cortex	ARHGEF9	ENSMUSG00000025656	Arhgef9	0.0046	0.3092	ortholog_one2one	7.84161	0.346051	0.346051
ENSG00000131089	CBEyellow	Mayo	Cerebellum	ARHGEF9	ENSMUSG00000025656	Arhgef9	0.0046	0.3092	ortholog_one2one	7.84161	-0.206925	0.206925
ENSG00000131089	IFGbrown	Mount Sinai Brain Bank	Inferior frontal gyrus	ARHGEF9	ENSMUSG00000025656	Arhgef9	0.0046	0.3092	ortholog_one2one	7.84161	0.268477	0.268477
ENSG00000131089	FPyellow	Mount Sinai Brain Bank	Frontal pole	ARHGEF9	ENSMUSG00000025656	Arhgef9	0.0046	0.3092	ortholog_one2one	7.84161	-0.246164	0.246164
ENSG00000131089	STGbrown	Mount Sinai Brain Bank	Superior temporal gyrus	ARHGEF9	ENSMUSG00000025656	Arhgef9	0.0046	0.3092	ortholog_one2one	7.84161	0.304274	0.304274
ENSG00000131089	PHGbrown	Mount Sinai Brain Bank	Parahippocampal gyrus	ARHGEF9	ENSMUSG00000025656	Arhgef9	0.0046	0.3092	ortholog_one2one	7.84161	-0.416526	0.416526
ENSG00000131089	TCXgreen	Mayo	Temporal Cortex	ARHGEF9	ENSMUSG00000025656	Arhgef9	0.0046	0.3092	ortholog_one2one	7.84161	0.46518	0.46518
ENSG00000131437	DLPFCyellow	ROSMAP	Dorsolateral prefrontal cortex	KIF3A	ENSMUSG00000018395	Kif3a	0.0113	0.7683	ortholog_one2one	7.20637	0.210728	0.210728
ENSG00000131437	PHGbrown	Mount Sinai Brain Bank	Parahippocampal gyrus	KIF3A	ENSMUSG00000018395	Kif3a	0.0113	0.7683	ortholog_one2one	7.20637	-0.390824	0.390824
ENSG00000131437	FPyellow	Mount Sinai Brain Bank	Frontal pole	KIF3A	ENSMUSG00000018395	Kif3a	0.0113	0.7683	ortholog_one2one	7.20637	-0.238184	0.238184
ENSG00000131437	STGbrown	Mount Sinai Brain Bank	Superior temporal gyrus	KIF3A	ENSMUSG00000018395	Kif3a	0.0113	0.7683	ortholog_one2one	7.20637	0.29244	0.29244
ENSG00000131437	CBEyellow	Mayo	Cerebellum	KIF3A	ENSMUSG00000018395	Kif3a	0.0113	0.7683	ortholog_one2one	7.20637	-0.192063	0.192063
ENSG00000131437	IFGbrown	Mount Sinai Brain Bank	Inferior frontal gyrus	KIF3A	ENSMUSG00000018395	Kif3a	0.0113	0.7683	ortholog_one2one	7.20637	0.223887	0.223887
ENSG00000131437	TCXgreen	Mayo	Temporal Cortex	KIF3A	ENSMUSG00000018395	Kif3a	0.0113	0.7683	ortholog_one2one	7.20637	0.455293	0.455293
[truncated: 2,633 more rows]
